# Supplementary material for: Kinetic modeling of the Calvin cycle identifies flux control and stable metabolomes in Synechocystis carbon fixation
Source: J Exp Bot. 2018 Oct 27;70(3):973–83. doi: 10.1093/jxb/ery382 (PMC6363089; doi:10.1093/jxb/ery382)
Supplement: Supplementary Table [file ery382_suppl_supplementary_table.xlsx]

## Sheet: Table S1
Supplementary Table S1: Metabolic regulators for rate equations, literature reference given for all types of regulation not resulting from enzyme promiscuity.
Reaction	Regulator	Type of Regulation	Reference
RuBisCO	NADPH	Competitive Inhibition	Tabita FR, Colletti C. Carbon Dioxide Assimilation in Cyanobacteria : Regulation of Ribulose 1,5-Bisphosphate Carboxylase. 1979;140(2):452–8
	O2	Competitive Inhibition	Tabita FR. The Biochemistry and Molecular Regulation of Carbon. 1994;437–67
	PHI	Competitive Inhibition	Marcus Y, Altman-Gueta H, Wolff Y, Gurevitz M. Rubisco mutagenesis provides new insight into limitations on photosynthesis and growth in Synechocystis PCC6803. J Exp Bot. 2011;62(12):4173–82
	PHI	Allosteric Activation	Marcus Y, Altman-Gueta H, Wolff Y, Gurevitz M. Rubisco mutagenesis provides new insight into limitations on photosynthesis and growth in Synechocystis PCC6803. J Exp Bot. 2011;62(12):4173–82
ald	SBP	Competitive Inhibition	Promiscuity
	E4P	Competitive Inhibition	Promiscuity
tkt1	S7P	Competitive Inhibition	Promiscuity
	R5P	Competitive Inhibition	Promiscuity
tkt2	F6P	Competitive Inhibition	Promiscuity
	E4P	Competitive Inhibition	Promiscuity
FBPase	SBP	Competitive Inhibition	Promiscuity
fba	FBP	Competitive Inhibition	Promiscuity
	GAP	Competitive Inhibition	Promiscuity
SBPase	FBP	Competitive Inhibition	Promiscuity
prk	ADP	Allosteric Inhibition	Marsden WJN, Codd GA. Purification and Molecular and Catalytic Properties of Phosphoribulokinase from the Cyanobacterium Chlorogloeopsis fritschii. J Gen Microbiol. (1984):999–1006
	PEP	Allosteric Inhibition	Marsden WJN, Codd GA. Purification and Molecular and Catalytic Properties of Phosphoribulokinase from the Cyanobacterium Chlorogloeopsis fritschii. J Gen Microbiol. (1984):999–1006
pyk	ATP	Allosteric Inhibition	Knowles VL, Smith CS, Smith CR, Plaxton WC. Structural and Regulatory Properties of Pyruvate Kinase from the Cyanobacterium Synechococcus PCC 6301. J Biol Chem. 2001;276(24):20966–72
	FBP	Allosteric Inhibition	Knowles VL, Smith CS, Smith CR, Plaxton WC. Structural and Regulatory Properties of Pyruvate Kinase from the Cyanobacterium Synechococcus PCC 6301. J Biol Chem. 2001;276(24):20966–72
	PHI	Allosteric Inhibition	Knowles VL, Smith CS, Smith CR, Plaxton WC. Structural and Regulatory Properties of Pyruvate Kinase from the Cyanobacterium Synechococcus PCC 6301. J Biol Chem. 2001;276(24):20966–72
	R5P	Allosteric Activation	Knowles VL, Smith CS, Smith CR, Plaxton WC. Structural and Regulatory Properties of Pyruvate Kinase from the Cyanobacterium Synechococcus PCC 6301. J Biol Chem. 2001;276(24):20966–72
xfpk1	GAP	Competitive Inhibition	Promiscuity
	Xu5P	Competitive Inhibition	Promiscuity
xfpk2	E4P	Competitive Inhibition	Promiscuity
	F6P	Competitive Inhibition	Promiscuity

## Sheet: Table S2
Supplementary Table S2: Input fluxes for every reaction derived from flux balance analysis.
Reaction	Fluxes [mM/min]
RuBisCO	28.05
pgk	48.746
gapd	48.746
tpi	19.637
ald	10.11
tkt1	9.617
tkt2	9.527
FBPase	10.11
fba	9.527
SBPase	9.527
rpi	9.051
rpe	18.999
prk	28.05
pgm	6.674
eno	6.674
pyk	4.628
pdh	2.899
xfpk1	0.145
xfpk2	0.145
pta	0.29
ATPSyn	72.168
NADPase	48.746
Sink_R5P	0.477
Sink_F6P	0.348
Sink_E4P	0.234
Sink_PEP	2.046
Sink_PYR	1.73
Sink_3PG	0.68
Supply_PHI	3.784

## Sheet: Table S3
Supplementary Table S3: Input ranges for metabolite concentration sampling. Note that for the PPool the range depicts min- and max-value for the multiplicative factor of the phosphate concentration Pi
Metabolite	Min [mM]	Max [mM]
BPG	0.0001	0.0905373
P2G	0.0327963	0.836828
P3G	0.242579	11.5148
ADP	0.0427715	4.1867
DHAP	0.0222383	6.19442
E4P	0.00102107	99.9998
F6P	0.172823	4.79236
FBP	0.0162942	7.06937
GAP	0.0214946	100
NADPH	0.000207787	36.4853
PEP	0.170069	2.99344
P_i	1	20
R5P	0.0253747	0.158798
Ru5P	0.00765143	0.0694708
RuBP	0.0592774	11.2311
S7P	0.014547	4.33294
SBP	0.0001	99.4623
Xu5P	0.0297951	14.8887
PYR	0.0001	100
ACETP	0.0001	100
ATP	0.030121	43.4319
NADP	0.00548865	1.31574
O2	0.273	0.273
CO2_cax	0.15	0.15
CO2_cyt	0.0136	0.0136
ACCOA	0.00249867	0.963945
NADH	0.000100001	0.227964
NAD	0.00639636	0.652417
COA	0.0001	99.996
NADPH/NADP	0.0378572	27.7303
ATP/ADP	0.0594318	15.463
NADH/NAD	0.00463872	0.349415
PPool	1.1	5	multiplicative factor of P_i

## Sheet: Table S4
Supplementary Table S4: All feasible metabolite concentration sets resulting from random metabolite sampling and their associated percent stability from the parameter sampling.
BPG	P2G	P3G	ADP	DHAP	E4P	F6P	FBP	GAP	NADPH	PEP	PHI	R5P	Ru5P	RuBP	S7P	SBP	Xu5P	PYR	ACETP	ATP	NADP	O2	CO2_cax	CO2_cyt	ACCOA	NADH	NAD	COA	PPool	% stable steady states
0.00635456	0.702677	6.55076	0.0602365	0.439332	0.00688801	1.18697	0.0992103	3.26373	1.06051	0.205805	1.33754	0.0817957	0.00786743	0.44269	1.0652	0.000195504	0.0520936	23.2324	0.564641	0.193817	0.449865	0.273	0.15	0.0136	0.368022	0.000246385	0.0313517	0.349237	6.59179	59
0.00475213	0.252042	10.2112	0.092081	1.32353	0.00763107	3.83547	0.278127	2.65606	0.0161077	0.372004	3.74898	0.106964	0.0257707	0.107366	1.88207	0.000177405	0.421994	0.00040873	0.000871192	0.243254	0.00713874	0.273	0.15	0.0136	0.137717	0.0595394	0.17396	37.6523	9.90131	65.3
0.000296392	0.124902	11.2154	2.06194	0.380784	0.00469323	2.8001	0.109729	0.377761	1.86876	0.619794	2.42034	0.0367389	0.0107278	1.6975	1.61003	0.00014291	0.292827	2.15888	0.000381733	0.34267	0.366724	0.273	0.15	0.0136	0.00517444	0.000315728	0.0121434	1.12065	6.73897	60.2
0.00401972	0.519573	4.82459	1.96602	0.309738	0.346837	4.76364	0.180735	1.70687	0.0365778	1.70363	3.78205	0.0952528	0.00843482	0.0936168	2.47184	0.00138362	0.0716732	0.000165924	0.119253	27.377	0.0152436	0.273	0.15	0.0136	0.0806707	0.0110878	0.0375222	0.186497	13.2151	70.4
0.0011869	0.533771	5.02111	0.412052	4.22928	0.0845009	0.41276	1.50313	2.43328	0.066682	0.233887	1.35509	0.0886192	0.0112201	1.78189	0.306735	0.00406435	0.174528	0.0545025	0.212372	0.336831	0.0209243	0.273	0.15	0.0136	0.0186269	0.00924158	0.35974	0.0300447	3.05992	74
0.00333745	0.140906	4.77374	0.160599	0.378621	0.00996129	0.431781	0.0164368	1.48619	0.428153	0.72052	1.20716	0.059632	0.0181265	0.0717787	0.129612	0.000520883	0.182109	0.00923558	2.49672	1.98415	0.045474	0.273	0.15	0.0136	0.102508	0.00285364	0.110021	29.1843	3.64059	72.1
0.00171287	0.459669	8.37981	1.44613	0.490858	0.0185405	0.86053	0.473943	1.4543	0.328209	0.854138	4.77913	0.0286789	0.00950394	1.30292	2.85314	0.00031685	0.124367	0.06416	0.408585	2.45355	0.0361001	0.273	0.15	0.0136	0.00595082	0.00261122	0.0165737	22.7072	5.90954	65.6
0.00613164	0.0402488	6.81808	1.97834	1.59689	0.159716	0.984343	2.38424	2.73815	1.93211	0.189694	1.68468	0.0926115	0.0153474	0.466401	0.219772	0.000602575	0.0649315	0.097519	7.34986	3.6517	0.268753	0.273	0.15	0.0136	0.0434783	0.0180378	0.172249	4.82148	2.5152	62.3
0.00407615	0.159096	8.77999	0.0923734	2.52391	0.0699414	1.77304	0.0206505	0.513159	0.095053	0.531463	3.52588	0.0814963	0.0077554	0.0958373	0.750746	0.000555226	0.111582	0.0082829	60.4836	0.267541	0.0407146	0.273	0.15	0.0136	0.0287167	0.00215582	0.0309385	0.0280538	8.32456	67.3
0.0109257	0.147321	5.89194	3.48068	2.49937	0.0144032	0.676478	1.46699	2.68614	1.76005	0.705048	2.30088	0.0342082	0.00916886	5.35829	0.572632	0.00405771	0.113682	0.00658235	0.474012	30.2817	0.101032	0.273	0.15	0.0136	0.00585271	0.00651912	0.0217649	0.205633	8.06383	50.2
0.00242778	0.344837	9.82105	0.386371	4.22694	0.128306	1.31462	2.51787	0.767734	0.232491	0.634043	2.89423	0.0370518	0.0147458	1.73132	0.377529	0.0127107	0.0609155	8.6847	0.0159473	1.80434	0.0115988	0.273	0.15	0.0136	0.00697218	0.00261699	0.016138	1.76135	12.9547	67.5
0.000615068	0.38118	3.81418	0.145923	2.11454	0.00313056	2.81337	0.185089	1.51972	2.84586	0.241276	1.89648	0.0357862	0.0104117	0.0693675	0.396455	0.00097568	0.0514565	15.2312	0.00212186	0.0867858	0.536224	0.273	0.15	0.0136	0.0516772	0.0116788	0.151197	45.5852	3.7607	65.9
0.0174672	0.671701	5.00236	1.97507	0.770735	0.131327	2.07481	1.85988	20.5353	0.144288	0.346718	3.82644	0.109907	0.0430372	0.158808	3.50151	0.00595574	0.636882	0.000305593	14.9892	16.0762	0.0107256	0.273	0.15	0.0136	0.0902792	0.000814622	0.0633794	0.260868	4.78719	65.5
0.00474641	0.535142	8.25461	0.184892	1.09164	2.04666	3.07137	0.0217696	7.08167	0.370823	0.319582	1.22677	0.0678912	0.0171066	0.931014	0.377027	0.0205848	0.0889073	3.30718	0.659495	2.80351	0.0659381	0.273	0.15	0.0136	0.00826504	0.00504555	0.460486	0.308627	5.39942	52.9
0.0172535	0.120267	11.3435	0.593272	5.03496	0.00123309	2.98017	2.71506	0.976904	0.00890952	0.576148	13.6611	0.0500394	0.0133297	0.18715	1.79068	0.00012706	3.7225	0.000621891	0.666105	5.55043	0.0110047	0.273	0.15	0.0136	0.0234573	0.000484268	0.0392771	0.10204	64.2695	77.5
0.0101365	0.105107	4.65716	1.01253	1.38928	0.233592	0.713532	1.38316	6.26126	0.113998	0.334844	10.8067	0.0409566	0.00933825	1.43826	0.0149921	0.00896904	0.0627364	0.000454979	5.20799	8.09869	0.0119195	0.273	0.15	0.0136	0.0312719	0.0182374	0.0677217	0.0268074	35.8815	75.2
0.0241388	0.160076	11.5083	0.146114	0.393596	9.50877	0.715378	0.495822	63.3215	0.174147	0.219391	1.99434	0.150344	0.00922582	0.469999	0.194807	0.0734043	0.0376517	0.546128	3.99433	1.99133	0.01696	0.273	0.15	0.0136	0.00736128	0.0273729	0.394485	0.000210068	2.46051	65.5
0.000292987	0.23767	4.02502	0.0765832	3.00245	0.0133429	1.73871	0.0409129	1.86802	0.245073	0.644162	1.40569	0.0624425	0.0224153	0.91865	1.06746	0.000166459	0.85478	0.251532	39.6359	0.299642	0.020335	0.273	0.15	0.0136	0.00635459	0.00210945	0.0847953	0.382782	2.70291	60.6
0.00159955	0.1015	1.86352	0.0601827	0.599653	0.0659224	1.25447	4.53678	13.9688	4.86043	0.17669	1.49346	0.0270326	0.0118101	0.205416	2.51166	0.00152658	2.84948	0.000769375	0.0395468	0.368153	0.305865	0.273	0.15	0.0136	0.078036	0.00931111	0.099103	0.0895055	3.7627	75.7
0.0408413	0.795786	10.5714	0.49851	2.33576	2.8868	4.29702	0.409182	34.688	0.890578	0.352345	1.72195	0.0262421	0.00946457	0.114797	1.16893	0.131503	0.0931603	0.000389753	0.00255058	4.99517	0.136363	0.273	0.15	0.0136	0.0125246	0.00839533	0.511375	5.72889	4.56843	58.6
0.0345056	0.175516	7.02668	0.59556	3.12944	0.331742	1.631	0.206086	3.11134	0.0113249	0.501221	6.375	0.0698423	0.00796885	2.28389	4.04192	0.00225133	0.0727947	0.00591685	45.6884	7.12021	0.0124784	0.273	0.15	0.0136	0.70813	0.0027633	0.0828235	0.0576957	9.80378	61.8
0.000144033	0.0439017	1.06723	0.922953	0.29035	0.00304555	0.332919	0.0770024	0.405988	0.267527	0.189804	4.24095	0.0613641	0.0138997	9.47662	1.79732	0.000104929	0.150408	0.000288259	50.2939	2.64664	0.0207592	0.273	0.15	0.0136	0.720492	0.00318774	0.176256	0.0381201	20.2346	39.5
0.0345323	0.4589	7.55546	2.80084	3.06117	0.0904868	0.757609	0.017772	1.89822	0.114512	0.183295	2.00366	0.0890642	0.0139438	0.139909	0.191778	0.000448796	0.0776918	1.41396	5.4217	38.164	0.640135	0.273	0.15	0.0136	0.35457	0.0824742	0.425914	0.10959	5.89037	65.6
0.00601504	0.693818	8.11672	0.0801906	0.252543	0.0355134	2.82146	0.081086	2.34708	0.457984	2.20505	1.14773	0.0517163	0.00962497	0.211541	1.18702	0.00128625	0.963091	0.0845817	1.8589	1.10967	0.454742	0.273	0.15	0.0136	0.140321	0.00939703	0.0585634	2.66442	1.38558	74
0.00931759	0.156328	10.0301	0.0967887	2.95999	0.102462	1.52634	2.41255	6.86022	1.82522	0.384524	3.94877	0.0529416	0.0230045	0.0729057	4.17726	0.000219808	0.11865	0.0108766	46.5851	1.06772	0.116285	0.273	0.15	0.0136	0.719663	0.000340713	0.0302548	8.01753	6.01146	58.8
0.000829905	0.105587	2.27637	0.187174	1.47193	0.183026	2.8233	0.0502485	0.621282	3.3535	0.275448	1.20856	0.0619821	0.00963425	3.00185	1.03729	0.00139317	0.0380738	0.0200226	0.878473	1.12702	1.30722	0.273	0.15	0.0136	0.00639633	0.0281701	0.233666	0.00884483	3.42528	40.1
0.00382473	0.222185	6.64442	1.92826	0.148599	0.448772	2.74181	0.0632972	2.04898	0.0930993	0.684937	1.5625	0.0601172	0.00967505	2.10543	0.113025	0.000150211	0.0415706	0.000164529	0.0035615	7.72338	0.0334407	0.273	0.15	0.0136	0.0328975	0.00042671	0.038914	54.5424	1.7872	56.4
0.0150104	0.0595219	9.56845	0.137508	1.28715	2.14632	3.0986	0.641254	10.9201	1.38301	0.251306	1.14983	0.0317709	0.0104541	0.132621	0.281968	0.000228003	0.108922	0.486842	0.310125	0.674143	0.246636	0.273	0.15	0.0136	0.129785	0.000281811	0.0218289	0.116585	4.83791	58.7
0.00142849	0.557833	5.92983	1.49149	5.50753	0.0025116	2.38296	1.4776	1.7367	1.22809	2.08456	1.18478	0.101946	0.0141576	0.0963919	0.658984	0.000289229	0.152959	0.0348585	2.59168	8.2194	0.0895073	0.273	0.15	0.0136	0.0195821	0.0159845	0.109596	0.161534	4.57486	63.5
0.0060888	0.621629	11.4579	0.0470485	4.35428	0.00596002	0.734735	0.0269547	4.21277	0.027627	0.815247	1.47677	0.0484823	0.0102579	0.579778	3.99256	0.000632502	4.7218	2.20184	2.06623	0.0499854	0.0102675	0.273	0.15	0.0136	0.00290075	0.000373778	0.052549	0.0171364	2.47967	69.1
0.00372051	0.162588	8.94744	0.0953134	5.17322	0.00142835	0.744826	0.218719	2.75177	1.01081	0.703568	4.37626	0.0645438	0.00918261	0.185178	0.53982	0.000479002	0.110956	0.0206335	4.9475	0.131553	0.129337	0.273	0.15	0.0136	0.08848	0.00436507	0.0285915	2.6282	7.4146	70.2
0.00319212	0.073928	3.35342	0.0501902	5.85792	0.900921	3.28989	2.35662	1.53692	0.173409	0.311383	3.19606	0.0643182	0.00883959	2.85597	2.50343	0.0892739	0.0443243	16.2244	10.2296	0.646132	0.0263521	0.273	0.15	0.0136	0.00797856	0.000451577	0.0294838	1.53934	9.13373	58.5
0.00832393	0.279202	4.5646	2.26739	0.922644	0.062157	0.25069	0.234658	2.94834	4.13455	0.601751	6.43186	0.0428337	0.0185285	7.60444	0.265933	0.00201656	0.168559	0.181559	7.10032	31.7563	0.706641	0.273	0.15	0.0136	0.573467	0.0750196	0.225449	0.0448991	10.0102	67.9
0.00252571	0.338385	5.43077	0.701125	3.21033	0.00802316	1.14448	0.115614	0.442437	0.019985	0.807355	8.71535	0.0700529	0.0104546	0.0805507	2.2083	0.000536995	0.297113	0.00433001	37.3358	1.36495	0.00991962	0.273	0.15	0.0136	0.169666	0.00213925	0.360857	0.994061	16.4695	72.9
0.000889131	0.0845728	5.87634	0.793218	0.318991	0.00877118	1.28345	0.0455804	0.637471	9.43716	0.238891	4.81668	0.123344	0.0190926	0.14098	3.72794	0.000136343	0.160564	0.000920837	0.00870679	1.65113	0.62353	0.273	0.15	0.0136	0.189363	0.0896809	0.270186	24.8809	15.9252	64
0.00752182	0.362771	7.07454	0.674659	5.05268	0.0107322	0.315118	0.130292	5.90123	5.21252	0.22786	6.40183	0.0355138	0.00827912	0.0734964	0.0377997	0.000766513	0.875703	23.3374	0.614314	6.91466	0.551047	0.273	0.15	0.0136	0.0051258	0.0349498	0.118035	2.15478	10.4192	84.1
0.0145081	0.63989	6.03343	2.76436	1.16242	0.589912	1.56313	0.199057	11.8007	1.79221	0.329209	1.62549	0.071456	0.0277586	0.0647802	0.0653829	0.0564685	0.111968	3.30601	0.121255	41.6313	0.311986	0.273	0.15	0.0136	0.0142121	0.0967833	0.299575	0.0676906	1.81577	64.5
0.00424061	0.104525	1.00493	0.164031	0.187406	0.109643	0.707618	0.206395	1.23918	14.075	0.204264	16.1253	0.109326	0.0135036	0.0859298	1.59256	0.000138746	0.0621299	0.000295418	1.17818	1.70254	0.976654	0.273	0.15	0.0136	0.0139007	0.00788982	0.192318	16.1546	35.7264	72.1
0.00198871	0.173481	2.57054	1.39412	0.432623	0.080971	1.11383	0.0315825	6.51898	4.03696	0.493198	2.27186	0.0520106	0.0118851	0.24213	0.563588	0.000124891	0.248792	0.00920462	0.232246	4.63047	0.210088	0.273	0.15	0.0136	0.818338	0.00291895	0.102967	12.6462	11.0765	69.2
0.000841918	0.300489	3.18001	1.03356	0.202515	0.0845315	1.70518	3.14408	4.33786	2.06717	0.29436	2.53608	0.103788	0.0433591	7.94353	2.62682	0.00113864	0.848837	0.271832	10.0948	5.17099	0.125392	0.273	0.15	0.0136	0.0693498	0.00033565	0.0196817	0.00053594	7.00803	46.7
0.00339958	0.553491	8.5488	0.744099	0.0986482	0.648378	1.81564	0.228739	6.4323	2.79012	1.66786	1.03273	0.0797419	0.0328114	0.229711	0.0277567	0.000228444	0.153866	0.000688656	0.000138799	1.22219	0.603253	0.273	0.15	0.0136	0.00322706	0.00389583	0.0439957	1.17407	4.87548	82.6
0.00181179	0.27679	4.91103	0.987288	0.443057	0.0215186	4.75663	0.0193158	0.656111	0.439166	1.01103	2.10984	0.15386	0.0125153	2.40349	2.60104	0.000183673	0.881475	0.051081	2.90927	10.1293	0.102215	0.273	0.15	0.0136	0.580612	0.0976897	0.331558	14.958	4.61238	63.6
0.00194439	0.3613	6.69095	2.58694	2.59792	0.106246	0.389769	0.488477	17.6447	0.192004	0.330619	1.28404	0.0742891	0.0156763	0.841286	0.0291519	0.000230266	0.612416	2.41201	42.4361	18.1434	0.0106026	0.273	0.15	0.0136	0.334457	0.000635259	0.00667748	0.29854	2.04104	74.3
0.00374921	0.567716	11.2039	0.354985	0.699768	0.00518541	0.458531	0.189299	6.72391	0.167106	0.271823	2.00462	0.04761	0.0205201	0.371455	1.00112	0.000144268	0.239342	0.000259495	11.2475	1.51883	0.0147206	0.273	0.15	0.0136	0.0119508	0.0360064	0.112654	1.78586	4.50797	58.1
0.000595714	0.0668171	10.4841	0.190833	5.57829	0.00237317	1.2583	0.0665611	0.964662	0.249618	0.214604	2.49718	0.037384	0.0154687	1.04658	0.566561	0.000450487	1.54306	2.4986	0.00264685	0.707155	0.0118853	0.273	0.15	0.0136	0.0357741	0.00101298	0.093177	1.86826	3.59186	68.4
0.00140411	0.129199	11.1334	2.12169	5.78839	0.0537966	0.984608	0.226042	1.23497	2.8471	0.61193	1.03641	0.0567148	0.0187752	1.93243	0.712347	0.000730468	0.103961	0.000270256	1.39621	1.30721	0.158854	0.273	0.15	0.0136	0.611931	0.000267349	0.0124816	3.0859	2.36567	49.5
0.00219201	0.458019	8.13146	0.0730444	0.653792	0.0862857	0.789256	0.861401	1.11065	0.957996	2.34654	5.87127	0.0561948	0.0124879	0.06807	0.131959	0.000304105	0.0675215	0.0534429	0.34506	0.0421797	0.138952	0.273	0.15	0.0136	0.0817234	0.0156958	0.0488467	1.49247	6.52752	80.8
0.0242508	0.216771	5.29778	2.18262	0.37487	0.0289749	0.347732	1.94149	33.5253	0.205357	0.385654	1.04145	0.129898	0.0221564	0.333404	3.63369	0.000184249	0.126427	0.0616643	6.1143	21.9614	0.0714165	0.273	0.15	0.0136	0.0763845	0.0164479	0.13759	0.00432392	2.08601	55.3
0.00126424	0.130669	2.8617	0.0791164	4.32092	0.00123892	0.389921	0.0539648	0.934631	22.6682	0.171556	3.49392	0.118511	0.00883784	0.498517	3.7899	0.000259944	3.59993	0.000134609	8.97214	0.261237	1.12955	0.273	0.15	0.0136	0.0216065	0.000179944	0.0189148	1.2834	10.1738	81.8
0.0105284	0.66867	10.084	0.195464	0.905522	4.60807	0.979562	0.674638	33.3576	3.0421	0.180719	1.84687	0.0675081	0.0199168	0.25366	0.0480158	0.000224085	0.0943077	0.00155036	6.02348	2.93904	0.199218	0.273	0.15	0.0136	0.00591532	0.000356105	0.00942831	24.0411	4.87726	69.2
0.00276854	0.738935	5.54518	3.4672	2.44551	0.0652847	2.75743	0.0525649	0.395562	1.90298	0.956596	1.50725	0.0925116	0.010586	0.152673	0.501323	0.000142875	0.191113	0.0141785	8.93203	19.7196	0.588402	0.273	0.15	0.0136	0.234674	0.0176206	0.0536171	0.52625	2.26386	74.3
0.00230112	0.436737	9.59825	0.147464	1.55533	0.00105222	0.326869	1.68872	1.01	0.0247947	0.440781	1.00208	0.110168	0.0103567	0.0760859	1.28896	0.00025081	0.0894232	0.572694	8.54397	0.527366	0.0178896	0.273	0.15	0.0136	0.0513944	0.000554808	0.0570871	0.127491	1.49755	61.7
0.000403807	0.278663	10.4945	2.15152	0.27041	0.0279819	0.708469	1.71395	2.16881	0.275278	0.188229	1.83264	0.142409	0.0110978	0.119816	0.103192	0.000198996	0.14311	0.0206637	0.746143	7.03362	0.0278752	0.273	0.15	0.0136	0.00742572	0.00529243	0.351222	0.101265	4.9895	79
0.00047866	0.511102	3.93515	0.184323	3.30649	0.00961582	0.363967	0.104273	0.595871	4.16358	1.16638	1.42152	0.040504	0.0144444	0.239213	0.346837	0.000730301	0.291724	0.279436	0.287286	0.741349	0.390838	0.273	0.15	0.0136	0.0270658	0.0223012	0.447863	0.0711084	4.60387	83.9
0.00919434	0.119568	2.39662	3.84119	5.15806	0.0034904	0.320618	2.20467	4.15169	0.0825802	0.287594	12.3598	0.0281731	0.0109145	0.217758	1.15584	0.00031459	0.496128	0.0407459	0.570755	39.0165	0.00968132	0.273	0.15	0.0136	0.255513	0.00154062	0.00970584	0.432705	18.6017	71.4
0.00492225	0.306351	2.91315	1.75052	1.58581	0.00944823	1.09399	0.43308	3.17867	0.463768	0.494937	4.8901	0.040988	0.0121646	4.16133	1.10064	0.000174784	1.61407	0.820677	21.4659	17.1797	0.0244538	0.273	0.15	0.0136	0.129351	0.00039893	0.0227497	0.00127797	6.49761	63.8
0.00100856	0.270387	4.22793	3.44978	1.71505	0.0451091	0.937894	0.0313511	0.893073	0.409698	1.39994	3.47506	0.133567	0.0248876	3.06101	1.77771	0.00286416	0.12057	0.0324023	1.25893	8.51789	0.0188426	0.273	0.15	0.0136	0.00425681	0.0142376	0.236332	0.0296393	10.1905	64.4
0.0252372	0.356926	9.63687	0.837218	0.749038	0.0387393	0.857368	0.0353454	5.89124	0.275369	0.219813	1.11402	0.108411	0.0472045	0.302131	1.10714	0.000290397	0.545839	0.00208217	0.00337668	6.63527	0.106675	0.273	0.15	0.0136	0.0181935	0.00023674	0.0484393	3.93633	1.4807	56.9
0.00779659	0.738282	9.11491	0.0526115	3.29022	0.0827713	0.641944	0.305682	2.30681	5.37157	0.39955	1.89149	0.153939	0.0213764	2.12622	2.09673	0.0173906	0.226356	0.0319646	0.0275301	0.278492	0.336703	0.273	0.15	0.0136	0.0880855	0.00277317	0.0107141	6.25585	2.16067	65.4
0.00481739	0.53421	10.047	2.38714	1.22279	0.568926	3.36257	0.0229323	1.41421	0.043898	0.425439	1.88796	0.15257	0.016771	0.10622	0.795246	0.00452852	0.0999625	0.213673	0.103918	13.4335	0.00568997	0.273	0.15	0.0136	0.00460661	0.000110863	0.0204991	0.025954	4.64801	68.6
0.00303925	0.726379	4.90498	0.309419	3.82999	0.0508026	1.05223	0.669022	1.41127	0.632238	2.24188	9.95496	0.0826564	0.0179777	2.29741	0.0708223	0.0116463	0.116863	13.0849	0.00012685	1.63508	0.0538944	0.273	0.15	0.0136	0.00554151	0.0104296	0.0494065	27.3023	24.0451	84.7
0.0133422	0.356083	10.0012	0.645933	0.380377	0.0184481	0.234623	4.42149	6.62889	0.0861819	0.579134	1.23529	0.12778	0.0279453	0.334465	0.419895	0.000462042	1.13684	0.0021971	9.0257	2.9861	0.00703714	0.273	0.15	0.0136	0.313073	0.00054604	0.0246103	2.58977	2.34463	85.2
0.00569629	0.394689	3.63801	0.281755	0.097199	0.0297767	0.223817	0.059161	1.25329	2.9907	0.308548	1.69402	0.0353226	0.0101049	0.433006	0.0377494	0.000110342	0.0533132	0.141535	0.119589	1.65642	0.156608	0.273	0.15	0.0136	0.00275822	0.00100518	0.135398	0.0962862	2.07689	73.3
0.000546197	0.0960089	4.36671	0.518396	0.972123	0.00246445	2.61953	0.017058	1.04145	0.2038	0.479501	3.22367	0.0600678	0.0180248	4.70264	0.153278	0.000345585	0.0901891	0.00124835	0.259831	0.244904	0.0305643	0.273	0.15	0.0136	0.0235353	0.00421648	0.013679	0.704435	5.48907	53.6
0.0075234	0.708186	4.36285	0.058807	1.25935	0.184516	2.96902	0.467364	4.64276	3.01395	1.12942	2.16657	0.0314859	0.0101745	3.82142	3.69267	0.00101716	0.344819	0.0388584	32.633	0.849366	0.275798	0.273	0.15	0.0136	0.286955	0.0021813	0.100542	0.000738209	2.82156	49.8
0.00182833	0.111344	7.42419	0.0816707	5.24946	0.00708116	1.54584	5.11086	1.49568	0.435364	0.276192	2.68456	0.0256172	0.00917839	3.5178	0.199826	0.0015519	0.156869	0.184179	0.526296	0.0692644	0.026139	0.273	0.15	0.0136	0.0128441	0.0001491	0.0271037	59.4787	5.31179	56.5
0.000261625	0.117964	6.89255	1.39159	2.13556	0.00180996	2.71959	0.0318468	0.844097	0.0676864	0.30633	1.09989	0.122959	0.0361527	0.260182	2.22615	0.000171636	0.672482	0.000305725	0.00026627	2.82531	0.00625439	0.273	0.15	0.0136	0.0194904	0.000870426	0.122912	5.06439	4.19802	58.2
0.00795961	0.164705	6.55299	1.19704	0.038927	0.51423	4.51728	0.151012	4.23361	0.475066	0.487329	18.6179	0.064817	0.0177953	0.532464	0.0828649	0.00117323	0.137741	0.0151418	6.77171	13.9673	0.037861	0.273	0.15	0.0136	0.00895583	0.000429196	0.0557315	0.00545776	71.4169	73.3
0.00463296	0.191987	5.77262	0.0826145	5.31967	0.0937884	2.63292	1.43449	6.01064	0.0696223	0.19576	3.70273	0.0291584	0.0126386	0.0801834	0.0408803	0.00024207	0.0682056	0.00581518	61.8434	0.325616	0.00743188	0.273	0.15	0.0136	0.320789	0.0110951	0.414977	0.373762	5.56138	60.5
0.0334539	0.127824	8.45321	0.894617	1.7549	0.550404	3.5349	1.56285	9.83303	2.69562	0.282599	2.55731	0.0590682	0.016675	0.081217	0.198558	0.000240589	0.261696	4.03182	4.1818	9.43559	1.06315	0.273	0.15	0.0136	0.0282735	0.00374629	0.0213039	0.0252677	5.84699	63.8
0.00730664	0.387656	7.30726	2.35242	1.45171	0.0328321	1.43193	0.829703	0.925743	0.051421	0.289401	1.00533	0.0322341	0.0127122	1.6286	1.4422	0.00319109	0.421373	0.00040808	0.0179699	27.654	0.02576	0.273	0.15	0.0136	0.00979228	0.00442833	0.0737003	0.0521412	1.9383	59.2
0.000251671	0.0818589	1.90131	0.980736	4.99655	0.0304906	2.01434	0.103022	0.811504	4.00338	0.219694	1.13522	0.0902467	0.00870924	0.444409	0.203563	0.00086419	0.0364908	31.5763	0.0461832	5.61779	0.955938	0.273	0.15	0.0136	0.0417799	0.0775952	0.613053	36.2059	4.33744	58.8
0.00747512	0.708604	6.1936	0.937379	2.79931	0.030311	2.21337	2.14941	1.22892	0.0484231	1.69726	11.2244	0.0912868	0.0100039	0.110548	0.23059	0.00293867	0.0894206	0.00651682	57.0198	5.84673	0.019294	0.273	0.15	0.0136	0.0304262	0.0201783	0.371798	0.000782312	22.1427	75.8
0.0263706	0.384921	5.78399	0.214187	1.66749	0.0250238	1.39736	0.0538911	2.79656	0.0452058	0.334038	1.01041	0.115518	0.0340584	0.0987629	2.55366	0.000145011	0.198192	54.0196	1.17265	2.35338	0.0149448	0.273	0.15	0.0136	0.00317592	0.00142146	0.0133166	0.0305511	2.05426	50.9
0.019446	0.424906	7.31367	0.500897	0.027674	0.261622	3.68902	1.15688	22.0288	0.186533	2.14303	1.35579	0.146375	0.0357362	1.88774	1.04907	0.000515416	0.259339	0.000154363	0.729682	7.28147	0.0455086	0.273	0.15	0.0136	0.0115278	0.000485759	0.0241807	0.0410528	1.98304	62.7
0.0688123	0.48637	9.37725	0.645987	0.697089	0.0539917	3.04977	0.687209	0.463605	0.00231214	0.658346	1.84483	0.0506079	0.0162737	1.81148	1.326	0.002786	0.0981473	0.0115244	0.000459111	9.86679	0.0231948	0.273	0.15	0.0136	0.0490583	0.0954103	0.356806	6.98429	7.84657	57.8
0.00985807	0.514464	5.48772	0.132127	0.720367	0.853747	0.481243	0.122491	30.8346	16.8333	0.687444	2.09564	0.0702539	0.00888454	4.56252	0.0890511	0.00323853	0.0807952	0.000537307	8.87151	2.02699	0.855849	0.273	0.15	0.0136	0.0185262	0.00663919	0.0789629	0.113058	2.92439	57.9
0.00611484	0.692395	5.59459	0.143511	5.88151	0.0103066	1.61503	3.56831	3.41969	0.557844	1.16812	3.25155	0.134564	0.0280038	0.157354	0.0520251	0.000777457	0.124109	0.0513651	1.61085	1.16561	0.212014	0.273	0.15	0.0136	0.00423067	0.0002902	0.0172593	0.00448595	6.6364	75
0.0339334	0.115252	6.08076	0.091092	1.75982	3.206	0.643874	1.17715	58.5697	0.0716994	0.266579	1.46667	0.0537612	0.0118838	2.00152	0.0267224	0.0239139	0.0887697	0.00250415	2.65182	1.1268	0.00560762	0.273	0.15	0.0136	0.287435	0.00379351	0.132796	0.0330182	2.67052	63.2
0.00213789	0.580104	5.59111	0.105689	0.405421	0.00996066	3.79205	0.73916	2.47673	0.150155	0.306716	4.30812	0.0646682	0.00962387	0.62984	0.22382	0.000474932	0.2436	0.00023627	1.26913	0.174725	0.00698996	0.273	0.15	0.0136	0.59142	0.000444958	0.0094824	0.766125	14.8738	68
0.00231006	0.176813	6.54577	0.20573	1.5185	0.128893	1.78812	1.25128	5.71007	9.03717	0.493718	3.47644	0.152967	0.0206125	0.636124	1.04604	0.00131358	0.484146	0.0110513	25.1874	0.977216	0.981176	0.273	0.15	0.0136	0.237596	0.051626	0.350496	0.0194418	4.82517	70.6
0.00139273	0.230448	4.68599	0.0948844	0.221717	0.0126587	0.452446	0.244892	0.419647	0.0560378	0.492141	1.39528	0.0343448	0.0149751	6.45737	0.0510597	0.000159639	0.0741974	0.0110392	1.36557	0.0794317	0.0194654	0.273	0.15	0.0136	0.0139344	0.0032813	0.0179256	34.773	6.89894	55.7
0.00153211	0.809018	4.73943	0.492731	0.0724819	0.159661	4.63698	0.132687	4.41396	0.800854	1.57536	1.22993	0.0272666	0.00977257	0.805329	0.340595	0.000167935	0.142818	8.27797	1.98527	4.09391	0.0519283	0.273	0.15	0.0136	0.0142942	0.00401671	0.160579	0.0739085	4.2938	62
0.00147517	0.29346	6.46029	1.25244	5.28329	0.00388844	0.464495	2.43137	0.66731	5.12743	0.362654	1.54729	0.0777542	0.0129205	0.830951	3.36402	0.000321541	0.577292	0.0703329	0.6891	1.20708	0.746751	0.273	0.15	0.0136	0.0506226	0.000855515	0.0259472	0.291178	3.70656	68.5
0.000477859	0.104486	1.04783	1.18694	0.303411	0.0454356	1.28335	1.48135	1.46921	0.13839	0.207601	1.50311	0.105099	0.00942212	0.53837	1.5507	0.000169947	0.240902	3.84239	11.6402	18.2739	0.0108501	0.273	0.15	0.0136	0.327939	0.002002	0.157141	0.33225	2.17348	75
0.00682529	0.0513349	2.53258	0.445279	0.310159	0.109753	1.18253	0.0716316	20.9484	0.0352744	0.253934	1.10461	0.0527458	0.0173304	1.36931	0.0288801	0.000123111	0.191913	0.0278763	28.5395	3.11879	0.00873214	0.273	0.15	0.0136	0.0095867	0.000108637	0.0157524	0.0329677	1.7005	57.2
0.0050521	0.678844	7.45589	0.171387	0.949902	0.00755782	0.910586	0.0933434	10.55	0.0813146	0.456664	3.17735	0.112998	0.0204039	1.65114	2.8697	0.000232549	1.03496	0.0502698	24.5649	0.337135	0.0073247	0.273	0.15	0.0136	0.0234233	0.00397038	0.0274576	3.7707	5.63633	61.3
0.000870833	0.111226	3.21909	0.100754	2.21222	0.0171512	0.265553	0.0411962	0.460325	0.0989883	0.19666	2.86993	0.0366674	0.0109245	5.51582	0.0743382	0.00030869	0.0952036	0.0517614	0.00690501	0.0581431	0.0153111	0.273	0.15	0.0136	0.659707	0.169673	0.513819	74.1911	4.78394	59.3
0.00272647	0.0825685	5.3984	2.66227	0.817898	0.00440814	3.16699	0.0212071	0.313843	0.0111317	0.365226	2.75942	0.0304204	0.0102868	5.35078	0.0657872	0.000296186	0.0509814	43.1219	2.14452	2.78802	0.0159179	0.273	0.15	0.0136	0.514869	0.00556955	0.101302	5.51603	5.06488	48
0.00621315	0.253306	7.91599	2.46668	0.156742	0.661583	3.29713	0.513227	3.725	9.83355	0.547792	1.10629	0.114262	0.0276154	5.16987	0.0300908	0.00277901	0.14386	0.00024202	1.47953	7.19857	0.456763	0.273	0.15	0.0136	0.0137241	0.0142094	0.0848071	5.63129	3.17436	48.7
0.00794883	0.592659	7.71967	1.85153	0.185211	0.0270802	1.6178	0.0781278	5.71294	1.58218	0.273067	12.8439	0.0737697	0.00776151	11.0066	0.973397	0.000307316	1.56157	0.0100633	6.76832	5.21909	0.0849355	0.273	0.15	0.0136	0.531412	0.000218065	0.0346017	3.56257	52.7139	64.1
0.00217837	0.124414	9.24665	3.18407	0.572867	0.00455734	0.725044	6.50622	3.39702	2.77362	0.379361	1.99274	0.124923	0.0102862	3.15636	0.548558	0.000375781	0.253109	15.2185	0.000550852	12.581	0.57352	0.273	0.15	0.0136	0.00415265	0.000826263	0.0226932	18.9795	5.79466	59.9
0.00311487	0.0492815	4.05197	2.74189	0.0730738	0.354395	1.1751	0.257557	9.29035	0.0890597	0.251298	1.52632	0.0625397	0.0149956	2.60974	1.66571	0.000345414	0.270334	1.17181	2.63104	11.565	0.0115056	0.273	0.15	0.0136	0.00971934	0.0398487	0.130471	0.00984158	2.56875	57.2
0.00173324	0.183918	1.99185	0.219134	1.20189	0.00454196	3.95035	4.38373	1.36507	0.0405392	0.196597	1.31694	0.0912136	0.0261815	7.24813	4.27376	0.000355148	0.155403	0.000147557	4.10311	0.528983	0.00975832	0.273	0.15	0.0136	0.027451	0.00973771	0.196373	0.00215209	2.9719	34.4
0.00523426	0.167085	4.20849	0.619259	0.0513056	0.734566	2.126	0.298493	18.0648	2.43738	0.392235	2.09023	0.141592	0.019526	3.40332	1.58132	0.000407024	0.129079	0.022566	1.16908	2.20107	0.185889	0.273	0.15	0.0136	0.00829957	0.00453565	0.118711	0.00261	9.38528	56.9
0.00281665	0.133511	1.32808	0.199281	5.77217	0.0816029	0.996428	0.39857	2.96238	0.590725	0.460574	2.93288	0.111643	0.0396727	0.275859	0.444638	0.000636084	0.253049	0.00132878	0.0339732	2.26522	0.0392814	0.273	0.15	0.0136	0.167097	0.000128339	0.021028	56.8747	6.09115	73.3
0.00578557	0.226469	2.01514	1.27279	0.0831181	0.0942564	1.42889	0.32218	3.94723	0.505073	0.620687	3.65452	0.0820921	0.0186002	0.774787	0.0583529	0.000167729	0.269574	0.0642018	0.529864	12.4196	0.0465884	0.273	0.15	0.0136	0.0393348	0.00775881	0.305994	28.5848	6.58393	83.7
0.00209787	0.117044	3.0248	1.55434	1.16799	0.0928998	3.68932	0.145969	3.01538	0.333054	0.31097	5.19644	0.0820857	0.0168798	0.405978	1.49822	0.00287957	0.607714	0.0830567	0.0143984	6.68903	0.0406673	0.273	0.15	0.0136	0.0211086	0.0023549	0.100353	0.693341	20.3047	72.4
0.00659786	0.785209	4.55869	0.841851	0.326514	0.609402	2.89413	2.25327	9.25548	2.26138	0.196362	1.14912	0.0900217	0.0100689	0.0637413	0.115911	0.0102887	0.103694	0.510929	4.01627	3.62684	0.143696	0.273	0.15	0.0136	0.350744	0.000137262	0.0140396	0.28284	5.44842	66.2
0.00284626	0.282656	3.21681	2.61907	1.42315	0.0062107	0.272809	0.116453	0.298992	0.12336	0.192913	3.61273	0.0548346	0.0122533	0.184402	4.24369	0.000233858	0.131745	0.693604	0.0143329	21.6503	0.00985221	0.273	0.15	0.0136	0.336539	0.00013321	0.0102541	8.47062	9.81029	72.2
0.000194166	0.0815872	2.60744	0.730489	1.16235	0.0036208	2.13936	0.302969	0.281695	2.7363	0.239089	3.02025	0.0371252	0.0135378	11.2176	0.677036	0.000378117	0.16097	0.0150647	53.2111	1.75487	0.616787	0.273	0.15	0.0136	0.670501	0.00243669	0.0101107	6.39856	4.14906	37.2
0.0543494	0.171515	8.57395	0.773211	5.32577	0.258309	1.90076	0.193967	6.43689	0.0182517	0.175172	1.04932	0.0423545	0.0113086	0.0961822	0.0979602	0.000451985	0.266505	0.0125856	0.000133126	9.80795	0.0882044	0.273	0.15	0.0136	0.0393274	0.0115997	0.476719	25.5832	3.81353	59.2
0.000308893	0.227053	4.65407	1.58039	5.42658	0.0626653	1.10073	0.140253	0.665677	0.107299	0.534354	1.45757	0.0702746	0.0133066	0.24397	0.212727	0.000314474	0.144602	25.3699	3.19737	1.01259	0.0178271	0.273	0.15	0.0136	0.298375	0.00421667	0.133579	0.0138201	6.24154	78
0.00260935	0.129183	1.12447	0.185046	0.433351	0.26782	1.36044	0.139723	4.10416	5.18064	0.491638	1.12354	0.110168	0.00916363	10.4807	0.0513857	0.00461548	0.121902	19.3963	0.0664603	1.41653	0.447916	0.273	0.15	0.0136	0.0257481	0.00281554	0.0148404	7.07614	1.31627	41.5
0.00189231	0.305046	8.15361	0.0657265	1.91768	0.100471	0.528459	0.0643598	2.51231	2.6953	1.26231	6.57755	0.0729393	0.0309126	1.50257	3.53028	0.000424251	0.163794	0.00375446	38.3534	0.0615123	0.23173	0.273	0.15	0.0136	0.944738	0.00206196	0.0483466	0.043429	7.80926	71.4
0.0478469	0.30678	10.4309	0.436462	2.90871	0.0923763	3.13589	0.0211015	9.13594	0.00654063	0.448233	2.58671	0.0469656	0.0183116	0.405862	0.0268826	0.00184984	0.841891	0.0705318	3.09505	6.51985	0.0107862	0.273	0.15	0.0136	0.0972406	0.000358457	0.0128686	7.91032	10.9501	74.2
0.0284666	0.279263	11.4836	0.599027	2.87809	0.00151135	0.457479	3.35643	53.0721	5.2537	0.475766	5.05177	0.111243	0.0392293	0.199515	0.0816956	0.000364465	3.62838	4.58175	0.943684	3.20077	0.325151	0.273	0.15	0.0136	0.0151698	0.00638977	0.118045	0.625028	13.2254	77.9
0.000685666	0.326613	2.1703	1.90022	0.812307	0.140487	0.66441	0.420486	2.11649	0.103557	0.499389	1.24882	0.0977442	0.00996567	1.18434	0.172573	0.00104153	0.0407636	0.010373	5.51949	3.57271	0.014961	0.273	0.15	0.0136	0.0552454	0.043232	0.360056	0.0645939	1.85754	63.7
0.000659746	0.565747	9.79772	1.92034	0.354998	0.0828181	1.13131	0.35044	3.49585	10.0323	1.05293	1.17186	0.0814179	0.0121791	1.73512	0.228643	0.000278682	0.0522798	0.00105117	2.63246	18.8009	0.81177	0.273	0.15	0.0136	0.153376	0.00224586	0.00733035	0.010249	1.53386	53.6
0.00174903	0.269305	8.25822	0.0798239	0.479027	0.0158846	2.46943	0.029417	0.0619743	0.0841968	1.03059	1.29315	0.0700978	0.00992214	0.998581	1.21524	0.000195067	0.0520606	0.012619	0.0191012	0.131954	0.0965658	0.273	0.15	0.0136	0.719835	0.0047966	0.209794	50.0644	5.73641	67.9
0.0267107	0.240599	11.4553	0.0794718	0.681239	0.124242	0.552826	0.224317	3.48415	0.237369	0.190543	17.5076	0.0740887	0.0135068	2.92306	0.0174858	0.00876908	0.135624	0.0517405	15.1304	0.533053	0.0109938	0.273	0.15	0.0136	0.0203177	0.0200339	0.248738	0.00183314	30.8257	76.9
0.00478453	0.115117	7.38581	0.395895	2.93112	0.0108689	0.785212	0.228631	3.23321	1.12957	0.341475	3.70749	0.0558613	0.0225478	0.342228	0.496039	0.00409539	1.42968	1.72987	0.00967047	4.41483	0.430302	0.273	0.15	0.0136	0.0118102	0.00891982	0.168007	32.553	10.7633	78.1
0.00538808	0.535818	4.28719	0.121119	0.0686769	0.115607	1.1741	0.0254913	0.830294	0.187715	0.459332	2.13137	0.110475	0.00999933	0.581955	0.168492	0.000453171	0.0804864	0.00227282	22.9845	0.535458	0.242317	0.273	0.15	0.0136	0.406316	0.00461708	0.434954	0.00453172	4.07537	83.6
0.0107913	0.195589	9.7189	2.02252	4.56621	0.112015	0.442565	1.88745	9.12088	0.0690435	0.824771	1.34421	0.0312378	0.0104922	0.096839	0.866828	0.00460805	0.0411555	48.6216	6.20145	6.14326	0.0307952	0.273	0.15	0.0136	0.00395748	0.0186218	0.15293	0.000590384	2.40795	60.9
0.000404355	0.719158	9.47434	0.521658	1.18372	0.0131763	0.40316	6.56929	2.71024	3.51254	1.71873	1.20914	0.0853453	0.0140974	1.20574	0.545865	0.00189485	0.0755286	3.58258	0.00643568	2.60317	0.257551	0.273	0.15	0.0136	0.280675	0.00193608	0.0116273	9.89397	1.75796	67.3
0.00327606	0.386291	6.88331	0.495703	4.97179	0.229117	2.31628	2.13133	10.2955	1.2542	1.09643	2.00233	0.125757	0.0381466	0.63222	0.204768	0.0180221	0.542814	0.00150684	1.53011	0.589189	0.152986	0.273	0.15	0.0136	0.466811	0.000213459	0.00861781	14.3669	2.27931	75.5
0.0466121	0.145231	6.73881	0.752388	0.0574179	1.16406	4.67116	0.509354	2.9869	6.32149	0.404724	5.12019	0.119302	0.0129941	0.123098	0.922744	0.00253592	0.157792	0.0182259	4.52717	10.6693	0.517608	0.273	0.15	0.0136	0.0159597	0.000190452	0.0230464	3.12872	15.4233	74.5
0.000577724	0.0619056	1.18654	0.0584435	5.09229	0.0582648	0.813592	5.05297	2.49379	23.8852	0.256741	2.60348	0.0849355	0.0106109	0.354729	1.05349	0.00784065	0.433287	0.0044582	45.8112	0.236257	1.19898	0.273	0.15	0.0136	0.019284	0.00254035	0.0408553	0.000224334	2.93694	81.5
0.00361108	0.0653501	8.97723	3.6261	0.405858	0.0334389	1.82709	0.0619471	9.62783	0.337467	0.335437	2.79359	0.0379853	0.00792142	1.91509	0.0554304	0.000382443	0.177797	0.00325506	0.172008	19.9867	0.0289579	0.273	0.15	0.0136	0.0575168	0.000406359	0.0795594	0.423872	8.94442	56.4
0.00195892	0.565082	3.98821	0.0432863	1.02629	0.710389	3.5627	5.54033	24.0045	0.348169	1.77712	1.02661	0.0828105	0.0218187	0.346425	0.0317507	0.0252049	0.095041	0.00576989	0.0144194	0.0429384	0.0263288	0.273	0.15	0.0136	0.0972444	0.000423236	0.0145794	0.371148	3.28105	71.1
0.0194781	0.155908	6.34251	2.83202	1.87191	0.00941196	0.368866	0.754581	26.4789	2.35938	0.788494	4.28099	0.0736668	0.0233426	0.131323	0.0648663	0.000996534	0.281233	0.0274542	6.00508	36.2626	0.351777	0.273	0.15	0.0136	0.0400977	0.00806318	0.0245999	0.0932237	7.55445	69.8
0.00091713	0.292328	7.35227	1.69385	2.12187	0.0127557	2.0713	0.428753	0.558852	0.480909	0.285886	3.17094	0.0629888	0.0256305	0.304515	0.910688	0.000103853	0.363848	0.0115613	7.62421	3.10885	0.237904	0.273	0.15	0.0136	0.0368996	0.000525303	0.0273351	0.0235982	4.62333	69.1
0.00601949	0.143061	8.80092	0.105163	0.173521	0.00823082	0.303174	0.0316858	0.573545	0.125341	0.232144	13.4891	0.0966469	0.017978	0.0880317	3.95494	0.000142341	0.0716608	0.522594	0.520177	1.60812	0.0524959	0.273	0.15	0.0136	0.108197	0.0087624	0.349239	0.97657	66.9453	63.7
0.0132555	0.441085	10.029	0.0677845	4.251	0.00848606	1.0928	4.36292	17.2605	0.214608	1.05387	2.03206	0.0964254	0.0140413	0.574035	0.127252	0.00100206	2.29332	0.0455675	0.0395681	0.410896	0.0157211	0.273	0.15	0.0136	0.0367688	0.0686317	0.569963	12.8707	4.11848	78.2
0.0158904	0.355198	6.51547	0.129801	2.57944	0.0880222	0.63257	0.0174728	3.55754	0.060665	1.24781	4.76555	0.120396	0.0136591	0.192968	1.36407	0.000564071	0.297256	0.000340856	39.1975	1.06984	0.00837143	0.273	0.15	0.0136	0.00419215	0.00375485	0.22552	36.9423	5.78416	72.6
0.00154326	0.365643	4.17995	2.6201	0.0706414	0.027701	2.85906	0.1983	2.88326	1.89978	0.211504	2.46197	0.118579	0.0355129	0.640555	1.08909	0.000125638	2.08765	0.000737042	0.0287667	4.05457	0.137295	0.273	0.15	0.0136	0.0690763	0.000221606	0.010632	0.717625	7.58159	81.8
0.00112743	0.0454596	1.0154	0.31077	2.75731	0.0246343	4.14761	0.389913	4.21418	2.64815	0.217421	3.43608	0.0875252	0.00859738	5.33512	0.0352864	0.00406787	0.083362	1.12823	40.1234	2.59954	0.147733	0.273	0.15	0.0136	0.164297	0.00125331	0.0834765	0.00443876	10.7998	55.5
0.000564421	0.131138	4.75259	0.374367	1.12727	0.0112999	0.713393	1.04073	1.01462	1.20501	0.178184	1.10299	0.0376304	0.00858235	0.0596249	0.229038	0.000149025	0.752935	0.168105	0.107748	1.27058	0.18054	0.273	0.15	0.0136	0.0606425	0.00593192	0.267181	4.96622	2.77648	84.1
0.00168822	0.131342	9.92452	2.98098	2.36558	0.0780753	0.906219	0.155698	0.524015	0.265032	0.510898	1.5131	0.0587695	0.00846726	0.210367	0.336267	0.00612556	0.091512	0.0621945	0.0510351	12.228	0.0201285	0.273	0.15	0.0136	0.0186116	0.000818843	0.00928806	7.18229	4.11326	77
0.00314988	0.138972	8.38669	0.050744	1.39394	0.0407011	0.542724	0.081666	2.77481	0.173524	0.637532	3.13722	0.0916535	0.0119223	0.534492	0.726819	0.00267427	0.549609	0.101156	47.4723	0.161846	0.0283691	0.273	0.15	0.0136	0.00733833	0.00108643	0.0209502	0.000225506	9.3429	83.9
0.00129123	0.305	8.78284	1.41957	5.17003	0.00377222	0.173387	0.0245324	1.64949	0.571522	0.366395	1.70736	0.0603434	0.00802491	3.97348	0.078129	0.000309774	0.0406466	0.00566122	0.00240605	3.77753	0.0357149	0.273	0.15	0.0136	0.233932	0.000478129	0.021157	22.4511	2.34939	48.7
0.00556239	0.203977	6.33082	0.531809	0.26743	0.0352738	1.74545	0.0348827	1.02166	0.133632	0.72632	1.49979	0.115217	0.0220016	0.0783142	3.22139	0.00011939	0.176892	0.434958	0.0865227	6.15109	0.0327023	0.273	0.15	0.0136	0.00458174	0.00472491	0.254716	0.00310882	2.11872	62.6
0.00244176	0.202611	6.58399	0.1722	1.70582	0.00516281	1.588	1.19839	2.4874	2.85784	0.675665	7.9618	0.106704	0.0105614	1.8699	1.14832	0.00014197	3.53045	0.012843	3.22446	0.345234	0.19282	0.273	0.15	0.0136	0.230691	0.00612527	0.0381966	0.12449	29.8639	81.9
0.00130312	0.0452362	0.687501	0.130393	1.26493	0.0337255	0.298729	1.43438	0.998364	1.23705	0.206919	4.0191	0.107999	0.0102343	2.35263	2.14309	0.000672727	0.0886678	0.00398914	0.0199222	0.771559	0.258682	0.273	0.15	0.0136	0.0235424	0.00251174	0.0467508	12.8891	6.19888	73.8
0.0198614	0.500043	3.08295	0.645577	3.05968	0.0117868	2.02249	4.17566	2.12689	0.108589	0.685078	1.53178	0.102125	0.0350978	1.69019	0.497766	0.000657455	0.794514	9.21363	1.07337	9.28945	0.120241	0.273	0.15	0.0136	0.00832081	0.00134714	0.0337346	0.131508	7.40595	67
0.00509213	0.201694	5.74538	1.92805	5.66758	0.00323789	2.65556	0.343803	4.46321	16.9681	0.279874	17.0736	0.0358098	0.0133733	0.654807	2.86927	0.000499263	0.674081	5.36196	0.159062	18.8099	1.09815	0.273	0.15	0.0136	0.125794	0.00382886	0.025431	1.54535	83.7414	66.8
0.00143885	0.354405	5.72149	3.41927	1.60689	0.186133	3.85331	0.19489	2.59409	0.169821	0.447772	1.70517	0.0354988	0.013911	0.313463	0.0768332	0.000118408	0.0783702	0.000631725	1.4436	4.43748	0.0148649	0.273	0.15	0.0136	0.0105629	0.000765964	0.0203534	0.282758	6.1161	61
0.00194929	0.184244	1.59036	0.276203	4.56065	0.0131632	1.99475	0.0794965	3.47882	0.614321	0.638584	1.12994	0.0803396	0.0143261	5.32479	0.218058	0.000389947	0.500496	0.0358916	30.7045	1.91562	0.129974	0.273	0.15	0.0136	0.031139	0.00736064	0.0454396	0.870649	3.30454	40
0.0137962	0.324274	10.7588	0.265611	0.0662074	0.289904	0.455623	3.10033	58.7948	0.108104	0.928939	1.05033	0.0507839	0.0213311	0.138848	0.633555	0.00021392	0.3549	1.8812	0.297028	1.8108	0.0162761	0.273	0.15	0.0136	0.00807843	0.0793093	0.354748	0.0297747	2.84545	64.3
0.00366802	0.13408	6.83792	0.104242	0.13158	0.208674	2.01574	3.379	8.58825	0.196503	0.218005	4.3045	0.0459413	0.00805279	0.956507	1.13741	0.00339602	0.0697537	0.224933	0.157785	0.19755	0.00996362	0.273	0.15	0.0136	0.00464918	0.00338712	0.0206721	0.0438205	14.7821	65.8
0.00279057	0.129256	4.83095	2.15306	1.44942	0.485241	3.04813	0.121028	9.63226	3.35393	0.619692	1.76414	0.0594272	0.0234418	2.43233	0.0738504	0.0249669	0.691364	1.08539	20.4008	6.51837	0.546387	0.273	0.15	0.0136	0.0254967	0.00211889	0.0658463	0.000906227	3.771	73.9
0.00185108	0.20112	6.95022	2.91564	0.987316	0.13502	2.01372	3.20375	1.24058	0.5273	0.532775	4.52228	0.0828041	0.00788043	0.175954	0.138067	0.00288044	0.0508128	0.000736991	55.007	6.14017	0.0344068	0.273	0.15	0.0136	0.386891	0.0129986	0.0519522	8.25689	9.44684	78.3
0.0111319	0.228458	5.22792	0.239456	3.31876	0.231424	0.578242	0.361946	17.5576	0.0550447	0.207586	1.4244	0.0837771	0.0110565	0.106296	1.43893	0.000100759	0.17614	56.1126	0.00985691	1.95424	0.00961726	0.273	0.15	0.0136	0.00980353	0.000510724	0.0101525	0.409403	6.26743	63.9
0.00690487	0.450497	3.90779	0.0587135	5.18111	0.0477496	2.1232	0.142891	3.59579	0.986653	0.259017	1.9082	0.0859086	0.0316898	2.24778	0.290548	0.000158899	1.56647	1.8469	50.9697	0.78825	0.553805	0.273	0.15	0.0136	0.0079753	0.00297103	0.208931	0.000197232	8.84166	66.2
0.00282197	0.605735	8.22543	0.0574836	5.52664	0.00622073	0.258638	2.78623	4.9557	5.48333	0.192258	4.08416	0.0468409	0.00767689	0.260721	0.633194	0.000816717	1.02978	1.61882	0.907992	0.0785799	0.394857	0.273	0.15	0.0136	0.0110869	0.0821794	0.240531	5.85872	5.6357	71.8
0.00416464	0.134878	3.12177	0.374222	0.911127	0.0134115	0.395968	0.108382	2.44082	4.5761	0.24084	10.289	0.0570765	0.011701	10.414	0.0569795	0.000163018	0.112515	0.0036071	4.92902	1.08561	0.331802	0.273	0.15	0.0136	0.0035662	0.0093765	0.0413485	0.000312232	44.6423	57.2
0.000613954	0.722497	5.77092	0.737185	3.24414	0.0227878	0.8227	0.0233255	1.87184	1.13932	0.717449	1.59041	0.0821948	0.0269973	2.56202	0.98912	0.00980876	0.352272	0.127533	0.000131657	0.404346	0.056105	0.273	0.15	0.0136	0.00309198	0.0020749	0.0682856	1.47199	3.81496	65
0.00141705	0.486933	9.52198	1.43814	2.96263	0.114225	1.01024	0.0172315	1.38026	2.18109	0.408055	2.30959	0.124295	0.0137869	0.238097	0.110276	0.0276925	0.125792	0.18533	1.75749	2.50261	0.492647	0.273	0.15	0.0136	0.470675	0.0583438	0.350455	0.19926	2.60479	87
0.00889755	0.804352	9.94251	1.86483	5.81511	0.191891	1.50335	0.356056	4.77683	0.46806	1.28287	7.96245	0.0692565	0.0231101	0.210361	0.229774	0.00439732	0.244958	0.00605242	0.207141	23.1576	0.0737624	0.273	0.15	0.0136	0.00558193	0.00126073	0.0393467	4.21424	9.46827	72.8
0.00205196	0.605083	5.75451	0.322814	0.566626	0.0297468	0.678204	0.0486742	22.88	0.301923	1.6625	1.25608	0.0358302	0.0155481	0.390109	0.0458476	0.000681844	4.28245	17.4531	0.00014668	3.06681	0.0174013	0.273	0.15	0.0136	0.00276184	0.00625198	0.0313655	2.99173	4.44516	88.2
0.0115444	0.493426	11.026	0.153519	1.86909	0.281993	2.16587	0.092494	31.7739	5.0663	1.15441	3.38818	0.120771	0.0272803	7.0676	4.11492	0.00177761	0.654314	0.00131916	0.554683	0.872084	0.415781	0.273	0.15	0.0136	0.0593961	0.000439277	0.0243902	0.296611	16.903	52.1
0.0106959	0.0578186	3.71998	0.927929	2.25035	0.264328	4.61158	1.35788	2.12189	10.1179	0.238967	2.06843	0.0370978	0.00770608	0.653281	1.42071	0.00151162	0.195584	0.100362	0.083793	12.9835	0.502046	0.273	0.15	0.0136	0.14546	0.00384059	0.318796	0.120401	2.98215	60.5
0.00621712	0.637755	7.32955	1.03981	3.68003	0.0166829	0.353021	0.163796	28.5179	0.686205	0.173468	1.15045	0.092386	0.00960989	1.72561	0.142215	0.00385132	0.113432	0.471293	2.16741	6.62404	0.0958459	0.273	0.15	0.0136	0.0405298	0.00556164	0.287804	12.0752	1.52747	55.6
0.029652	0.199259	11.4422	0.0522812	0.650288	0.00450201	3.08171	0.200693	0.746493	0.00457929	0.221159	1.1149	0.12326	0.0336138	6.04368	2.44319	0.000386186	0.210979	0.00012733	0.000287735	0.271777	0.00751936	0.273	0.15	0.0136	0.00301752	0.00872162	0.0667126	0.687608	2.7309	29.7
0.0324885	0.366014	6.79381	0.118296	0.157557	0.0197069	0.294389	0.117759	13.73	0.369555	0.46568	2.49667	0.0301987	0.00979639	1.22591	0.0385474	0.000476161	0.19303	2.82583	2.84139	1.17287	0.0209414	0.273	0.15	0.0136	0.00422281	0.000543672	0.0315054	3.39972	12.3188	63.4
0.0333637	0.36949	9.7158	0.178447	6.06696	0.0112215	0.397109	6.09577	6.96599	1.76574	0.523163	2.87125	0.124138	0.00815765	1.06378	1.40541	0.000700066	0.700808	0.00989668	4.48995	1.88263	1.16322	0.273	0.15	0.0136	0.0112312	0.00417334	0.0325858	0.212903	3.71384	65
0.00473688	0.0417949	9.1838	3.14264	0.216772	0.016611	0.322821	2.67419	9.94226	0.0634031	0.202489	1.76295	0.0455404	0.0198252	0.129434	1.12693	0.000253653	0.458294	0.0290074	1.39362	6.81394	0.00663825	0.273	0.15	0.0136	0.0704435	0.00878517	0.0287089	0.00415744	5.42855	66.3
0.00022604	0.202724	6.71005	0.692479	5.24337	0.0315179	0.266198	6.01506	1.65804	1.95887	0.652022	1.08688	0.0898451	0.0231025	2.11798	1.9823	0.0159233	0.197181	5.85281	0.531564	0.127664	0.228849	0.273	0.15	0.0136	0.136581	0.0017465	0.110574	10.3024	3.65367	70.7
0.0208712	0.312161	4.92408	0.317823	4.42962	0.119649	3.52794	4.06402	2.88744	1.43901	1.54872	1.12598	0.0456688	0.0144146	0.0770432	0.30879	0.0197502	0.41878	0.00502817	0.64041	3.44583	0.554235	0.273	0.15	0.0136	0.0137298	0.000164417	0.00916788	31.404	3.57981	74
0.00381308	0.336851	5.48988	0.13017	0.0620127	0.86678	2.20437	0.15021	26.2873	0.132273	0.505844	1.65883	0.0912826	0.0193538	2.37034	1.19203	0.000286885	0.117341	0.992107	0.442943	0.78921	0.00609841	0.273	0.15	0.0136	0.259865	0.0332205	0.438962	0.0382648	7.72695	55.8
0.01363	0.737768	4.06887	0.579061	0.101893	0.0162233	2.34341	0.0466542	2.20854	0.268143	0.483527	15.5459	0.091985	0.0192714	5.70244	0.729726	0.000247785	0.103659	16.1495	1.86329	5.00829	0.0256339	0.273	0.15	0.0136	0.0656039	0.0436422	0.630108	5.07676	26.335	57.3
0.00114226	0.577388	11.2272	0.105337	0.0430337	1.93817	3.84083	0.0213012	11.7617	0.13378	0.402263	1.16214	0.080776	0.026787	0.391139	3.56615	0.00983709	0.323614	0.00278741	0.00378807	0.27788	0.00850978	0.273	0.15	0.0136	0.00343713	0.005177	0.122773	1.95082	3.59282	56.5
0.0153933	0.217096	6.33695	0.0448612	2.75356	0.0871497	0.669447	0.0298255	1.4934	0.00714074	0.473923	3.56126	0.101404	0.00986876	1.09698	0.126579	0.00128147	0.049946	0.0750995	0.303002	0.339839	0.00660764	0.273	0.15	0.0136	0.0909417	0.0252065	0.23607	24.7487	9.99485	68.5
0.00759567	0.0790156	2.28987	0.116336	4.10067	0.100909	1.13774	0.162956	0.817245	0.132283	0.373078	18.3971	0.143888	0.00798011	6.27319	1.17946	0.00978081	0.0838812	0.397942	0.0251676	1.7138	0.0090203	0.273	0.15	0.0136	0.00288127	0.0105365	0.320128	0.394123	50.5281	68
0.00935995	0.219926	11.2805	0.122909	2.7064	0.00453361	0.532262	5.68143	1.04532	0.588381	0.43571	12.3439	0.0955365	0.0352113	2.50116	0.875705	0.00152453	0.2652	0.036235	0.419329	0.231602	0.114221	0.273	0.15	0.0136	0.0575749	0.0164586	0.0494314	0.977774	56.865	73.2
0.00488903	0.63723	7.4267	0.0542281	4.92445	0.010093	1.17117	0.277921	1.57712	0.0673461	1.19599	3.08218	0.0810763	0.0149838	5.17882	0.255997	0.000253684	0.332341	0.0899509	23.411	0.796625	0.00651107	0.273	0.15	0.0136	0.00535862	0.00974944	0.0953942	4.71739	14.0045	53.6
0.000272895	0.257326	4.91057	0.527554	2.28986	0.00225832	1.53542	0.0833725	0.840701	0.230983	0.645356	1.55763	0.0663611	0.0175327	0.427337	1.86575	0.000488323	0.46061	7.92244	0.108334	2.26448	0.016458	0.273	0.15	0.0136	0.0189488	0.000930781	0.132472	0.10308	6.83436	68
0.000950403	0.167236	6.67288	1.24477	3.22617	0.0039493	1.0382	0.537105	1.7789	0.227267	0.179159	1.10015	0.0896083	0.0174285	0.083603	0.0908439	0.000335155	0.221906	1.96673	35.9578	6.36421	0.0505157	0.273	0.15	0.0136	0.00909931	0.000187892	0.0151532	0.0126592	3.31718	66.4
0.00262149	0.725161	9.58835	1.17389	0.205567	0.067194	0.527007	0.0405785	10.1374	5.36952	0.98449	3.54285	0.0755367	0.0127797	0.0790899	3.78429	0.000484515	0.0917606	43.5879	7.12315	1.90254	0.300469	0.273	0.15	0.0136	0.143395	0.00263758	0.202894	0.346874	8.27213	67.7
0.00911018	0.344379	4.40221	0.111947	4.33057	0.00301448	0.497236	0.0510094	0.771629	0.00875206	0.246714	15.9917	0.152594	0.00879431	0.81654	0.272608	0.000794168	0.0865012	0.00457385	0.454152	0.64298	0.00615592	0.273	0.15	0.0136	0.0028185	0.00117224	0.192121	0.00613362	31.6122	79.8
0.0178347	0.811895	8.45676	0.043034	5.45995	0.0669584	3.8213	0.425414	23.4768	0.281058	0.49701	4.04383	0.0293622	0.012326	2.3679	0.0559511	0.0428459	1.45836	0.00699546	33.8844	0.311394	0.0417374	0.273	0.15	0.0136	0.00764777	0.0720238	0.447358	0.00128581	14.5802	66.5
0.0005802	0.0985757	8.8011	2.3923	2.95567	0.0132296	0.588313	0.223903	1.66398	0.484019	0.439662	1.50941	0.0818651	0.00967452	0.328491	4.26031	0.00222509	0.0640302	0.3117	1.64903	25.1763	0.0598909	0.273	0.15	0.0136	0.252307	0.000144533	0.0169919	7.61018	4.94349	57.1
0.00525656	0.224275	3.48693	0.0798179	1.79127	0.0241832	1.16781	0.985426	7.21522	6.91023	0.225052	1.04294	0.100438	0.0091467	0.506228	0.351048	0.000332104	1.81487	0.000153627	0.308852	0.635184	1.23248	0.273	0.15	0.0136	0.00290305	0.000112905	0.0070588	0.00212263	1.22555	69.2
0.00382465	0.687328	7.8136	0.235064	0.154194	0.00605129	0.684285	0.184971	0.90559	5.10281	2.89042	11.3197	0.0552321	0.0149413	3.30143	0.650551	0.000144033	0.0596729	18.2661	0.211005	3.33559	0.606313	0.273	0.15	0.0136	0.0237427	0.00094912	0.124993	0.0432592	15.7669	65.4
0.000701178	0.532788	4.44631	0.750358	5.34555	0.016487	4.03307	1.38229	2.96155	1.74199	0.543647	1.42724	0.0300709	0.0110978	8.68377	1.74492	0.00295856	0.0942115	0.303684	3.57587	1.05237	0.141957	0.273	0.15	0.0136	0.0448546	0.00478503	0.220888	0.00275665	2.75358	33.6
0.00194957	0.155405	6.88985	2.65771	0.0374218	0.742295	4.78317	0.0464062	2.42672	0.737362	0.226635	1.37686	0.0969763	0.0227608	0.22718	4.25297	0.00419455	0.0971959	0.00023157	0.037273	24.6875	0.0962656	0.273	0.15	0.0136	0.542026	0.00113865	0.0158946	0.722647	3.09292	52.2
0.00200345	0.149737	6.0293	1.10474	0.333813	0.0937995	2.77533	0.0184057	0.293727	1.15118	0.297321	2.22056	0.0462353	0.0105457	6.63703	0.116579	0.0001713	0.117988	0.00621212	43.054	9.74527	0.0541973	0.273	0.15	0.0136	0.102304	0.00127964	0.071769	0.00389308	9.47543	48.2
0.000539318	0.143164	3.40825	2.96621	5.18528	0.00859554	0.17584	0.0906623	0.814623	4.68846	0.389813	1.37853	0.0526244	0.00817007	2.17919	0.276174	0.000153965	0.136982	0.000174779	44.6307	6.91867	0.820852	0.273	0.15	0.0136	0.00255711	0.00163042	0.00822488	0.00173323	3.69506	58.9
0.00431853	0.292123	4.93945	3.3281	2.73596	0.0858798	1.45972	0.026705	6.08946	0.875244	0.530618	2.72537	0.0337373	0.0139453	0.702368	0.047118	0.0159592	0.180194	12.3846	13.7869	24.9536	0.0513991	0.273	0.15	0.0136	0.0067881	0.00344418	0.0263959	0.0011837	3.15683	70.6
0.0533884	0.599658	11.2203	0.334211	0.546208	0.0124602	4.47062	2.23076	7.32499	0.135239	1.92101	1.83995	0.0339517	0.00791013	0.917469	0.934749	0.0010472	1.10511	6.31664	7.96408	3.95754	0.19198	0.273	0.15	0.0136	0.00783476	0.000189099	0.0100793	20.7928	2.72267	66.6
0.0020297	0.0663787	4.18921	3.0758	0.898686	0.0245751	1.58665	0.0440113	3.30319	1.92169	0.18341	1.78875	0.0922275	0.0399598	0.235335	0.0412199	0.00299688	0.190166	23.2445	0.541533	5.76872	0.128913	0.273	0.15	0.0136	0.823264	0.0148895	0.197623	7.40412	2.09322	76.7
0.00326099	0.0971914	0.643806	0.0824471	1.50096	0.0471634	4.75475	0.0453442	1.3391	0.900322	0.229736	4.7557	0.0653723	0.00887782	0.972673	0.146789	0.000184052	0.274818	0.000336916	0.354424	1.08477	0.36179	0.273	0.15	0.0136	0.0242051	0.00182203	0.0860169	0.418947	6.64388	70
0.0101201	0.499291	3.13316	0.0501699	4.0074	0.00776865	3.25394	0.317213	3.67183	0.658867	0.189464	3.45707	0.0878585	0.0142157	0.12718	0.182284	0.00140133	0.140297	0.0289466	0.350266	0.623461	0.289644	0.273	0.15	0.0136	0.00588811	0.00205796	0.029464	0.0941866	6.12811	68.8
0.00279435	0.0886563	4.63693	3.61413	1.98511	0.0260956	2.86116	0.0702392	6.4127	1.31279	0.34621	2.52026	0.0321929	0.0140598	0.662468	2.24129	0.00113283	0.257912	0.0507694	0.00270486	21.839	0.0613285	0.273	0.15	0.0136	0.00304517	0.00087103	0.0309995	0.715356	9.96673	60.6
0.00227087	0.254958	2.61171	0.34909	1.22255	0.0299401	1.11369	4.56189	4.23955	0.0488269	0.273245	1.61286	0.0535314	0.0227768	0.627669	1.59279	0.000256859	0.277138	0.000662258	0.0739907	3.00342	0.0136106	0.273	0.15	0.0136	0.303319	0.00475077	0.0153996	27.5433	2.94152	63.1
0.00422512	0.786393	8.25122	0.0655244	0.966039	0.00207257	0.96749	1.35137	10.3967	25.6544	0.745715	4.63907	0.115891	0.00910421	1.3033	1.3457	0.00016853	0.224725	14.0222	11.1517	0.0667612	1.3058	0.273	0.15	0.0136	0.0286173	0.00384073	0.0397871	6.2791	20.1274	65.1
0.00331168	0.209642	8.71578	0.18743	1.86428	0.0487742	3.54377	3.33167	6.07462	10.7056	0.488983	1.6291	0.068736	0.00992293	10.0803	2.93538	0.00726471	0.879259	0.000311414	0.043554	0.236518	0.801247	0.273	0.15	0.0136	0.00330491	0.000609501	0.0253142	0.00384146	3.18818	37.2
0.00170413	0.283021	4.00079	3.1416	1.48796	0.615574	1.78468	2.12086	6.7946	2.5026	0.202744	3.46006	0.1125	0.0160971	0.091917	0.016648	0.00077724	0.136885	0.00128925	6.75408	5.97007	0.151635	0.273	0.15	0.0136	0.0815787	0.000396455	0.00921469	0.184401	5.28778	83.8
0.0308256	0.319065	5.26461	1.20007	3.24607	0.132032	0.744893	1.46957	11.2332	2.1097	0.491067	13.9275	0.0580605	0.0162672	2.42206	0.167636	0.00125873	0.725549	0.00227631	3.828	14.9063	0.320973	0.273	0.15	0.0136	0.00502765	0.000203587	0.0115087	0.00637563	31.2233	79.5
0.00672014	0.657531	6.20688	0.202254	3.93264	0.00320325	2.5479	0.0179725	6.58032	5.00454	0.34387	7.25852	0.0800012	0.017115	0.12825	0.307734	0.000118317	1.16688	0.132767	0.0001671	0.810729	0.268037	0.273	0.15	0.0136	0.00703613	0.0138756	0.35688	37.8673	27.3242	68.7
0.00222722	0.390374	10.7431	1.73933	0.181277	0.0820181	0.665364	0.0479589	13.0426	2.74586	1.32181	1.23803	0.0626731	0.017375	0.545623	0.054933	0.0003266	0.0901029	0.010229	2.11948	1.90775	0.199857	0.273	0.15	0.0136	0.00415925	0.000494596	0.00935853	0.225516	1.68031	65.1
0.000361611	0.344477	2.04382	1.6844	2.45859	0.0544467	4.2815	0.0265614	2.05966	15.2198	1.4502	2.66685	0.149169	0.0198929	3.24292	0.10847	0.00213162	0.086752	13.5346	0.027283	17.1964	0.979614	0.273	0.15	0.0136	0.0922758	0.00222884	0.210012	8.18621	6.29905	61.4
0.0018933	0.622954	8.29423	0.34267	4.04573	0.0162831	1.05945	0.996785	1.83913	1.31159	0.499052	1.44261	0.055934	0.0244408	0.102501	0.547558	0.000123583	0.191723	3.80484	11.707	2.88885	0.790888	0.273	0.15	0.0136	0.00377746	0.00903769	0.0283606	0.00585458	2.7947	56.7
0.000531462	0.118795	1.70813	0.0679756	5.61515	0.0609483	0.744961	0.142761	3.72663	1.2697	0.315346	1.62031	0.137858	0.0218643	0.797454	0.777417	0.0097568	0.27542	0.230081	0.642555	0.179077	0.0716416	0.273	0.15	0.0136	0.00257502	0.000387736	0.0232392	0.377028	7.48272	74.5
0.00292664	0.810921	5.29094	0.0620595	1.68943	0.00296454	0.183727	0.0187268	3.78767	0.061203	0.238927	1.81318	0.0346481	0.00931279	2.12147	0.505507	0.000143371	2.79095	0.484741	0.161278	0.139427	0.00823711	0.273	0.15	0.0136	0.0717768	0.0688578	0.622731	0.0271952	4.03971	70.5
0.013935	0.0618806	4.85391	0.479902	1.81242	0.0677643	2.45981	0.0447482	7.18641	0.0649151	0.304916	3.81308	0.138449	0.0247513	0.371358	1.53006	0.000366875	0.139612	0.175907	0.00211707	5.48135	0.00589417	0.273	0.15	0.0136	0.0288097	0.000780578	0.0355301	38.2268	12.2651	59.3
0.00490917	0.173051	3.0819	0.0956233	3.89423	0.00142963	1.11679	0.0283329	1.22421	0.22677	0.279176	1.59766	0.0553539	0.0204082	0.698608	0.403715	0.000220722	0.129358	0.000994861	22.8388	1.19602	0.455284	0.273	0.15	0.0136	0.00406155	0.0188163	0.0915054	0.130528	6.20427	65.1
0.00913338	0.0764472	8.21031	1.08329	4.99343	0.00279393	1.82802	0.0640587	1.83976	0.162929	0.299023	2.118	0.0287172	0.00767597	6.87664	0.21765	0.0014924	0.829361	18.9138	11.095	3.35163	0.0127358	0.273	0.15	0.0136	0.209682	0.00699971	0.342189	0.00164057	4.65462	46.6
0.00506759	0.380898	4.82117	1.8367	4.44105	0.0631547	0.393988	0.123112	7.1124	0.764987	1.40345	1.08116	0.0644091	0.0137276	3.26181	0.304139	0.00171999	0.0696263	0.00381575	2.85948	9.54154	0.15177	0.273	0.15	0.0136	0.0249495	0.000835857	0.0183737	2.34815	2.53036	56.5
0.00093878	0.135104	9.25385	0.733287	4.51441	0.993571	3.81071	0.0585602	1.94647	0.662056	0.301248	3.76007	0.101087	0.0141365	1.60738	0.148022	0.00998415	0.11208	0.0794227	0.559914	0.484583	0.0486275	0.273	0.15	0.0136	0.118558	0.000115569	0.0135153	0.454072	11.4727	66.8
0.00124541	0.0732689	0.409384	0.230494	1.34812	0.0134847	3.01824	0.355184	1.23133	15.8312	0.336087	2.19202	0.0510548	0.012392	8.37583	1.3479	0.00113341	1.50701	5.70155	0.0130422	2.88805	0.960507	0.273	0.15	0.0136	0.0787475	0.000922309	0.14607	49.747	3.61625	47.8
0.00329779	0.224942	6.85659	0.888149	0.343107	0.192503	0.811072	0.0541704	1.33909	0.670915	0.454806	2.29497	0.12509	0.0148915	0.375825	0.0760172	0.000937625	0.0594151	0.000413676	9.15128	8.44149	0.23274	0.273	0.15	0.0136	0.783816	0.0144171	0.193947	22.0224	11.2605	75.7
0.00923138	0.820826	7.04934	1.38159	0.593109	0.0116168	0.42686	0.0335988	0.206869	0.00603217	2.73674	2.58354	0.1235	0.00945836	5.41728	0.199697	0.001082	0.0408244	0.00133461	0.0103616	7.90098	0.0253169	0.273	0.15	0.0136	0.437323	0.0110061	0.207061	42.0266	6.89389	69.4
0.0130916	0.208774	4.65639	0.0516191	2.10115	0.0245156	2.95473	0.263419	0.470636	0.00601725	0.292429	1.23262	0.109872	0.0101101	0.757392	0.800933	0.000573765	0.461754	0.000406722	0.382693	0.483019	0.010779	0.273	0.15	0.0136	0.271162	0.000393116	0.0712142	0.0753644	6.02485	67.7
0.000914118	0.393663	2.50859	2.75824	2.17052	0.142301	3.48966	0.349924	2.43551	0.139825	0.226713	3.1368	0.0965237	0.0238784	5.35151	3.81211	0.000554877	0.260308	34.647	0.484511	4.94641	0.0141017	0.273	0.15	0.0136	0.00311439	0.000293268	0.0142921	1.14726	7.10916	45.8
0.00139664	0.348888	2.64925	0.541673	2.35981	0.033657	0.719948	0.321193	1.30991	3.3045	0.553907	3.14417	0.0676233	0.00913452	0.336846	0.0420781	0.000132597	0.102409	5.92898	71.887	1.34472	0.474088	0.273	0.15	0.0136	0.0293281	0.00157488	0.0306207	0.00910672	3.60083	75.5
0.00504368	0.254534	5.01399	1.57127	4.87306	0.0686919	1.6332	1.08794	1.59572	0.113333	0.872657	1.41783	0.089218	0.0264637	1.23093	2.87513	0.00414083	0.169002	0.000119028	0.0875873	13.7838	0.0105676	0.273	0.15	0.0136	0.0117176	0.0342668	0.304972	0.567189	3.02686	59.3
0.00447642	0.320123	4.44142	1.00562	4.39766	0.00186093	2.85418	0.995684	1.25147	0.0170623	0.994354	1.3977	0.0995548	0.0105947	0.739023	1.45769	0.000430575	1.03054	3.30487	0.44699	2.66678	0.0318924	0.273	0.15	0.0136	0.902928	0.000463326	0.0130509	0.0941934	2.63126	74.2
0.00067424	0.324198	1.83026	0.142517	1.7592	0.0681904	3.35077	0.0664919	0.797067	0.598872	0.338814	4.32531	0.105093	0.0181387	0.858164	3.685	0.0020341	0.431921	1.65187	4.45066	1.38385	0.066954	0.273	0.15	0.0136	0.0505305	0.00305607	0.083136	0.0983913	6.86275	75.3
0.0161302	0.579604	5.28757	0.091974	3.74373	0.0383048	4.7362	5.09097	12.4269	2.19707	0.565712	1.17769	0.0731316	0.0283206	0.396128	0.625586	0.0192087	3.53626	0.000195146	0.0049956	0.642591	0.629278	0.273	0.15	0.0136	0.166999	0.00621556	0.0339625	3.61554	2.56754	66.1
0.0105326	0.106668	3.99804	0.126509	1.14604	0.0115329	0.851136	0.118279	0.155043	0.489846	0.177424	4.13943	0.0335449	0.0110429	1.38433	1.15639	0.00162058	0.14851	0.0614522	0.528685	1.94413	0.300505	0.273	0.15	0.0136	0.031217	0.0329959	0.499543	1.1102	10.3774	77.1
0.0160262	0.0504525	4.6294	0.303335	1.10861	0.0411307	0.880412	0.976411	1.80853	0.203299	0.181979	10.5075	0.0664071	0.0123219	7.13595	0.450032	0.00228719	0.166459	3.88629	26.1364	2.32806	0.0108881	0.273	0.15	0.0136	0.00513379	0.00394345	0.0391865	0.00471853	16.4867	63.1
0.0154365	0.680255	8.22465	0.446732	1.71585	0.0131944	0.317345	0.316238	9.21406	0.338365	0.496764	2.16334	0.0544313	0.0198404	6.46526	0.177846	0.00273591	0.170146	0.0325947	13.2323	6.20314	0.0617437	0.273	0.15	0.0136	0.019838	0.000299388	0.00673513	0.369394	9.66681	50.3
0.00134379	0.557879	5.90731	0.0602322	5.25508	0.50244	3.28887	0.02373	1.58341	0.8601	2.59029	1.57243	0.0258104	0.00918529	0.449229	0.329592	0.00356172	0.100864	0.000585899	29.9748	0.0437137	0.058626	0.273	0.15	0.0136	0.434884	0.0296346	0.534419	6.0589	3.29837	67.4
0.000674875	0.265225	7.06841	1.04509	0.976077	0.401824	1.70616	0.58382	1.99231	0.463772	1.11194	1.3847	0.0263008	0.0107126	0.0949184	0.367225	0.00543247	0.117627	19.818	15.4396	1.29046	0.0795542	0.273	0.15	0.0136	0.0289408	0.000344464	0.013828	0.000638584	5.9596	77.3
0.00403279	0.0953779	3.92604	3.34553	3.03382	0.00912331	1.17645	0.291105	1.40785	9.1709	0.274239	2.68147	0.0303495	0.0127575	0.126768	0.0549542	0.000391289	0.150209	0.000112706	51.9142	10.5917	0.451742	0.273	0.15	0.0136	0.135901	0.0100753	0.193511	0.413546	12.2733	67.6
0.0101034	0.0547998	7.60143	0.481075	1.24455	0.01108	0.224991	0.0797547	0.196972	0.618888	0.185579	3.00642	0.0858245	0.0132127	0.0656646	0.351488	0.000132805	0.0607435	3.20736	15.1937	3.81745	0.266379	0.273	0.15	0.0136	0.00280107	0.00203787	0.0152381	18.5432	3.37288	74.3
0.0023263	0.0930023	10.1359	1.08089	0.629814	0.0196763	2.21872	0.0262364	0.338114	1.29425	0.24096	11.4917	0.0374762	0.0102937	2.84927	1.19576	0.000148323	0.0811513	18.8391	0.322757	2.00482	0.310157	0.273	0.15	0.0136	0.00267804	0.00251709	0.0249705	0.284424	17.2935	59.2
0.000850579	0.732432	7.10539	3.76706	0.652576	0.0189587	3.31067	1.81441	0.83264	0.19621	0.241658	1.84938	0.0272386	0.00916932	0.804299	1.5184	0.000330632	0.276031	37.605	6.37157	3.19607	0.0438174	0.273	0.15	0.0136	0.489671	0.00516632	0.182881	10.5214	5.00895	61.9
0.0105762	0.0777638	6.58908	3.84885	0.25388	0.0710198	2.35542	0.023821	0.777631	2.29178	0.260146	8.41739	0.0907475	0.0206604	0.640144	3.2846	0.000153106	0.282567	10.7132	6.89778	23.2454	0.812404	0.273	0.15	0.0136	0.133356	0.05387	0.561	11.46	27.2233	66.7
0.0021983	0.578608	9.88391	1.10136	1.24503	0.0052404	1.05195	0.054319	2.21603	0.424045	0.842485	1.51449	0.0633185	0.0190519	0.314481	0.130646	0.000231117	0.224491	0.0951588	0.000167747	1.04165	0.0315886	0.273	0.15	0.0136	0.0249202	0.0141105	0.194034	15.8801	3.68181	69.7
0.00121659	0.377366	6.06325	0.0909504	5.18622	0.415091	4.41223	0.0867189	0.986317	1.65071	0.626253	1.1903	0.121021	0.00895138	0.33235	2.57293	0.028511	0.158206	0.00793547	0.348054	0.0489766	0.155865	0.273	0.15	0.0136	0.0188859	0.000509092	0.0147481	0.00753807	4.36462	70.4
0.00162947	0.221374	3.49287	2.03023	0.124615	1.3024	3.88321	0.0526089	4.90831	0.194326	0.335443	1.63221	0.153034	0.0129494	7.41371	0.0394846	0.000128308	0.163719	0.00794096	51.8707	4.16154	0.00921409	0.273	0.15	0.0136	0.482455	0.000758601	0.0319417	0.00219253	1.91607	44.6
0.00188528	0.291442	9.54156	0.265604	2.61736	0.11147	1.1638	1.06232	0.874946	0.012964	0.787615	1.40274	0.0285152	0.00913585	0.216863	0.951983	0.00063251	0.123016	3.67758	1.53247	0.139614	0.0160693	0.273	0.15	0.0136	0.00862759	0.0154173	0.0598273	25.1939	1.92159	72
0.0339099	0.742507	7.13918	0.740244	4.25501	0.0145287	2.61401	6.67314	7.79779	1.65857	0.268317	1.55922	0.0275129	0.0078255	0.210002	0.0669701	0.000321571	2.12444	0.0130271	1.66817	7.49564	0.353226	0.273	0.15	0.0136	0.00483834	0.00541072	0.0897467	4.06081	3.27528	66.2
0.000907667	0.110092	1.27435	1.95839	4.99439	0.00732944	3.51569	0.0187447	0.885769	0.186584	0.216778	1.62161	0.0307398	0.0100077	5.71682	1.3452	0.000568651	0.0425625	13.4681	13.967	20.0277	0.0100618	0.273	0.15	0.0136	0.367597	0.00172002	0.00847629	0.415914	2.35378	33.9
0.00776999	0.282326	4.38344	1.50455	1.30334	0.826967	2.12485	2.37808	8.66803	0.154763	0.377239	2.15711	0.130695	0.0127463	0.113311	0.749749	0.0114584	0.0979102	4.60222	3.59437	6.77425	0.0171597	0.273	0.15	0.0136	0.101134	0.0190521	0.0943777	0.0791021	7.70071	70.3
0.000700634	0.0987393	1.07976	0.423043	3.71884	0.0148854	1.84061	2.42583	3.19327	7.16117	0.223516	2.23407	0.136388	0.0121277	4.88945	1.72203	0.00729461	0.680589	0.163884	0.0518596	6.34908	0.419442	0.273	0.15	0.0136	0.198239	0.00375859	0.0172996	1.35706	2.59409	56.2
0.00507006	0.186796	2.39631	0.095001	4.75223	0.118674	1.71199	0.0618756	1.50236	0.0805883	0.23565	6.89691	0.0725658	0.0195539	1.04693	0.543617	0.00112433	0.218861	0.000119117	0.00100187	0.449121	0.00982209	0.273	0.15	0.0136	0.0100195	0.00174237	0.354243	30.1173	30.635	72.6
0.00496828	0.591323	7.19755	2.34636	2.2126	0.0111716	0.193354	0.525904	7.24819	0.441712	2.16024	1.38662	0.112192	0.00833689	4.11892	0.588193	0.000838196	0.128585	0.0433011	59.1991	5.63051	0.0415365	0.273	0.15	0.0136	0.0104464	0.00438339	0.0945709	0.385086	5.38987	56.8
0.00296467	0.577475	8.73704	0.653414	0.177515	0.0311363	0.215854	0.413865	1.55495	1.23082	2.79034	1.14682	0.0527967	0.00795967	0.372696	0.0779821	0.000696727	0.11673	0.218097	0.25668	6.90268	0.391187	0.273	0.15	0.0136	0.00254955	0.0112671	0.0391594	0.194485	5.71441	88.9
0.000560877	0.237953	10.0754	0.0625684	0.898466	0.00190435	0.375503	2.38728	4.05716	0.129352	0.975965	1.36748	0.0325093	0.010329	3.73808	0.34936	0.000195912	0.273568	0.000601113	0.0842866	0.494081	0.0117026	0.273	0.15	0.0136	0.125109	0.000398721	0.0512455	3.77739	2.5788	55.9
0.012335	0.197264	1.70581	0.87616	6.07049	0.0149416	1.24451	0.179687	1.05415	3.13569	0.386307	3.98984	0.145553	0.0100452	1.40153	2.72532	0.00745781	0.058137	0.0248722	0.0572226	13.3123	0.746483	0.273	0.15	0.0136	0.203314	0.0125474	0.147843	11.1482	6.68916	65.2
0.00115577	0.130737	4.84767	0.129172	4.63245	0.0401003	4.26272	0.0368448	0.948471	2.47107	0.325275	1.63864	0.0535127	0.010213	4.85481	1.56388	0.00113472	0.899434	0.000394441	13.5227	0.239308	0.306078	0.273	0.15	0.0136	0.0244491	0.0223038	0.411033	0.286793	6.67544	48.7
0.00639642	0.405762	6.1538	0.185137	4.82789	0.00526948	2.38552	5.11231	0.687577	0.0982048	0.425939	2.48034	0.0397946	0.00788802	0.264633	0.59437	0.000414428	0.699322	0.00568123	0.269429	0.757017	0.0422751	0.273	0.15	0.0136	0.0324262	0.000697221	0.0309567	3.88474	5.4947	78.7
0.00177921	0.0416964	0.757301	2.98174	0.0847218	0.0528118	2.09388	0.041757	1.2993	5.17696	0.1872	4.95961	0.0970219	0.00895392	4.61598	3.10896	0.00012335	0.0664984	0.0170098	0.313329	25.2467	0.649125	0.273	0.15	0.0136	0.0490634	0.00509776	0.294651	0.15247	6.50359	53.4
0.00247125	0.221901	8.07565	2.87939	3.02069	0.014908	2.33911	0.137734	5.93535	23.3464	0.319734	3.09299	0.0580044	0.0186665	5.31192	0.427264	0.00182966	0.962241	5.62629	11.3395	9.29061	1.07982	0.273	0.15	0.0136	0.14451	0.000102829	0.00723102	0.00425067	9.71359	52
0.00107136	0.588386	9.1313	0.415041	3.35076	0.00422096	1.98541	0.0711967	1.81133	1.05325	1.00462	1.76643	0.156488	0.0113063	0.144259	0.268197	0.00191747	0.399019	0.00726249	0.637167	0.414552	0.0547875	0.273	0.15	0.0136	0.00688725	0.00441672	0.0834712	13.2557	3.00031	84.2
0.0051746	0.348457	4.96941	1.13997	4.75066	0.0780405	2.07561	0.470106	1.26369	0.0855816	0.457405	2.21905	0.0891006	0.0223724	2.18316	0.168211	0.00681034	0.138991	0.140254	0.153128	2.81917	0.0320977	0.273	0.15	0.0136	0.0269868	0.00544957	0.3194	3.09426	5.72552	66.8
0.00128353	0.0428655	1.81769	0.35619	0.364235	0.176347	2.41868	0.196223	1.89896	0.320241	0.172306	1.9115	0.0491591	0.0136504	0.0736793	0.611225	0.000315827	0.278005	0.000954341	0.0260529	3.40673	0.0283006	0.273	0.15	0.0136	0.00681941	0.000142756	0.0076757	66.8594	2.86642	72.9
0.00885109	0.366379	8.20353	2.36697	1.38288	0.0305859	0.214491	0.0243265	3.95477	0.0437388	0.871198	1.3653	0.0835788	0.018676	1.30109	0.897925	0.00022827	0.126563	0.000229328	33.2927	24.0905	0.0340203	0.273	0.15	0.0136	0.920138	0.00695108	0.303843	0.00177771	1.59588	59.9
0.00660064	0.784685	5.67507	0.145977	1.98292	0.0149715	3.63434	0.276825	0.473864	0.192259	0.829388	14.0079	0.0486552	0.0133568	3.21453	0.495156	0.0032819	0.0725199	0.0287012	60.7864	0.557	0.0977757	0.273	0.15	0.0136	0.122683	0.00110772	0.00717061	0.00519428	52.6434	68
0.00109749	0.198775	5.37073	0.203058	0.49363	0.0883968	1.79517	0.459043	0.605717	0.363375	0.575015	1.3234	0.104506	0.0276155	4.59658	0.707506	0.00194906	0.171767	0.0551703	6.71665	0.139054	0.0618102	0.273	0.15	0.0136	0.0828504	0.117269	0.531844	0.00668159	6.2762	52.8
0.0128171	0.373983	3.95299	0.253672	5.91714	0.0477825	0.971429	0.0399923	1.19285	0.250775	0.912143	1.26318	0.0432353	0.0136578	0.275612	2.26118	0.0383423	0.11291	0.5419	31.4316	2.40366	0.0174787	0.273	0.15	0.0136	0.00888628	0.00115468	0.0184357	24.4996	1.83249	70.3
0.000312354	0.301456	6.63766	1.70386	0.828762	0.00619474	0.490333	0.206796	1.05676	7.86369	0.24824	2.44285	0.114552	0.0308637	1.46889	0.257582	0.000510764	0.170764	0.00781816	0.153219	0.828802	0.686786	0.273	0.15	0.0136	0.00307692	0.00827097	0.647044	22.1901	10.8136	73.5
0.00246103	0.662416	11.3132	1.33027	2.83147	0.00318375	1.6817	3.95147	8.22694	0.09978	0.512883	4.59488	0.0872392	0.0130131	0.98545	0.419556	0.000295464	0.295125	50.9884	6.75836	2.25049	0.00574133	0.273	0.15	0.0136	0.0715642	0.000195566	0.014147	0.0528099	10.3881	65.3
0.000343524	0.127007	2.25104	0.341221	0.968154	0.00528016	3.05342	0.0221018	0.378296	0.107801	0.450942	2.48404	0.0734081	0.0136814	0.169707	1.63207	0.000369172	0.62883	0.0425235	0.824474	3.87953	0.00803586	0.273	0.15	0.0136	0.0294705	0.0576389	0.282953	0.0406584	7.45636	76.4
0.00450152	0.206096	7.35029	1.36762	0.393856	0.0717271	1.00921	0.648016	33.5311	2.10174	0.267821	1.46311	0.108272	0.0181021	0.101149	0.136072	0.000429262	0.199891	0.00154577	19.7681	4.5825	0.127507	0.273	0.15	0.0136	0.0240111	0.000794388	0.0126571	0.00347278	3.70128	61.8
0.00119645	0.427381	3.76931	0.969925	0.83229	0.00625686	0.46408	0.254206	0.71365	0.128572	0.291932	1.83749	0.145099	0.0100154	1.05416	0.855425	0.00049157	0.48694	0.0546862	0.949343	8.31503	0.0313672	0.273	0.15	0.0136	0.00336272	0.000644897	0.0686482	0.209525	2.41112	78.7
0.000206717	0.148455	8.30731	0.143749	0.0597605	0.0394566	1.78146	0.176959	0.885892	0.0584169	0.454538	1.0242	0.0768743	0.00765793	3.9392	2.51079	0.000217661	0.0304823	1.53076	0.427882	0.501614	0.0108671	0.273	0.15	0.0136	0.00404736	0.00363592	0.0202471	0.22217	3.61912	37.7
0.0019127	0.118193	3.27641	2.10751	2.51817	0.0366923	0.500917	1.25993	1.80437	2.67862	0.339948	3.79595	0.0992827	0.0121401	4.71713	0.0624498	0.0107603	0.12125	0.0152819	0.00249311	9.24731	0.320027	0.273	0.15	0.0136	0.0200507	0.00325638	0.0710248	25.1745	9.04583	75.1
0.0129971	0.0399455	10.4007	0.499381	0.533807	0.2073	3.92334	2.28965	3.31606	0.089302	0.205829	2.01811	0.0314994	0.0102721	0.0876989	0.235776	0.000120185	0.283665	0.00217329	0.00450186	3.47914	0.0199436	0.273	0.15	0.0136	0.0562336	0.000111801	0.0140117	6.9403	5.48998	64.6
0.0259037	0.148165	4.15873	0.432796	3.7657	2.05005	4.17097	0.183923	16.9991	0.668082	0.428281	5.18781	0.069624	0.0090813	0.456652	0.327692	0.00855276	0.341404	0.000458821	0.121076	5.85548	0.0788724	0.273	0.15	0.0136	0.00374338	0.00222878	0.00947483	0.00458304	14.9831	75.2
0.00461508	0.27355	3.55135	0.0465279	0.108661	0.0297273	0.283021	0.209429	3.24491	2.44064	0.739933	19.9718	0.0424768	0.00774462	4.143	0.605905	0.000408936	0.0471369	0.0117607	2.64717	0.489332	0.114317	0.273	0.15	0.0136	0.00732636	0.000595069	0.0354749	0.163592	84.9551	64
0.00256263	0.644092	4.64602	3.40446	3.6788	11.1072	2.7198	0.0404425	21.3245	3.22875	0.429703	1.58371	0.0974883	0.0116554	0.270206	1.87882	0.016083	0.0718801	0.0855739	3.61224	26.2756	0.167812	0.273	0.15	0.0136	0.0929231	0.000519157	0.0114702	0.00472326	2.7974	70.6
0.00550383	0.788728	4.44543	2.72159	3.99839	0.163649	4.49112	0.144663	2.72397	0.0612935	0.226136	1.31842	0.0336293	0.0101504	0.293	0.978525	0.00351537	0.375613	0.0948413	7.38859	8.86441	0.0220062	0.273	0.15	0.0136	0.00750675	0.0245762	0.59601	3.66282	3.67105	60.4
0.00106728	0.183685	2.56284	0.12438	0.329761	0.00760899	0.324309	0.268933	1.09061	5.55626	0.199767	2.88611	0.135404	0.0106541	5.43931	2.16143	0.000148187	0.0663501	0.000235097	11.7478	0.662752	0.319524	0.273	0.15	0.0136	0.00842032	0.00268545	0.245935	0.00318516	8.43487	45.2
0.0046039	0.287517	8.74773	0.247363	0.331557	0.410115	1.0741	0.0282594	1.26541	0.190697	0.189971	5.15131	0.130901	0.00957052	0.214935	0.0639867	0.019922	0.0503804	0.318226	3.05694	0.388063	0.133259	0.273	0.15	0.0136	0.00514559	0.0274926	0.297881	6.12115	19.0351	79.2
0.00506346	0.136083	3.25499	0.0915022	0.690396	0.0253462	1.92443	0.0179966	2.59811	1.03957	0.282303	2.86532	0.0874067	0.0373303	0.196781	0.141214	0.00034306	0.551827	0.0916028	7.38456	0.536864	0.681809	0.273	0.15	0.0136	0.00359336	0.00283425	0.0674993	11.713	5.92363	82.6
0.0290644	0.150685	9.57875	2.7415	0.495466	0.135934	2.5316	1.2449	2.93491	0.648972	0.187479	1.88316	0.0297482	0.0100993	1.34699	0.0555719	0.000139112	0.288595	0.00251365	7.45598	33.2784	0.243678	0.273	0.15	0.0136	0.00308902	0.00113175	0.00865654	0.0173368	7.12726	61.4
0.00378813	0.336667	8.29805	3.35528	4.31854	0.133996	2.83412	2.16344	1.16346	0.189887	0.96974	1.98473	0.0544233	0.0132901	6.66168	0.244993	0.00418741	0.0717374	0.0800491	14.8038	10.9781	0.0470144	0.273	0.15	0.0136	0.636972	0.00168481	0.0896076	0.185445	3.12325	45
0.000316861	0.37025	5.61338	0.224137	0.917612	0.0216799	2.81231	0.0248144	0.287994	1.58127	0.45103	2.67993	0.0870184	0.0220642	0.305955	0.627734	0.00210184	0.160779	0.00227783	62.4748	0.387795	0.164488	0.273	0.15	0.0136	0.0423082	0.00430991	0.0555203	0.00118211	9.38904	79
0.0171776	0.196487	7.6011	0.356269	0.545145	0.0161807	0.281475	5.89969	4.52001	2.01764	0.532825	1.92256	0.096226	0.0103383	0.82926	0.908633	0.000326961	0.201918	3.84305	0.000144729	1.63906	0.243315	0.273	0.15	0.0136	0.0156042	0.00638529	0.018972	55.7065	7.52381	69.5
0.00538116	0.161718	11.1915	1.41099	1.3235	0.360502	1.75755	0.0277849	20.363	0.315048	0.594442	1.90627	0.0914216	0.0155241	0.114904	0.102331	0.00392174	0.0633676	0.000896372	0.650334	8.85045	0.0252718	0.273	0.15	0.0136	0.219269	0.00327516	0.14202	0.115379	3.88993	62.8
0.0069583	0.442976	10.7977	0.624138	1.97782	0.00179735	0.20115	0.0653468	0.719437	0.0233846	0.515439	1.9848	0.0587995	0.0085498	0.663224	0.433818	0.000262025	0.127921	0.00875069	11.2457	4.57553	0.0112263	0.273	0.15	0.0136	0.00471634	0.00269606	0.0277181	0.00246564	2.96908	66.2
0.00414464	0.0809876	3.54698	2.80966	1.23666	0.300489	0.634635	2.04883	11.5487	0.138959	0.347882	2.27354	0.0542739	0.0138204	9.45533	4.20362	0.00121518	0.0930412	0.0105671	0.802437	13.6488	0.00654326	0.273	0.15	0.0136	0.00590514	0.0265295	0.287215	0.0194492	2.5125	36
0.000956598	0.401268	9.15941	0.59749	4.34045	1.77872	4.59902	0.0250429	2.45452	4.10389	0.620138	1.00276	0.0584057	0.0088006	1.08239	0.0417867	0.966848	0.0894327	37.0609	0.00193701	0.274115	0.366651	0.273	0.15	0.0136	0.0177571	0.000381623	0.022701	0.80928	3.01236	71.1
0.010311	0.474632	2.83305	0.107347	0.195847	0.130812	0.252322	0.0536077	49.6217	8.32118	1.72059	1.54935	0.105279	0.00821205	3.43921	0.477227	0.00156801	0.0387819	0.0187077	0.00694422	0.94283	0.661841	0.273	0.15	0.0136	0.0564105	0.000573795	0.0143624	1.69021	3.09755	63.5
0.00993031	0.575643	5.53487	0.939659	0.193472	0.0150174	0.237933	0.0218686	4.84434	0.521634	0.347946	17.1221	0.0835406	0.0249029	1.75929	0.097043	0.000207228	0.105997	0.0256979	7.79791	3.91223	0.0305085	0.273	0.15	0.0136	0.00315409	0.000971447	0.0901567	24.9257	23.3041	68.3
0.000197475	0.05952	4.07014	0.738215	2.35542	0.00516686	1.45512	0.0583222	0.343048	0.618751	0.242569	1.89097	0.120753	0.0228931	0.117523	0.970034	0.00113385	0.0910553	0.00179428	1.13202	1.04682	0.17203	0.273	0.15	0.0136	0.00291863	0.00139115	0.0158945	79.4567	2.61937	70.1
0.0144693	0.199783	7.36894	0.796528	0.354667	0.251545	2.96501	0.360306	1.15344	0.844651	0.20962	11.5847	0.0343603	0.0105437	0.267696	0.0658988	0.00179649	0.204576	0.00249025	60.0481	5.74197	0.771148	0.273	0.15	0.0136	0.011767	0.000347182	0.0125745	0.560176	32.8028	87.3
0.0414867	0.106331	10.7585	3.36772	0.890357	0.514094	3.95541	0.707595	11.9682	2.02395	0.286978	5.44844	0.054664	0.0193512	0.0978952	0.173126	0.0257924	0.363425	0.000155121	11.4238	26.023	0.304242	0.273	0.15	0.0136	0.0153038	0.0366764	0.122789	0.250831	11.7228	69.3
0.000472214	0.12197	7.75918	3.58504	2.23539	0.0130188	0.258391	0.357635	1.79726	0.294414	0.205612	1.20265	0.0791919	0.0117927	0.939963	3.36243	0.00155714	0.184242	0.000814695	0.000220925	13.6947	0.0139861	0.273	0.15	0.0136	0.00545911	0.00260707	0.0388088	3.15761	2.91538	56.9
0.0120006	0.582521	4.632	0.405874	1.99194	0.13253	1.46646	0.0568845	2.68519	0.14827	0.192305	5.93061	0.0607453	0.00909314	5.15639	2.3961	0.00538708	0.0755051	2.16988	17.6746	2.34376	0.07233	0.273	0.15	0.0136	0.030878	0.000567495	0.056943	5.79612	14.0092	57.3
0.0105603	0.155241	5.20323	1.10234	5.10441	0.0728707	2.34348	0.0280282	19.9699	0.275985	0.477229	2.41842	0.0270081	0.0100156	0.332638	0.221383	0.000123207	2.72707	0.0183168	9.77605	5.01012	0.0314859	0.273	0.15	0.0136	0.00970248	0.0156647	0.0471353	2.57318	3.56934	68.8
0.0207309	0.0682979	8.98725	0.199626	2.26925	0.0021731	0.329465	1.59776	6.43621	0.297766	0.334604	1.25309	0.0954992	0.0164977	0.0663666	1.98214	0.000174343	3.8075	0.0049793	0.0198146	1.25542	0.0930778	0.273	0.15	0.0136	0.0173904	0.0753237	0.217899	2.00075	6.01744	66.6
0.00430218	0.46728	6.30238	0.229518	3.14939	0.0345613	2.50605	2.76983	15.1608	0.403512	1.79959	1.13216	0.0536655	0.00812695	1.61689	2.66238	0.00116728	1.3751	0.93643	0.0207377	0.314182	0.0364688	0.273	0.15	0.0136	0.0040103	0.00572328	0.359816	0.02867	1.29298	61.7
0.0168569	0.104002	10.28	0.481378	2.97361	0.0215291	0.334144	3.23576	3.00738	0.207569	0.257682	1.0301	0.0700652	0.00845426	0.71134	1.05947	0.000409611	0.0349492	9.89356	0.00589847	3.41496	0.0268511	0.273	0.15	0.0136	0.363279	0.00261422	0.0772054	43.0963	2.64768	49.8
0.00242277	0.283787	4.18315	0.166967	0.884652	0.00442235	0.302353	6.02937	21.8306	0.157783	0.296958	1.00972	0.113439	0.0369166	0.460977	0.258043	0.00021674	0.191454	0.0143852	0.00356741	1.27206	0.0163491	0.273	0.15	0.0136	0.0135187	0.00182823	0.0276566	0.147374	4.5896	60
0.000378636	0.329307	2.87214	0.0977861	5.98657	0.00806903	1.42587	0.171593	0.749866	0.689217	0.193751	1.04603	0.0371582	0.0138183	0.132451	2.39766	0.000181517	0.258863	0.0148557	2.68397	0.137362	0.108811	0.273	0.15	0.0136	0.100664	0.0673184	0.268572	0.0334439	1.4433	59.2
0.00531262	0.152026	3.15292	0.385418	0.478801	0.137323	0.225146	2.21391	9.63917	5.87014	0.317923	1.11865	0.0376232	0.00801322	2.46992	0.107586	0.00978996	0.0623242	0.108186	0.168939	1.27836	0.488792	0.273	0.15	0.0136	0.294617	0.15636	0.555691	0.703215	3.45326	60
0.000661881	0.218757	8.48545	0.871375	2.97675	0.0229075	1.26264	0.0726853	3.8663	0.466027	0.358336	1.20062	0.0392853	0.011361	3.64813	0.980309	0.00199534	0.108236	0.187774	0.00138453	2.06985	0.0406405	0.273	0.15	0.0136	0.273342	0.0198768	0.229338	17.9431	2.00093	44.9
0.000775704	0.252698	9.09832	0.36948	1.67561	0.254684	2.72084	0.148924	0.90696	3.39229	0.245458	1.4987	0.077364	0.0205404	3.4583	1.24565	0.0202865	0.127657	0.239389	2.22542	0.963533	0.221288	0.273	0.15	0.0136	0.887886	0.00396442	0.0858072	5.17929	2.25471	49.7
0.0171109	0.676864	3.9853	0.0503819	5.58826	0.142704	4.64213	0.160003	2.2412	1.89731	0.489349	7.76114	0.0268392	0.0103388	3.25864	1.39601	0.0249419	0.0683963	25.3212	35.1417	0.683266	0.396784	0.273	0.15	0.0136	0.0025092	0.000246565	0.0408784	2.79747	17.457	60.4
0.000535613	0.184284	1.13334	1.17533	1.53395	0.00253799	1.27263	0.0316729	2.71394	0.138489	0.543966	2.0828	0.1325	0.0175082	3.53509	2.52811	0.000279703	2.29996	0.00975459	6.04886	1.21538	0.0103383	0.273	0.15	0.0136	0.00661628	0.00760153	0.0390654	6.99235	9.63337	58.4
0.00468414	0.465577	4.67946	3.47968	1.38443	0.00504585	4.27288	1.10216	22.1324	1.21978	0.339087	2.42189	0.0450483	0.0106272	10.8013	3.6128	0.000305857	0.0437378	1.96364	3.49276	34.5985	0.0599314	0.273	0.15	0.0136	0.0457284	0.0539327	0.258021	0.5293	3.50433	35.3
0.0197203	0.136155	11.1472	0.570443	5.64231	0.0328335	0.414045	0.700085	42.8324	2.65336	0.279358	1.51041	0.106941	0.0198219	0.330255	1.61357	0.000211687	0.430991	0.0322666	0.000889314	3.68485	0.167993	0.273	0.15	0.0136	0.0954226	0.00132391	0.00963626	16.26	2.88841	56.2
0.000218048	0.53485	5.58821	1.44124	2.09363	0.0448699	3.12592	0.970098	0.929366	0.701239	0.201981	1.01177	0.0519732	0.013671	0.353832	0.442817	0.00108252	0.994838	5.57296	0.453787	6.46723	0.0352059	0.273	0.15	0.0136	0.00660373	0.00123729	0.264883	0.326227	2.3989	69.7
0.00986871	0.0827659	8.32927	0.0995397	2.46934	0.00342051	1.75128	1.00491	0.660522	3.61796	0.27071	10.4255	0.0698269	0.00909055	9.95919	2.50966	0.00111474	0.21573	4.38716	2.48084	0.529359	0.32794	0.273	0.15	0.0136	0.752811	0.00652706	0.168429	22.2306	38.9766	52.6
0.0033785	0.178129	4.55978	0.109585	3.1681	0.310178	1.66081	4.60104	25.3266	15.3469	0.386188	1.77105	0.115178	0.00857305	1.27715	0.227368	0.000243718	0.203949	0.383206	0.0287321	0.380454	0.7436	0.273	0.15	0.0136	0.0278347	0.118763	0.426835	4.45919	5.30677	61
0.0387354	0.272585	8.52943	1.75958	0.272122	0.030665	0.218794	0.375981	17.0966	1.98219	0.293293	1.81761	0.0458287	0.0105677	0.0664662	0.0322872	0.000520163	0.638526	2.03243	5.08074	24.0965	0.546668	0.273	0.15	0.0136	0.00579643	0.000431055	0.0627599	16.4403	8.84975	75
0.00387022	0.216385	7.28175	0.219034	2.01206	0.00716771	0.547442	0.0790553	5.87978	0.774058	0.454125	7.06052	0.101025	0.0385881	1.31332	1.03414	0.000333317	3.99396	0.0806345	2.23591	3.1533	0.0521155	0.273	0.15	0.0136	0.0214073	0.0585107	0.621037	1.02501	8.28104	80.6
0.0289779	0.0815864	7.668	0.279044	2.57199	2.11203	1.63061	0.375678	39.8237	1.16738	0.203145	4.17678	0.0301073	0.00781067	2.14121	1.10246	0.0936466	0.121496	0.500211	0.0328749	2.31914	0.0794681	0.273	0.15	0.0136	0.770738	0.000209251	0.00653239	19.607	8.92912	61.7
0.00139923	0.172404	2.12368	1.58968	3.61428	0.235014	0.63372	0.126778	2.25176	0.0906922	0.348087	1.85635	0.0773806	0.0108594	3.50508	4.03545	0.0635597	0.0807702	0.0188261	62.1679	10.1756	0.00584328	0.273	0.15	0.0136	0.961758	0.000854063	0.0204594	1.28697	3.37038	56.2
0.00155278	0.549505	6.15424	0.112445	1.06674	0.00347254	2.76639	0.172309	4.71532	0.0968625	0.238242	1.54538	0.113953	0.0118775	0.16298	0.0780923	0.000140829	0.0812199	0.48679	0.605149	0.8654	0.0206397	0.273	0.15	0.0136	0.638328	0.00283827	0.122647	0.327073	1.73204	64.9
0.00109927	0.510282	11.3113	0.491146	0.802636	0.0121559	2.52144	1.66363	1.03663	0.269377	1.12814	1.60369	0.153105	0.01835	0.264976	2.86718	0.000460927	0.244984	0.000254041	13.0744	0.804608	0.058032	0.273	0.15	0.0136	0.0101995	0.00139993	0.0416859	0.00529563	4.43471	69.7
0.00161499	0.107955	2.75004	2.31172	0.565562	0.251962	1.02879	0.0232235	5.14048	0.584973	0.405919	3.8732	0.118714	0.00855671	0.331285	0.0188363	0.00244175	0.0478265	0.694901	0.496089	6.52391	0.0328377	0.273	0.15	0.0136	0.0248774	0.000710305	0.0568617	0.317674	13.5994	75.9
0.0190433	0.225753	5.24734	0.296748	0.879217	0.603321	0.941244	1.01706	4.45529	0.00483236	0.680289	1.70822	0.0901667	0.013139	9.98079	1.46358	0.000133136	0.0872778	0.171844	12.6306	2.91079	0.00850664	0.273	0.15	0.0136	0.00912455	0.00345148	0.4225	0.00152609	4.12125	38.5
0.000401504	0.253688	8.88842	0.599365	1.47406	0.00824118	3.68891	0.180509	0.52932	0.0776875	0.89638	5.06712	0.106921	0.00947859	0.0835828	0.0518436	0.000861377	0.0370294	0.000285113	6.88997	0.123769	0.0056496	0.273	0.15	0.0136	0.0847787	0.000183344	0.0161808	0.00398958	16.8157	80.1
0.0128536	0.0963597	4.67793	0.0879911	3.91115	0.0920374	0.24545	0.0236471	7.48023	2.93516	0.240526	1.23114	0.0360351	0.0090594	0.533618	0.375344	0.000841193	0.173384	2.3894	49.7778	0.476679	1.19125	0.273	0.15	0.0136	0.0284771	0.000169718	0.00664969	0.029228	3.68316	66.8
0.00218035	0.633159	4.59813	0.150239	0.120428	0.0549178	4.06901	0.791938	7.83267	1.32961	1.90908	2.6056	0.0522091	0.00843375	0.325148	1.5708	0.000707388	6.78192	0.000173216	0.362669	0.524986	0.0817793	0.273	0.15	0.0136	0.751827	0.00200878	0.0520414	0.241898	8.0964	89.1
0.000549907	0.0906284	11.3438	1.26792	4.96024	0.0346955	2.0762	2.42586	3.77673	2.93343	0.205532	1.57849	0.0710231	0.013243	7.39538	1.25699	0.000444628	1.34368	2.18405	0.345168	5.94646	0.14199	0.273	0.15	0.0136	0.0648391	0.00319657	0.256402	24.3888	3.47931	37.9
0.000736725	0.44816	11.3764	1.03593	2.46747	0.00424253	1.09652	0.399932	0.803389	0.610546	0.451854	5.21973	0.0824968	0.0154942	0.757057	0.0796672	0.00126447	0.108675	0.00349845	0.0931319	2.015	0.0601158	0.273	0.15	0.0136	0.738135	0.00253148	0.0196454	39.9382	6.14994	79.9
0.000446896	0.126368	0.750289	0.511983	2.16314	0.0400493	1.1483	0.347721	0.373781	1.26666	0.204257	5.50774	0.040933	0.00876291	0.617369	0.52167	0.0137906	0.104902	0.301507	10.4939	7.42978	0.0790294	0.273	0.15	0.0136	0.0347639	0.00225735	0.122084	0.891578	10.4331	80.9
0.0202899	0.108497	3.48499	0.0831205	0.0230254	0.0538581	1.17366	2.23078	40.956	1.30168	0.49628	2.20057	0.0413648	0.00953505	2.87608	0.0262749	0.00013031	0.0511863	13.8034	0.935321	1.00786	0.143637	0.273	0.15	0.0136	0.477353	0.000358691	0.0261315	0.045663	2.99872	60.7
0.000680475	0.178747	2.86786	0.235788	1.83448	0.0300913	0.318125	4.18259	2.66705	0.184875	0.531716	2.65679	0.100121	0.028832	0.378599	1.30785	0.000354925	0.143329	21.7606	0.00903993	0.175548	0.00918587	0.273	0.15	0.0136	0.00530569	0.00582888	0.236699	42.3647	3.21761	70.9
0.00245842	0.256827	4.36251	0.580706	1.9968	0.105421	0.255734	0.161784	1.94035	0.926319	1.16267	1.4804	0.0287946	0.00878468	0.985036	0.182627	0.0118045	0.0582637	0.000325912	0.479281	0.92409	0.585755	0.273	0.15	0.0136	0.441682	0.00081318	0.161551	38.3895	2.694	83.6
0.000794657	0.272075	7.14522	0.731109	4.87864	0.00498619	0.745414	0.0522987	0.855738	0.066669	0.442403	8.79771	0.0854716	0.00840887	2.18701	0.270664	0.000527199	0.0753373	0.894795	0.235676	0.176819	0.00549655	0.273	0.15	0.0136	0.00315806	0.000356606	0.0068333	43.5886	26.9715	69.3
0.00264545	0.192872	10.1011	1.60165	0.269784	0.0493087	3.51981	1.05274	8.92186	1.65911	0.231175	1.16322	0.112181	0.0438778	1.48464	0.955568	0.000992894	1.73148	0.0629548	9.37417	1.58211	0.25217	0.273	0.15	0.0136	0.0728579	0.000118455	0.00868746	0.0285895	2.78963	56.2
0.00893757	0.261941	11.3886	0.707566	0.243555	0.586635	1.099	0.0646414	5.14612	2.02631	0.562473	5.01138	0.0751487	0.00951581	1.07537	1.62279	0.00022907	0.0441474	0.000302063	30.3443	1.92782	0.351052	0.273	0.15	0.0136	0.0497904	0.0534605	0.612559	0.012019	5.82578	66.7
0.012069	0.123592	8.9189	2.02393	0.96605	0.0477527	1.17939	0.0320397	3.98019	1.28359	0.377109	4.58436	0.0332281	0.0143826	0.266582	0.482762	0.000691651	1.44744	0.8216	0.000465835	6.66798	0.316174	0.273	0.15	0.0136	0.0958778	0.0197236	0.223903	55.2945	19.2292	82.5
0.00252727	0.565754	10.8267	2.2003	1.90547	0.196969	1.38643	2.50219	3.64539	0.607809	0.198835	1.92835	0.0626275	0.0273425	1.4341	1.07778	0.000417705	0.144348	0.00559984	0.328006	4.99693	0.0323839	0.273	0.15	0.0136	0.0858658	0.00214363	0.0163887	0.225185	2.29039	56.9
0.0205062	0.320585	7.70488	0.437252	4.29083	0.00805094	0.200092	0.544906	2.49863	2.71033	1.2366	1.04998	0.0384554	0.0114645	3.33556	0.579414	0.0031092	0.327007	0.0292902	22.0268	3.27455	0.776168	0.273	0.15	0.0136	0.0465375	0.00226901	0.00679168	0.144696	1.86043	61.8
0.0062019	0.478635	9.07891	0.87439	0.674802	1.44747	2.33302	2.01063	2.78637	16.5973	1.06556	4.54048	0.0418686	0.00881159	0.0748271	0.0189728	0.00173021	0.0648965	0.0915025	2.21754	6.27216	0.9528	0.273	0.15	0.0136	0.89608	0.0129958	0.451318	0.339904	9.40711	86.8
0.0077074	0.150791	7.81091	0.196139	1.72249	0.134441	1.38738	0.0191121	2.76998	0.045563	0.75125	2.61258	0.032682	0.00885523	0.107982	0.0256061	0.00384166	0.0770292	0.230538	0.0129703	0.652598	0.0132852	0.273	0.15	0.0136	0.00372794	0.000112822	0.0126429	14.9651	8.18418	70.9
0.000928064	0.0959552	5.17626	3.71302	1.04809	0.00403601	0.23158	1.11281	8.43091	4.10666	0.214955	1.26123	0.0649314	0.0204044	0.930314	0.0240941	0.000512783	0.126245	0.00629844	0.00905755	3.56546	0.22657	0.273	0.15	0.0136	0.00473353	0.000235006	0.0317108	60.4912	2.95886	64.4
0.0046516	0.518038	4.90582	0.52973	3.91233	0.0127112	0.542513	2.55316	2.025	0.263724	2.33407	7.48412	0.0882694	0.0162948	0.973632	1.65705	0.00198743	0.116555	0.15775	0.775985	7.151	0.0680837	0.273	0.15	0.0136	0.0867786	0.000982747	0.00772185	0.212229	31.4156	72.6
0.00310103	0.0544097	1.35041	0.0435909	0.147509	0.039371	0.464574	0.0190412	5.54977	11.8947	0.233833	5.7309	0.0874677	0.0113394	1.22242	0.0862938	0.00019742	0.477912	0.00015959	0.642963	0.289569	0.989865	0.273	0.15	0.0136	0.0610663	0.0245118	0.113489	1.28685	8.78037	84.8
0.0138492	0.754245	10.9489	0.457277	1.95988	1.26408	3.80458	1.32189	13.8271	0.633638	0.977147	2.46739	0.0589204	0.00943218	4.00046	0.819414	0.00711601	0.378009	0.0435851	13.3524	2.77819	0.0381764	0.273	0.15	0.0136	0.00799447	0.0018029	0.0408681	0.378948	6.13881	62.2
0.00655776	0.133457	2.09783	0.327521	3.25914	0.0815747	2.09981	0.294131	14.1614	1.63348	0.589544	1.10408	0.110514	0.0235186	4.81595	3.18323	0.000524439	0.982946	0.000388851	0.0227101	3.79021	0.103247	0.273	0.15	0.0136	0.0117815	0.000939898	0.0915131	0.648355	1.31811	46.1
0.00330826	0.0941839	3.40997	0.451111	0.0326495	0.928539	0.524435	0.0980874	8.43243	1.81782	0.204503	1.1968	0.0488077	0.0158439	0.179613	0.441187	0.00112849	0.0638858	0.000196015	18.4099	3.71961	0.314806	0.273	0.15	0.0136	0.923835	0.000441327	0.00734253	0.710398	2.57131	76.3
0.0068025	0.339662	1.96592	1.7685	2.58929	0.00581033	0.278636	0.0430895	8.68693	0.987897	0.95616	4.25673	0.0666513	0.0187664	9.18316	2.1088	0.000247772	2.00976	0.273556	25.8678	20.2214	0.0751498	0.273	0.15	0.0136	0.00380958	0.00149175	0.069803	0.279793	10.9133	54.5
0.00228812	0.604504	3.46078	0.0855109	0.156565	0.0910022	1.77012	1.61419	18.579	0.14523	2.34056	1.36447	0.100029	0.0117977	1.02769	0.518059	0.000438585	0.101729	3.90405	0.72536	0.153523	0.00682857	0.273	0.15	0.0136	0.133171	0.00683224	0.312589	15.215	1.86035	67.2
0.00157386	0.151061	11.0348	0.0585764	2.62584	0.0606575	1.58722	0.0648854	0.431325	0.255036	0.215543	10.1717	0.0350929	0.0113186	1.3392	3.22366	0.000188225	0.0768687	0.00225403	2.61731	0.101252	0.0397552	0.273	0.15	0.0136	0.225651	0.000148129	0.00876717	0.781664	13.4221	58.4
0.011336	0.590851	6.93253	0.268697	0.0403639	0.068891	0.501046	0.158647	39.1161	0.244843	1.40136	1.46081	0.0556399	0.0116492	0.943704	0.884518	0.000327438	0.252563	5.55921	9.86227	3.36916	0.0424164	0.273	0.15	0.0136	0.00521509	0.00303922	0.0402241	0.162885	2.79945	64.3
0.000212754	0.215858	3.09229	0.198547	0.447528	0.0140014	0.306263	0.0253832	0.66467	0.515706	0.41314	1.37386	0.115326	0.0081383	5.07836	0.268199	0.000625503	0.182785	51.2112	1.40824	0.119139	0.0245056	0.273	0.15	0.0136	0.00527673	0.00849015	0.359096	0.151019	2.72453	57.5
0.00206709	0.609935	3.68244	3.47115	1.66661	0.0382745	0.254053	6.75439	12.6149	3.98533	0.754094	1.00786	0.045692	0.00805517	2.07235	0.0474798	0.000351569	0.476484	0.311561	0.151461	18.4668	0.514979	0.273	0.15	0.0136	0.0913458	0.0275167	0.396423	0.137312	4.1346	65.5
0.00332839	0.625649	7.12058	2.3674	1.67901	0.318733	0.556519	4.71769	3.18112	0.171746	0.486427	2.38778	0.0909113	0.0189261	0.155558	0.199186	0.0132165	0.081723	1.16928	6.52448	4.17695	0.0136372	0.273	0.15	0.0136	0.00601734	0.00113161	0.0480097	0.0131228	6.44704	86.4
0.00488886	0.473843	4.22179	0.358304	0.14269	1.92981	3.78099	4.22574	18.038	1.01777	0.439415	1.0615	0.0551183	0.0103918	0.207687	0.217875	0.0389534	0.35963	0.00402373	14.9801	1.80819	0.0806571	0.273	0.15	0.0136	0.0220159	0.00470434	0.0164993	0.0302643	4.31635	74.9
0.000583714	0.496184	4.44872	0.219923	0.209198	0.0291388	0.615212	0.0715838	1.34497	0.108415	0.474112	2.08966	0.107575	0.00845237	0.066802	0.0565664	0.000559805	0.0685481	0.71895	0.000926387	3.39273	0.0103058	0.273	0.15	0.0136	0.0373598	0.00652217	0.0502097	3.25127	5.06139	79.5
0.00245169	0.484693	8.61088	0.071388	0.416435	0.0655365	3.52856	0.246142	8.8316	1.24598	0.192924	1.01347	0.0624905	0.0160616	0.130029	3.18853	0.00150559	0.230712	0.00948821	0.000626486	0.595709	0.157444	0.273	0.15	0.0136	0.00359594	0.00596376	0.059174	0.220207	1.22992	53.1
0.0045709	0.469945	9.4976	1.73478	1.40121	0.00710321	0.388861	0.19346	0.160561	1.26524	0.26003	4.33675	0.12143	0.0155193	3.27089	2.39209	0.000328136	0.0789722	33.9308	1.60345	26.2872	0.102281	0.273	0.15	0.0136	0.00262152	0.00330165	0.0975852	3.06062	19.6162	63.3
0.0119222	0.486163	2.73257	0.0548637	0.0662146	0.0274072	1.83789	0.0430012	2.40301	1.06145	1.00893	11.0264	0.0588827	0.00911285	0.249044	0.997224	0.000261959	0.0504462	0.000978529	1.07085	0.647635	0.049387	0.273	0.15	0.0136	0.942618	0.00560959	0.231909	16.0897	21.5746	65.5
0.00462703	0.279205	2.81232	0.0448835	0.100832	0.0270902	0.175507	0.4251	3.48281	0.0319375	0.306174	1.56667	0.0508939	0.0142945	1.14297	0.905671	0.000422993	0.198372	2.18545	2.22302	0.166584	0.0160893	0.273	0.15	0.0136	0.576308	0.000727548	0.0147973	0.103615	7.35698	75.1
0.0103851	0.583388	3.97266	0.276519	1.55731	0.0731984	2.26816	0.323021	0.39297	0.0178073	1.95255	15.4324	0.0473243	0.011479	5.35404	1.27813	0.00484208	0.168401	0.0969715	0.0136027	2.96936	0.00822028	0.273	0.15	0.0136	0.029789	0.00643556	0.292265	3.60796	29.088	82.8
0.00162588	0.0545687	3.91621	0.29976	4.07756	0.00135538	0.470912	0.0689432	0.80269	0.859098	0.259381	4.77288	0.0305904	0.00956364	1.13016	0.140878	0.000764542	0.0450627	22.6141	15.771	0.419596	0.0625398	0.273	0.15	0.0136	0.0192049	0.000650916	0.0157774	1.17974	19.0489	65
0.00291087	0.405991	2.24476	1.51652	4.39208	0.0355498	3.86292	0.0285859	0.716386	0.46425	1.70393	2.88105	0.0741321	0.0284083	0.299404	1.86864	0.000372499	0.717851	0.063372	41.0957	13.0753	0.0654799	0.273	0.15	0.0136	0.00261668	0.0122255	0.305474	0.0214542	12.4445	71
0.0154373	0.744257	6.13884	0.0852914	0.118204	1.82277	0.278204	6.11541	43.3802	0.0825011	0.545032	1.62769	0.123856	0.0104202	0.4733	3.38078	0.00326054	0.0430536	0.0439142	2.09688	1.073	0.0116442	0.273	0.15	0.0136	0.0531157	0.000394055	0.00844896	0.36484	2.88482	65.4
0.00828902	0.510081	4.31375	0.290212	1.342	0.00248109	0.45945	0.316315	10.7919	1.75833	0.400251	2.00111	0.054873	0.00887858	4.24717	0.205682	0.000370243	1.4888	0.318486	0.509004	1.84345	0.141377	0.273	0.15	0.0136	0.00362185	0.00359154	0.0498642	0.0414234	6.44556	60.5
0.00252482	0.483359	5.30425	1.0828	2.18502	0.661277	0.409475	0.330053	16.9066	1.25049	0.882064	1.17222	0.0789038	0.00791215	0.507013	0.784955	0.0024997	0.0705186	0.0221524	6.24216	4.97187	0.0603796	0.273	0.15	0.0136	0.00917655	0.0410629	0.235898	0.0302811	3.46085	68.4
0.00949356	0.230159	2.64712	0.0833641	3.35252	0.00795207	0.23808	0.130252	0.617635	0.0184771	0.829916	3.92204	0.08135	0.0117911	0.495444	2.09181	0.000229619	0.152298	0.000151821	0.0341516	1.03262	0.0441761	0.273	0.15	0.0136	0.0205491	0.0169381	0.165594	3.45403	16.6333	73.6
0.00794689	0.224657	11.2294	4.16948	5.16685	0.877837	4.23731	0.0189312	40.4233	0.766288	1.10002	1.73438	0.0832069	0.00961135	5.13632	0.895702	0.000697691	1.62495	0.00507148	0.298629	12.7391	0.0847348	0.273	0.15	0.0136	0.0266461	0.0286877	0.0975056	1.25982	8.24962	54.9
0.00645081	0.757433	11.5034	4.03069	0.397911	0.291582	0.808839	0.172678	11.8472	0.247138	0.728287	1.51772	0.0542965	0.0160493	6.3845	0.297766	0.00133611	0.192612	0.876626	10.6276	20.6207	0.0467919	0.273	0.15	0.0136	0.00508156	0.000118957	0.00649115	0.285465	6.61237	46.5
0.00910704	0.433439	10.5509	0.674485	5.54671	0.00824437	1.63922	0.0420111	1.38191	0.164553	0.371533	3.20236	0.1572	0.0141751	4.89583	0.686685	0.000679405	0.13182	0.11279	23.6113	2.94282	0.160493	0.273	0.15	0.0136	0.427951	0.0449877	0.212995	11.4391	10.7649	50.8
0.0024134	0.114945	8.05731	0.675707	1.79392	0.0140492	0.320852	0.376814	3.27865	0.138368	0.4819	1.54425	0.0333818	0.0115832	0.342716	0.0664934	0.000112787	0.850176	2.39808	0.00063344	8.09462	0.0148479	0.273	0.15	0.0136	0.0210484	0.00019292	0.0127909	8.9061	3.93621	74.1
0.0147013	0.0943114	3.69194	0.192672	0.429652	0.708941	0.411545	3.72574	30.7653	0.110353	0.181326	1.51086	0.0746381	0.0193949	0.774745	0.547003	0.0378424	0.0846413	0.00027532	0.694639	2.0172	0.0171806	0.273	0.15	0.0136	0.130698	0.00138215	0.036411	0.474667	2.32756	62.8
0.000445382	0.192712	2.3666	1.32753	1.4166	0.127319	2.99004	0.0193479	1.29838	3.61579	0.372819	1.4708	0.0357451	0.00843798	3.52547	0.148637	0.00131836	0.135044	0.0258717	22.1724	5.06249	0.280433	0.273	0.15	0.0136	0.148557	0.000488948	0.00668818	0.0949722	5.45274	45.2
0.00155959	0.156686	10.0107	1.60748	0.386025	0.0629178	1.97948	0.218356	1.03245	0.0777256	0.529889	1.0174	0.0442717	0.0154618	1.26348	0.380999	0.00043283	0.213962	0.000172921	4.02247	0.662508	0.09239	0.273	0.15	0.0136	0.0457516	0.0226284	0.437551	0.000803309	1.16212	63.8
0.00348526	0.0553442	9.59336	1.95704	1.93097	0.0283575	0.282924	0.376381	4.70801	0.773921	0.267224	1.20236	0.15775	0.0341498	0.308541	0.21015	0.00481383	0.714143	0.675078	0.0794462	6.35249	0.255577	0.273	0.15	0.0136	0.0115142	0.0125079	0.216112	0.241563	1.77315	80.9
0.00053901	0.537494	7.38164	0.237121	0.554685	0.155206	0.833313	5.02836	3.55169	2.42463	0.290146	1.22497	0.131334	0.0180734	0.246625	3.62744	0.00404224	0.0752059	0.000532738	0.492504	0.154458	0.201698	0.273	0.15	0.0136	0.00422576	0.0323252	0.0950899	18.4429	1.37005	64.4
0.000865853	0.373219	1.98427	0.235992	0.261035	0.184905	1.01689	0.859306	5.82552	3.35467	0.557975	1.12136	0.0720459	0.0276505	0.113509	0.0834416	0.000644139	0.368623	8.45403	0.0186125	0.219752	0.17638	0.273	0.15	0.0136	0.00366719	0.00275121	0.0196496	0.357129	4.21694	87.5
0.00110484	0.3058	2.38379	0.109794	0.661196	0.00334063	1.59857	0.457081	3.40626	4.0632	0.454945	1.84783	0.0978609	0.00850851	0.49079	0.503994	0.000243656	2.36777	3.14659	0.00576378	0.406697	0.290871	0.273	0.15	0.0136	0.106397	0.00177791	0.0123876	3.45096	3.54148	85.6
0.00586353	0.0561203	1.63486	1.04748	4.73979	0.0215099	1.36125	0.384474	0.766057	1.71185	0.228028	1.34796	0.0621363	0.0131594	0.0697751	0.34708	0.00213741	0.165059	0.0022768	2.57836	8.35472	0.222605	0.273	0.15	0.0136	0.0698779	0.00264501	0.213636	2.74923	3.60839	68.6
0.00356376	0.398042	3.60217	4.05155	1.0677	0.521049	2.14888	1.52057	2.15059	8.16827	0.392021	9.24312	0.0435434	0.013544	10.6155	0.0463373	0.00119641	0.091818	2.40364	0.105306	12.9811	1.18344	0.273	0.15	0.0136	0.0740356	0.00158605	0.216813	6.94655	31.0794	67.3
0.00452761	0.629152	5.87884	0.0503345	3.42426	0.0203999	3.39221	0.289336	2.15899	0.0546028	1.64467	3.4161	0.0348577	0.0083613	1.0524	0.635821	0.000212698	0.0558542	0.177519	0.0933326	0.709078	0.00692544	0.273	0.15	0.0136	0.0439903	0.000131152	0.0158527	30.5882	7.435	61.1
0.0051267	0.442785	4.25419	0.293276	1.25511	0.0493665	0.20259	0.0207556	1.18007	0.0249666	0.391079	1.06994	0.094183	0.00936448	1.79853	2.81099	0.00221051	0.0704699	20.803	38.2257	1.34262	0.0398344	0.273	0.15	0.0136	0.00553181	0.00447116	0.52652	2.66549	1.29094	59.8
0.00286296	0.0887401	1.08682	2.31704	3.8542	0.00755102	3.10498	0.0727704	1.04918	1.9209	0.343324	3.48253	0.0572547	0.0228131	1.83697	0.592468	0.000594129	0.255	0.00380826	3.75322	28.5201	0.560524	0.273	0.15	0.0136	0.0590216	0.000993523	0.0356693	31.5588	7.92574	61
0.00444098	0.647754	10.6405	2.28369	4.74704	0.140257	4.63327	0.450426	13.1502	0.277829	0.191758	1.48511	0.046442	0.00791119	1.28334	0.203806	0.0179594	0.0521949	0.00061757	0.000351282	14.8507	0.0301445	0.273	0.15	0.0136	0.0197666	0.00176749	0.273225	3.57909	3.99585	48.5
0.0136843	0.301931	5.49007	1.10051	0.0931601	0.986111	3.94975	2.26656	17.9	0.159982	1.25358	1.23223	0.154092	0.0152901	0.074834	0.139959	0.000643241	0.702717	18.661	0.872507	9.74132	0.0357787	0.273	0.15	0.0136	0.00516686	0.000484725	0.054126	0.000364168	2.47232	84.8
0.00704674	0.507683	8.85209	2.17123	6.00105	0.025067	0.996971	0.69138	0.827108	0.374598	1.11335	1.94355	0.036442	0.0144617	0.318646	0.684621	0.00128714	0.304602	0.115415	3.77438	5.10982	0.611555	0.273	0.15	0.0136	0.148696	0.000343991	0.0457258	2.07013	5.14851	75.7
0.0240182	0.234831	10.1967	0.496918	0.186463	0.00985088	0.597919	3.83905	11.4407	1.45638	0.259713	5.72415	0.0953521	0.0144634	0.242103	0.208552	0.000133343	0.217967	7.28632	0.151163	2.73421	0.0694519	0.273	0.15	0.0136	0.00658663	0.00573009	0.614591	4.24805	8.23816	67
0.00634265	0.434437	8.04699	0.75946	0.436669	0.00287638	0.214705	0.0485251	1.21795	0.0192553	1.3758	1.07173	0.144465	0.0123915	3.98727	1.50229	0.000160257	0.567661	2.61523	0.00240097	3.8102	0.00869963	0.273	0.15	0.0136	0.0267412	0.00452167	0.0456656	0.380453	1.19169	61.5
0.000669494	0.622785	7.31933	0.244012	2.26102	0.0592502	0.327105	0.728006	1.60583	0.20817	2.79672	2.03844	0.149417	0.0137686	1.49321	3.57082	0.000212729	0.105273	33.6525	0.826622	0.168619	0.0121353	0.273	0.15	0.0136	0.00362725	0.000275848	0.0108304	0.00231194	6.79427	69
0.00363636	0.27391	4.94561	0.711977	3.98125	1.052	1.38552	0.032836	18.3372	3.17997	0.268562	1.71978	0.0460338	0.0118556	0.0658028	0.633618	0.0339528	0.0694385	3.23448	2.35938	3.11025	0.170662	0.273	0.15	0.0136	0.574176	0.000129675	0.0217802	0.646044	5.42903	63.8
0.0151454	0.163769	10.9386	0.0649613	0.371339	0.0259983	3.1978	5.15902	17.1338	1.39926	0.347032	10.8031	0.0492429	0.01273	0.323715	0.140039	0.000916263	7.19843	0.0239242	0.755843	0.4747	0.0655523	0.273	0.15	0.0136	0.0569093	0.00144819	0.21684	31.5552	38.4915	88.1
0.00305726	0.814057	5.04134	0.127243	0.206228	0.0467589	0.497449	0.793575	1.4006	0.0987036	0.184331	6.43255	0.130242	0.0079383	0.653177	0.121572	0.000189903	0.132831	0.00342545	2.55749	0.438172	0.0188103	0.273	0.15	0.0136	0.0119499	0.000135834	0.024831	0.884368	24.7317	85.3
0.00127575	0.180767	8.713	0.0835886	1.54806	0.0173139	0.377274	1.80807	2.28774	0.120376	0.774831	1.07111	0.0787385	0.015439	0.125238	3.82958	0.000567614	0.150851	0.246175	6.32958	0.619635	0.00637212	0.273	0.15	0.0136	0.102215	0.00564234	0.0216462	0.115318	1.78649	60.1
0.00311273	0.832786	4.63848	1.30136	0.374967	0.00475103	0.654211	0.145676	0.125223	0.0236611	1.81457	6.99043	0.0623233	0.0109842	0.593887	2.83327	0.000160038	0.20831	23.2601	0.0191155	12.9849	0.0163922	0.273	0.15	0.0136	0.0050167	0.000242218	0.00698742	0.478852	22.8555	87
0.000351003	0.570979	8.19082	3.60978	1.45962	0.0732141	4.03868	0.0178473	0.447429	11.0608	2.33512	4.87956	0.103972	0.0235342	0.068445	0.258993	0.000705447	0.180505	0.000841362	36.413	1.64393	0.828113	0.273	0.15	0.0136	0.873972	0.00131824	0.174748	0.0810977	18.46	78.8
0.0264141	0.654973	6.75631	0.627735	0.280303	0.689535	1.5404	2.56605	50.6368	8.11862	2.356	1.07212	0.0292839	0.0106466	0.242269	0.0873277	0.004844	0.045076	0.200239	0.257542	5.38621	0.573153	0.273	0.15	0.0136	0.109062	0.0174285	0.314574	0.0251283	2.19652	66
0.0183019	0.0983159	8.86198	0.282389	2.34673	0.0220999	2.82102	0.367754	17.4638	1.09157	0.219006	1.0007	0.111117	0.0210064	0.772451	3.80101	0.000159329	0.146557	0.0469872	0.395431	3.30718	0.113569	0.273	0.15	0.0136	0.0103464	0.00745244	0.100164	0.00823587	3.88733	48
0.000545257	0.27597	4.35988	4.04878	2.37403	0.0354924	1.13206	0.41698	0.60597	3.18575	1.1792	1.33034	0.0616846	0.015107	0.610173	1.77531	0.0130376	0.0755872	0.000481647	7.92445	1.52365	0.728972	0.273	0.15	0.0136	0.0062003	0.000705088	0.0153775	2.98809	4.226	72.8
0.0025006	0.213408	1.27896	0.0524444	0.126044	0.270587	1.10721	0.0262123	1.48046	0.708776	0.56615	14.4802	0.0315762	0.0083844	3.62667	0.146667	0.00178479	0.0455682	0.282849	19.5232	0.330777	0.040156	0.273	0.15	0.0136	0.00338195	0.000555192	0.0557671	0.000882713	48.4157	69.5
0.000773176	0.0896923	9.47347	0.0950388	4.85734	0.0496593	0.335587	0.609303	4.17965	7.14185	0.229803	1.28623	0.132647	0.010353	1.5173	0.163545	0.000227436	0.298036	16.4265	0.252997	0.132962	0.749479	0.273	0.15	0.0136	0.136004	0.00036284	0.0275109	2.54788	2.45651	67.2
0.000353418	0.334381	2.63751	2.34741	6.16849	0.744157	3.11555	0.0831765	2.00967	0.905899	1.59016	1.88739	0.085659	0.0192701	1.13794	0.0300334	0.01202	0.0982097	0.000196091	15.1354	3.39066	0.0716632	0.273	0.15	0.0136	0.0147869	0.0202514	0.305665	0.314121	2.22403	78.4
0.00155379	0.178855	10.5556	0.0640485	1.3658	0.0355031	1.80974	0.0212656	7.04004	1.76814	0.914167	1.06074	0.116589	0.0133193	0.591789	0.133691	0.00575235	0.0865436	17.1381	0.000865249	0.0783231	0.130325	0.273	0.15	0.0136	0.00620272	0.0110492	0.277848	2.41164	1.52595	59.4
0.00404818	0.603961	6.8472	0.759199	2.37237	0.205716	1.23982	4.52119	11.61	0.0980334	0.279315	1.98247	0.0481997	0.0122081	2.19843	0.0653534	0.0184823	0.540363	0.0281993	39.9141	1.69464	0.00958538	0.273	0.15	0.0136	0.0944569	0.000176891	0.0372429	0.000834761	9.65068	71.1
0.00952026	0.0673543	5.17055	0.396045	3.66449	0.137095	0.597478	0.388591	5.90774	5.93702	0.306617	1.00567	0.0754295	0.0195207	0.202254	1.88208	0.000144911	0.28003	0.000706176	0.0248129	4.57152	0.718006	0.273	0.15	0.0136	0.513059	0.0111593	0.535607	7.43923	2.30075	63.4
0.0444625	0.261311	11.0311	2.57145	0.540479	0.0873181	4.5291	0.0438545	14.1198	0.219183	0.355652	1.64851	0.13358	0.0190882	0.216882	1.14856	0.00115061	0.333874	0.0432003	0.00585786	23.0627	0.0431163	0.273	0.15	0.0136	0.0215726	0.0023894	0.00925106	0.199039	1.84829	53.3
0.00185942	0.164444	4.8559	0.779767	2.57687	0.0298477	0.995245	0.87289	0.291332	1.40823	0.200647	5.4725	0.079309	0.00895217	1.5424	0.562339	0.00645807	0.0577635	34.74	0.029525	2.10979	0.348979	0.273	0.15	0.0136	0.0212357	0.00662528	0.0715821	5.13145	13.3651	75.6
0.0035034	0.430017	2.65204	0.136348	4.61786	0.0151253	3.50917	0.608434	1.61995	0.493846	0.603359	2.13188	0.0391406	0.0129279	0.44293	2.01772	0.000114212	0.0630986	0.0754619	10.956	1.18714	0.420807	0.273	0.15	0.0136	0.00901173	0.00490771	0.184925	0.324789	2.36621	57.7
0.0101189	0.717725	4.79759	0.103399	0.80778	0.0602553	1.1177	0.356701	1.3219	0.131288	0.60932	8.60904	0.0443534	0.0175059	0.184063	1.16903	0.00254384	0.08984	12.0946	13.4252	0.673887	0.00974695	0.273	0.15	0.0136	0.041783	0.000333925	0.0414573	0.530497	18.378	72.4
0.000932324	0.210663	10.5568	2.20635	2.89493	0.592259	3.05769	5.39656	1.74935	0.426597	0.625031	2.22441	0.0712193	0.0156709	2.43481	1.27855	0.176084	0.141914	0.0165465	0.0216713	6.80471	0.0405937	0.273	0.15	0.0136	0.0148955	0.00380981	0.0980801	17.4586	3.26017	73.3
0.000154702	0.259915	4.8682	0.686786	3.00039	0.00300861	0.386126	0.101664	0.859534	2.02587	0.413378	2.34144	0.06116	0.01296	3.40984	3.32923	0.00113712	0.0690543	4.87187	0.017024	0.402468	0.102125	0.273	0.15	0.0136	0.917703	0.0187518	0.137682	30.9594	4.94513	49
0.00278388	0.523459	9.68473	0.0867446	0.486719	0.00359331	0.246804	3.70901	6.85533	0.430146	0.269712	1.70771	0.0541794	0.0149314	1.21191	0.234928	0.000141192	1.68853	3.91504	3.87913	0.240273	0.0240553	0.273	0.15	0.0136	0.00375036	0.000815047	0.168052	0.455941	3.93721	69.8
0.00531297	0.764352	9.89353	3.73488	1.38131	0.171594	0.456425	0.274275	5.90493	19.2396	0.573522	1.49556	0.0545722	0.0100793	7.65437	4.27498	0.00498085	0.0822376	0.0015972	0.54939	11.6659	0.977974	0.273	0.15	0.0136	0.405106	0.000682348	0.0208874	25.7959	5.5279	35.5
0.00241493	0.137987	5.231	0.075453	0.644487	0.0202873	0.354434	0.0861381	1.72561	1.86901	0.712295	1.48215	0.11736	0.0133385	0.223374	1.21893	0.000106788	0.404663	0.0266321	0.351954	0.318552	0.179968	0.273	0.15	0.0136	0.0131256	0.000780751	0.0337821	18.2394	6.65452	79.5
0.0154195	0.429756	4.42929	2.33826	1.82551	0.00600346	0.375035	1.94172	0.563565	0.0157318	0.174234	1.18757	0.0261529	0.0105599	2.86412	0.131024	0.000364672	0.212198	0.00380026	0.00544035	29.5279	0.0141941	0.273	0.15	0.0136	0.0593978	0.000156775	0.0195167	15.7241	4.58525	64.3
0.0110664	0.260537	3.35448	0.718968	0.800795	0.00411231	2.44931	5.8448	2.15895	0.0407793	0.458182	2.42013	0.0307805	0.0100753	1.83908	1.56479	0.000135388	0.247126	15.4866	0.00254683	10.4185	0.0157095	0.273	0.15	0.0136	0.00510128	0.000950243	0.0130532	8.47256	7.52079	61.7
0.00577615	0.389781	2.48638	0.0457051	1.80354	0.482868	1.53328	0.368532	4.3138	1.48675	0.273868	2.58386	0.152703	0.0112148	1.97681	0.365759	0.00201375	0.165414	4.80458	5.88985	0.366141	0.394928	0.273	0.15	0.0136	0.38119	0.0239812	0.282029	0.298706	5.21101	72.5
0.0203831	0.450736	10.7234	0.087719	1.16367	0.638057	1.40898	0.0957889	8.3192	2.09254	0.308412	1.37353	0.035875	0.00864951	6.19734	0.0778857	0.0204521	0.0426204	0.244257	26.9678	0.367293	0.169492	0.273	0.15	0.0136	0.0467328	0.00159542	0.0112823	35.946	4.81349	42.7
0.00105013	0.244597	3.63974	2.0147	2.34809	0.00192121	0.295646	0.496287	4.02298	0.180475	1.09971	1.35118	0.0588405	0.0135291	1.06062	0.0687128	0.000250209	0.0609419	8.12923	0.167138	1.422	0.00997827	0.273	0.15	0.0136	0.728337	0.0779529	0.534177	50.1457	2.16802	68.7
0.00210846	0.0955052	9.93832	0.2473	0.0747107	0.256006	1.25005	0.216126	9.57548	7.17971	0.419199	1.2805	0.0266653	0.00852982	0.546887	0.303534	0.000324912	0.227125	0.0231631	50.7148	2.59611	0.584627	0.273	0.15	0.0136	0.430676	0.00174966	0.0472103	0.00175076	3.24	60.1
0.000418765	0.339873	11.4669	0.582358	3.07177	0.100067	3.64517	1.51491	0.831006	0.0479147	1.00301	1.88815	0.0569416	0.0167298	6.20726	0.28072	0.00183665	0.0671576	0.234513	0.00417187	0.101353	0.00873199	0.273	0.15	0.0136	0.559312	0.0436448	0.340922	24.1511	2.82931	48
0.00585677	0.237333	3.50666	0.0938389	0.144147	0.453448	0.520272	0.0855168	5.60077	0.642821	0.485212	1.79228	0.0939207	0.0231231	0.79449	0.0480744	0.000735891	0.0993467	8.42225	0.0140551	0.313725	0.0925552	0.273	0.15	0.0136	0.0169176	0.00385727	0.0456478	2.03853	3.56181	83
0.00799887	0.181637	5.49443	0.0667733	1.47525	0.791268	2.34788	0.237177	3.78796	0.0187805	0.335655	1.99549	0.146641	0.0203865	2.90702	2.39384	0.125221	0.1648	13.2067	2.41004	0.600565	0.0173428	0.273	0.15	0.0136	0.0164881	0.000606187	0.0167167	0.016432	2.65132	64.5
0.0472256	0.20107	11.4191	0.111625	2.09585	0.0122	0.643725	0.265023	4.8794	0.0113575	0.900748	2.20655	0.0911487	0.0113754	4.57028	0.179704	0.00341377	0.115498	0.00151793	3.9254	1.38681	0.0163054	0.273	0.15	0.0136	0.0104255	0.000384035	0.021047	0.0270727	4.27377	55.6
0.0112149	0.78491	6.93314	0.168763	0.369352	0.00987112	0.76279	0.0455955	0.111316	2.94184	1.21097	2.68426	0.0360412	0.0120117	0.0670294	0.740787	0.000430149	0.0946713	0.0694277	0.00250375	1.02441	0.315206	0.273	0.15	0.0136	0.0263924	0.0057855	0.29642	0.936422	3.4752	86.3
0.000736613	0.119709	1.14104	2.94298	1.01239	0.0477773	3.61402	0.322823	0.446114	9.02659	0.45785	18.3676	0.0547168	0.00972141	0.735072	0.149628	0.00349441	0.0563808	0.0028284	9.83662	7.01514	0.808008	0.273	0.15	0.0136	0.635729	0.0454689	0.177579	0.446062	57.4835	78
0.0213992	0.0915312	4.64287	0.704033	2.9028	0.107322	0.509458	4.87901	25.7451	0.153486	0.327804	1.57446	0.0941861	0.0188621	5.73339	0.850579	0.000783051	0.116087	0.022394	4.45792	7.8956	0.0622151	0.273	0.15	0.0136	0.0028145	0.00211129	0.373291	0.0777029	3.23634	46.3
0.0532614	0.152521	10.599	1.65637	2.69235	0.0100464	1.51875	3.09181	12.0747	1.37133	0.77157	1.29893	0.080209	0.0185353	8.60537	2.03567	0.00418759	0.101094	0.0534381	0.851017	17.84	0.690369	0.273	0.15	0.0136	0.151725	0.00488113	0.0412729	0.0201557	2.13914	39.6
0.0179239	0.309177	4.0525	0.161804	0.0536468	15.2709	4.59248	2.14565	34.6246	1.01632	0.63105	2.99908	0.0378079	0.0162848	0.712476	0.287612	0.016716	0.120178	0.0329086	0.00191464	1.49841	0.0512801	0.273	0.15	0.0136	0.111225	0.00111805	0.0202573	24.2395	4.26203	79.8
0.00417071	0.364802	7.08104	0.148553	2.32161	0.0249324	0.382258	1.41444	1.89735	0.0317772	1.5328	6.188	0.105901	0.0276475	1.65164	1.07074	0.00468595	0.417968	0.38225	0.487501	1.56635	0.0107148	0.273	0.15	0.0136	0.0096	0.00138362	0.0667209	0.291529	19.4955	87.3
0.00118901	0.475451	6.90075	3.28548	4.38589	0.0266821	1.42563	0.0558117	2.07155	3.46585	0.313728	2.16825	0.0513813	0.0154217	0.587386	0.448575	0.000236585	0.2512	10.3167	0.0259826	7.19684	0.297388	0.273	0.15	0.0136	0.00973324	0.000457613	0.0583758	1.50473	2.79995	58.8
0.0100793	0.0679279	3.85512	0.67064	1.39013	0.00206509	4.70355	0.0927261	1.01692	0.0136604	0.206804	1.34136	0.0680585	0.00890744	0.0787028	0.228698	0.000379395	0.109966	0.00246092	0.00766607	9.54697	0.0718737	0.273	0.15	0.0136	0.0204976	0.000638634	0.00659104	0.532916	4.52824	66.7
0.0146952	0.209814	3.38821	0.724624	2.01991	0.0200463	0.429743	0.302096	1.24396	0.218639	0.30524	1.16726	0.0411966	0.00963509	0.275939	4.27332	0.00295639	0.0625801	0.0371303	0.397728	9.66332	0.010798	0.273	0.15	0.0136	0.219468	0.0328565	0.094473	2.15889	2.25753	61.5
0.000230351	0.468912	4.35151	0.177972	2.89926	0.00342439	2.62791	0.384307	0.339051	4.32098	0.451146	4.08373	0.0373296	0.0113949	2.38351	0.668321	0.000173481	0.848984	0.235065	22.876	0.665519	0.332933	0.273	0.15	0.0136	0.0715286	0.000272454	0.0242209	0.0174928	17.6541	73.3
0.00189572	0.0681136	5.33966	0.0586674	0.433459	0.0199167	0.523643	1.68554	2.92939	0.111163	0.271056	2.51678	0.080359	0.016477	0.487993	0.319222	0.00103198	0.220004	0.0172546	0.00592755	0.0657707	0.0105311	0.273	0.15	0.0136	0.0216723	0.0694434	0.24013	76.3275	3.73871	72.1
0.00235153	0.0559347	2.57094	2.01962	1.37591	0.00896899	0.620923	0.022828	0.697914	1.09722	0.253876	6.88552	0.0284031	0.00816216	3.53674	1.81366	0.000393284	0.278704	1.01628	3.74582	5.75739	0.260047	0.273	0.15	0.0136	0.0429604	0.00398589	0.0437194	0.698403	15.163	65.8
0.0126966	0.0601618	11.4878	2.06916	0.112399	1.79535	1.99818	0.339985	28.8531	0.0508168	0.187185	1.41152	0.126584	0.035155	8.16947	0.0558213	0.00612527	0.243787	0.000578999	6.44785	11.6509	0.00973026	0.273	0.15	0.0136	0.00556282	0.00289933	0.605288	0.00516091	1.74649	45.8
0.00748797	0.0615523	10.1622	0.0691226	1.10225	0.00649918	2.5008	0.403722	0.944733	3.0698	0.312363	5.00435	0.0256191	0.00822928	0.16826	2.50371	0.000239548	0.118728	0.000318373	1.3525	0.917427	0.252645	0.273	0.15	0.0136	0.00401499	0.000146443	0.0245326	17.4563	9.07343	62.9
0.0124203	0.804219	9.95984	0.914441	0.113375	0.0775459	1.24998	0.0177299	0.880976	0.00193437	0.44574	1.77853	0.132186	0.00776798	0.182841	0.0930685	0.000798463	0.0437264	0.00736798	0.00945498	5.86003	0.0115088	0.273	0.15	0.0136	0.279126	0.0136307	0.0727162	2.56812	2.24511	75.6
0.000950771	0.126958	2.82398	1.90599	5.12254	0.0144251	0.268258	0.060733	0.880369	0.3354	0.17366	1.1549	0.0423511	0.00817041	0.753073	0.0601523	0.000382955	0.0786937	1.21793	0.000338436	1.67057	0.0188353	0.273	0.15	0.0136	0.156338	0.00293253	0.352837	25.8484	5.25936	70.2
0.0139522	0.13691	10.7772	1.0464	0.670098	0.121943	0.215115	2.41729	8.935	3.66746	0.474137	2.56405	0.0344273	0.0097896	0.28645	0.243833	0.00364742	0.0538055	0.00651423	1.74654	3.26084	0.799328	0.273	0.15	0.0136	0.00412508	0.00333859	0.0441636	38.4683	3.52046	69.1
0.0230816	0.434727	8.80888	0.575157	1.88404	0.0540356	1.6668	0.277406	0.541728	0.992298	1.89527	1.91498	0.0977945	0.00969582	0.37995	4.30198	0.00275334	0.241774	0.00224032	6.54182	3.30805	0.974039	0.273	0.15	0.0136	0.0209086	0.00728908	0.495187	0.0147301	4.01344	79.6
0.0351748	0.232946	7.77871	1.64586	0.305829	0.0383779	0.4446	0.150536	14.1229	6.13959	0.236684	2.54652	0.0332064	0.00958303	4.78146	1.52464	0.000447258	0.708143	3.68163	2.73706	17.1096	0.490221	0.273	0.15	0.0136	0.0182649	0.000777322	0.157921	0.193606	6.48861	51.8
0.00526438	0.540225	5.23625	1.8564	0.761923	0.00267648	1.41595	0.98178	1.17497	0.885327	1.74814	6.81504	0.0296844	0.00962323	0.180447	3.61718	0.000225247	4.92908	0.288681	0.0129861	19.802	0.471464	0.273	0.15	0.0136	0.94037	0.0021289	0.0140526	42.5882	12.0238	87.4
0.00497035	0.133011	2.54121	0.0951056	3.53917	0.00222397	3.67223	0.0994934	3.40847	0.309787	0.289109	1.95086	0.130549	0.00784548	2.31591	3.60488	0.000669455	0.0341976	0.00477084	0.360414	0.438123	0.0641259	0.273	0.15	0.0136	0.00601813	0.00978658	0.103584	0.179228	9.18974	54.7
0.00357916	0.279558	4.72064	0.380487	3.0143	0.312693	3.88449	0.357653	2.46536	1.2091	0.741345	5.39813	0.0509752	0.0170833	0.581738	0.0210036	0.00201014	0.0719504	16.6913	0.0829739	0.585372	0.327518	0.273	0.15	0.0136	0.00792459	0.0198582	0.580124	11.5696	19.109	71.6
0.000778187	0.196512	1.79202	0.693002	4.3718	0.0257401	0.360226	1.96517	0.597713	1.57193	0.250948	3.23702	0.101507	0.0137574	0.227507	3.49018	0.00225935	0.0943347	11.4155	1.91742	1.4987	0.073129	0.273	0.15	0.0136	0.00489528	0.000867957	0.00817564	2.787	4.43082	78.9
0.00573278	0.630874	6.31819	0.0617026	5.64871	0.0751343	3.87936	0.028995	1.9248	2.94388	0.329937	5.10888	0.0407692	0.0146434	0.334545	0.262403	0.000405243	1.24364	0.0724147	42.8496	0.562086	0.705851	0.273	0.15	0.0136	0.10111	0.00360537	0.0335996	3.11043	22.8635	76.3
0.00275246	0.309635	8.23235	1.30741	2.53098	0.167895	2.82135	0.392775	3.82418	0.0646823	1.36881	3.08063	0.0413293	0.0110851	0.0601086	0.0668362	0.00414638	0.98347	0.000169531	8.35436	13.7459	0.0138845	0.273	0.15	0.0136	0.119865	0.0324451	0.227756	13.3122	6.25755	83.5
0.00426059	0.0591851	4.35284	0.0831046	0.16385	0.00563738	0.272249	0.0411319	1.80677	2.83393	0.246338	3.21715	0.0781872	0.0160166	2.60641	1.03527	0.000107159	0.427191	0.0645481	0.0198704	0.68764	1.10387	0.273	0.15	0.0136	0.616236	0.00392619	0.203053	6.373	5.32784	64.4
0.00108938	0.113211	8.53135	0.0439088	0.598382	0.0418045	0.257066	0.0243195	2.40998	3.48095	0.176981	2.2074	0.0505651	0.0160378	0.0801187	1.01401	0.000299404	0.0831427	0.876085	1.85731	0.0441794	0.169295	0.273	0.15	0.0136	0.090429	0.00137694	0.00664496	0.00419157	10.2353	64
0.0123724	0.126519	9.3882	0.116122	4.48148	0.0139858	2.02598	0.269055	1.45647	0.0100263	0.618566	6.91419	0.07908	0.021229	0.589616	0.647377	0.00626386	0.252236	0.679586	0.325582	0.347128	0.00731594	0.273	0.15	0.0136	0.00588014	0.100727	0.516255	1.38717	9.30882	71.5
0.0132887	0.0946091	9.65986	1.35117	1.40903	0.00155416	2.08439	0.0819967	5.67402	3.50089	0.210302	10.4381	0.0684246	0.00892501	1.17505	0.210189	0.00013879	0.475425	0.84127	5.72018	4.44007	0.380488	0.273	0.15	0.0136	0.0502244	0.00795127	0.129792	0.0282116	19.485	68
0.00801283	0.218443	10.0677	0.307327	0.27936	0.0548783	0.454514	0.76437	1.35663	0.00881936	0.809925	1.12433	0.109659	0.00881114	0.0798774	0.490901	0.000189378	0.0819659	1.41516	0.0329737	1.91854	0.0104005	0.273	0.15	0.0136	0.00444972	0.00744711	0.165989	1.02819	5.58153	74.3
0.00137994	0.196306	8.879	0.823426	2.78833	0.164229	2.77771	0.187005	4.33597	0.28999	0.448723	2.80378	0.0913713	0.00791012	0.107678	4.15537	0.0454712	0.0551044	0.000161476	37.8309	0.312449	0.0180789	0.273	0.15	0.0136	0.00287227	0.00156338	0.167663	32.0117	6.2687	64.9
0.060639	0.637112	8.09433	2.45933	0.350602	0.00772578	4.52388	0.0709158	4.68325	0.142818	1.04536	5.11306	0.0503114	0.0143999	1.99154	0.447855	0.000342262	0.557722	0.000103359	1.12042	37.5326	0.0311536	0.273	0.15	0.0136	0.0104865	0.000819161	0.149741	0.133343	8.94457	63.7
0.000462991	0.789326	7.899	0.270122	1.41884	0.0106068	4.50347	4.18098	2.98838	0.190767	0.23116	1.00961	0.138936	0.0395679	5.53029	3.74641	0.00092099	2.17226	10.6493	3.30317	0.0338708	0.0114394	0.273	0.15	0.0136	0.00377342	0.00863221	0.0247359	0.0515024	2.7411	33.5
0.000736736	0.310881	7.36801	1.01357	1.1872	0.0375363	1.88933	0.0172618	0.128558	19.2192	0.271242	1.18206	0.0607412	0.0107292	0.928686	1.17429	0.0028909	0.0552922	0.0181731	10.3911	0.708605	1.15354	0.273	0.15	0.0136	0.0062051	0.000489854	0.0564221	0.000107266	3.27344	60.9
0.00250563	0.0702974	1.82701	0.598816	0.0737895	0.0622438	4.24447	0.411491	6.2525	0.879797	0.17056	2.48856	0.0648402	0.0161787	1.0304	1.15155	0.000224331	0.185765	4.34807	0.0197238	2.03337	0.0669003	0.273	0.15	0.0136	0.00819842	0.00380891	0.0920979	4.72532	3.59846	64.9
0.000274947	0.0939479	11.3712	0.978977	0.0794072	0.0218798	1.32557	0.0987981	0.727871	0.108035	0.416159	2.07196	0.112243	0.0139152	0.607635	1.19425	0.000212109	0.581255	0.132528	0.047775	15.0906	0.0151294	0.273	0.15	0.0136	0.236595	0.00234369	0.0800417	0.820439	2.72295	75.1
0.00860698	0.254906	9.926	1.06371	4.27989	0.158727	4.42087	0.530212	13.2182	0.512613	0.254172	1.18928	0.0713118	0.0166756	9.96384	3.07606	0.0729266	0.0780659	0.00158832	0.00145233	8.4098	0.234042	0.273	0.15	0.0136	0.021743	0.00478735	0.0247838	1.17687	1.63221	30.4
0.00188079	0.331202	4.59627	2.23028	2.06087	0.0592907	2.95339	1.67865	1.42366	0.168661	0.233271	2.50093	0.102871	0.0175021	0.891864	0.410243	0.000115714	0.224421	0.000191941	1.18852	5.22836	0.00800726	0.273	0.15	0.0136	0.43091	0.00517598	0.517135	0.616916	10.5112	66.1
0.00361708	0.819125	4.32595	0.0988502	1.98726	0.00197486	0.549454	0.7218	3.92303	0.368354	0.362452	3.96024	0.0982954	0.0323355	0.774693	0.488232	0.000508492	0.154272	0.231191	0.0193267	0.632117	0.0559045	0.273	0.15	0.0136	0.104612	0.0108573	0.0393451	2.00723	14.0724	66.3
0.00632639	0.03421	4.74219	0.105767	0.642714	0.0445736	3.45018	0.180604	0.721329	0.0328357	0.171294	3.33731	0.12333	0.0171042	0.547669	0.926294	0.00191863	0.095854	11.1973	0.0063259	1.09898	0.0770921	0.273	0.15	0.0136	0.0336929	0.000300235	0.0368557	25.4837	15.2427	65.7
0.00117773	0.0635172	10.8526	1.88491	0.527769	0.306898	1.7672	0.893956	1.61244	4.83833	0.217925	1.18741	0.126795	0.0079274	0.376099	0.342155	0.00188698	0.03859	0.000767167	0.673708	1.40654	0.610317	0.273	0.15	0.0136	0.00822371	0.00397096	0.0372297	0.0079304	2.13519	64.8
0.00168406	0.139725	9.5063	0.536017	0.451224	0.00191865	1.38555	0.0771647	0.138853	0.104072	0.533757	1.34244	0.0630559	0.0126402	2.27062	3.06271	0.00010073	0.609819	17.9787	33.5015	6.08208	0.10281	0.273	0.15	0.0136	0.00782775	0.00303347	0.0432342	0.00371046	4.97054	57.5
0.00408888	0.0734176	9.68952	0.254933	4.7759	0.0203213	0.746596	2.79609	4.5309	9.23133	0.2741	6.17799	0.0587582	0.00812788	0.315699	0.756277	0.000136726	1.01395	0.000112317	15.3594	1.13573	0.442743	0.273	0.15	0.0136	0.00751626	0.00408207	0.0222517	0.00293726	17.7862	67.9
0.000519841	0.169412	5.7557	3.68807	0.365299	0.0097946	0.749118	0.0220247	0.327637	0.171818	0.831655	2.45521	0.118434	0.0414002	0.0656416	3.36561	0.000100883	0.1852	0.0128708	0.326417	1.8213	0.0694581	0.273	0.15	0.0136	0.0951005	0.00024032	0.0455911	0.143455	2.81026	77.4
0.00475975	0.10633	8.46876	0.141611	4.03335	0.0333202	2.10918	0.730041	1.96505	0.0114849	0.45553	3.09151	0.0949645	0.00905034	0.172952	1.43081	0.00113406	0.0492215	0.00761316	0.0354729	0.536985	0.00819151	0.273	0.15	0.0136	0.0229558	0.000302082	0.0263099	0.644359	4.08076	59
0.00176377	0.0622679	1.18153	0.344687	6.07927	0.0782058	2.18445	1.50908	0.819812	0.269291	0.287664	1.44831	0.0554346	0.0110269	8.93855	1.15289	0.0019853	0.283203	0.10081	0.000407145	2.58494	0.0125282	0.273	0.15	0.0136	0.00670606	0.000128876	0.0189435	9.72086	3.51827	40
0.0120237	0.0763776	10.8052	1.06204	5.31466	0.0203696	0.714611	1.82988	3.44572	0.206021	0.189693	1.41061	0.0760685	0.0300247	1.39797	0.28839	0.0016518	1.80364	0.000499251	0.00992217	5.92207	0.0101299	0.273	0.15	0.0136	0.00803828	0.00248336	0.0414453	28.3807	2.19321	67.6
0.00337171	0.245143	7.59259	0.998837	0.814698	0.144334	1.36633	0.0226579	11.0784	4.16356	0.285985	2.3404	0.0369691	0.0107695	1.55997	0.916035	0.0060063	1.61328	7.19843	0.0191093	2.91656	0.327771	0.273	0.15	0.0136	0.0640886	0.000758676	0.0335536	0.445672	3.68362	80.3
0.0509696	0.0771875	6.51804	0.0823849	0.0928477	0.235389	0.820808	0.226865	62.0062	0.111661	0.191886	1.24836	0.0282368	0.00912145	1.80036	0.345826	0.00108969	0.216952	1.2508	4.04101	1.26983	0.00709058	0.273	0.15	0.0136	0.0481475	0.000259133	0.024267	0.0999436	3.75743	49.9
0.0254892	0.123527	6.03375	0.701037	0.382502	0.00321585	3.20048	2.19426	12.1207	9.51287	0.309577	1.03275	0.149078	0.0360885	1.43922	1.33536	0.000119371	4.97559	26.4983	0.0455303	6.22447	0.460085	0.273	0.15	0.0136	0.00263924	0.000973626	0.0671191	21.2863	2.1849	55.7
0.00432218	0.106314	8.29415	0.650179	2.79176	0.0477005	1.28793	0.0220827	1.56317	0.238477	0.542498	1.27613	0.126135	0.0117298	0.104234	2.4231	0.000813694	0.245799	1.68783	0.0733932	2.13873	0.402016	0.273	0.15	0.0136	0.00641602	0.00211989	0.0452838	51.7358	3.78828	65.2
0.00208571	0.0795969	8.41141	1.0051	5.3492	0.00642056	0.446634	0.159814	0.798775	0.0459708	0.193865	3.04825	0.119741	0.0342855	0.088156	3.92177	0.00112689	0.139832	12.6601	4.10827	11.696	0.0113889	0.273	0.15	0.0136	0.0402252	0.00418472	0.287574	1.63598	11.2783	60.3
0.00304998	0.0939261	3.80358	0.0923842	0.252142	0.0993679	1.53595	0.0201003	17.8628	10.6642	0.3961	1.59124	0.0988546	0.00883446	5.06356	1.28315	0.00367506	0.825775	0.000149086	0.00219096	0.500941	0.804281	0.273	0.15	0.0136	0.00752852	0.000181283	0.010513	4.55531	5.53716	48.3
0.00826557	0.482783	8.26104	1.9141	4.74704	0.0115654	2.92692	0.0925648	14.5928	2.21758	1.22481	1.14279	0.0428814	0.012713	4.67791	0.118256	0.000930839	0.0604055	10.7346	1.62141	21.1423	0.365435	0.273	0.15	0.0136	0.00304432	0.0392279	0.219315	0.210655	5.50352	47
0.00235172	0.1717	4.86165	1.50054	0.0906949	0.00917662	0.290012	0.0516541	0.605675	6.34398	0.291548	7.59208	0.130989	0.0132549	0.0933371	1.79333	0.000131923	0.0995592	0.161201	1.40825	12.1451	0.720846	0.273	0.15	0.0136	0.526334	0.000846509	0.0155195	19.5187	36.7342	70.1
0.00105867	0.10733	7.69168	3.79262	3.11986	0.00227875	0.224232	4.08311	1.34017	0.16491	0.206991	1.84481	0.0488072	0.0150124	4.50725	0.218015	0.000194377	0.487074	0.000893307	0.0402675	9.26601	0.00864671	0.273	0.15	0.0136	0.0352506	0.00466337	0.270613	0.659384	8.07517	58.2
0.00128433	0.116788	1.09258	3.52609	0.0835374	0.0973427	0.54077	0.0335028	2.38313	7.55822	0.304682	2.80469	0.0432675	0.010902	0.0772024	1.24382	0.000604601	0.199634	2.19691	0.00020149	9.29924	0.488556	0.273	0.15	0.0136	0.00623951	0.000590086	0.0202079	62.0821	3.28574	85.6
0.000946295	0.337986	3.89618	2.65871	5.62305	0.00646884	4.6074	1.28388	0.939035	2.53711	0.925566	1.00853	0.0888619	0.0251313	0.459802	1.51366	0.000310267	0.296553	31.0392	0.00640102	3.05799	0.761241	0.273	0.15	0.0136	0.00559248	0.00957728	0.0745715	26.8185	4.67318	62.6
0.00210599	0.449408	3.4761	0.0642379	3.55467	0.0278418	0.729768	0.605929	18.0973	1.41339	2.31792	1.78037	0.0583386	0.0081862	0.667488	0.106948	0.00364394	0.0835412	0.000243178	22.282	0.973245	0.0806767	0.273	0.15	0.0136	0.581536	0.000303057	0.00665656	1.25457	7.0915	66.7
0.000350435	0.135817	2.04784	2.41518	1.88855	0.00637767	0.359239	2.51238	1.10981	0.540473	0.455992	2.66704	0.0540263	0.0133575	0.604944	0.111738	0.00064512	0.119768	0.476328	3.10472	4.7585	0.0431145	0.273	0.15	0.0136	0.00498183	0.000378112	0.0110779	0.142997	4.84174	76.6
0.00114813	0.371713	7.59367	0.0687137	0.75089	0.0634941	2.84593	0.0252973	4.09261	2.18971	0.965704	1.6323	0.0404515	0.0118323	1.20644	0.0249596	0.00386754	0.0718949	0.000377561	3.11613	0.467433	0.109177	0.273	0.15	0.0136	0.036012	0.000527485	0.0134077	0.00152208	2.29462	62.2
0.00385092	0.0629134	1.33809	1.19681	0.239444	0.289004	2.13559	0.0198754	20.0422	13.2529	0.249739	1.12465	0.0516102	0.0207973	0.994085	0.0921982	0.000107937	0.886192	0.13357	0.0385895	15.1398	1.0488	0.273	0.15	0.0136	0.834597	0.00626733	0.395998	14.6085	1.62521	66
0.0125238	0.235529	6.80379	0.0645721	0.26435	0.0368469	2.55746	0.0194114	2.39649	0.0334491	0.240173	6.11521	0.0305674	0.00792397	0.567023	0.350186	0.000197652	0.0524929	0.0755003	0.150442	0.596821	0.00965583	0.273	0.15	0.0136	0.870441	0.0111033	0.0912376	50.2789	10.8557	63
0.00345501	0.146939	6.66708	2.29142	1.80635	0.00317763	4.14471	0.2229	3.84488	8.10704	0.333987	3.31822	0.0551911	0.0102764	3.69701	1.01447	0.000357765	3.77716	0.0139545	1.17705	16.6946	1.13065	0.273	0.15	0.0136	0.00353542	0.000407307	0.0269599	0.00662441	5.15352	60.7
0.0001176	0.298843	3.44718	0.524548	1.85149	0.00251048	0.444588	1.77523	0.351777	0.149943	1.20901	3.89159	0.075606	0.0163257	0.250901	0.347431	0.000107506	0.132525	0.112796	0.141092	0.0838747	0.0086686	0.273	0.15	0.0136	0.645795	0.025074	0.109348	7.90939	6.40025	85.9
0.00589913	0.571222	8.10073	0.893219	1.55632	0.00276471	3.40983	0.0510604	4.20917	2.51758	0.825616	2.40477	0.0305045	0.0118759	0.064356	0.0554564	0.00026852	0.0681153	0.000117535	1.09768	1.31292	0.258846	0.273	0.15	0.0136	0.0135892	0.000349489	0.0191737	25.2027	3.73683	67.7
0.0157596	0.24701	10.6892	0.0933564	1.14265	0.135601	4.11383	0.386859	1.25337	0.196093	0.497832	1.08093	0.0847674	0.0130264	2.09758	1.16927	0.00546815	0.443644	0.0144606	0.0120369	0.344803	0.061174	0.273	0.15	0.0136	0.0169711	0.00357793	0.0285956	13.1321	1.41403	57.7
0.00861322	0.334358	9.26641	1.82289	1.37879	0.164376	2.31235	0.0349854	19.5215	0.0553881	0.543623	1.37419	0.0729353	0.00945794	0.06963	3.79208	0.0215332	2.76362	13.6453	2.2286	7.23822	0.010971	0.273	0.15	0.0136	0.0146502	0.000575378	0.0101388	0.000450617	5.77321	69.1
0.0201179	0.12902	5.27669	0.0558801	1.63554	0.010104	1.59641	2.22444	58.8684	0.58796	0.195411	4.97728	0.0529751	0.0086593	0.102535	0.0676467	0.00193053	0.113343	1.95569	0.166854	0.753073	0.0392859	0.273	0.15	0.0136	0.0436255	0.0101077	0.107159	1.8882	5.67023	63.7
0.0181081	0.131654	7.63872	0.328053	4.00925	0.123378	1.09695	0.06208	29.7818	5.02515	0.322876	2.1893	0.0307189	0.0081755	0.673423	0.0420396	0.00735911	0.0625447	1.9976	3.45148	2.82226	0.384207	0.273	0.15	0.0136	0.0091535	0.00177787	0.161028	0.071753	7.32425	60.8
0.00459978	0.425947	7.52437	0.809823	0.890074	0.491156	4.78374	0.121855	3.0989	0.072999	1.86318	1.76601	0.0424395	0.0142968	1.15708	0.0188174	0.0345197	0.18928	2.79413	1.09666	2.15323	0.0194734	0.273	0.15	0.0136	0.364219	0.000796226	0.108994	0.303015	2.02563	80.7
0.00489917	0.0930721	5.55564	1.13576	0.122581	0.249857	1.3361	0.0358617	4.56556	0.0209273	0.336969	1.87092	0.0536563	0.00823432	0.143098	0.931099	0.00134582	0.130356	1.9143	8.38808	13.9447	0.00703913	0.273	0.15	0.0136	0.075426	0.0186587	0.581866	0.0348197	3.96402	64.3
0.00574685	0.377066	4.9801	0.382117	2.54793	0.0792677	1.39376	1.28276	1.41982	0.269658	1.45608	9.26042	0.0928732	0.0119759	0.20616	0.0717003	0.00025951	0.0982001	0.1876	0.00179913	1.00148	0.0951303	0.273	0.15	0.0136	0.0466882	0.000587336	0.037699	7.68038	10.6727	77.6
0.000319416	0.817796	10.9727	1.5963	2.52963	0.00108273	0.587925	0.112441	1.18819	5.97547	0.210924	1.62751	0.156852	0.0182244	0.0835078	0.391854	0.000439351	0.361861	0.377711	8.35199	16.748	0.739901	0.273	0.15	0.0136	0.0025067	0.0146703	0.559392	0.183865	5.08731	70.6
0.000981407	0.11029	3.20076	1.1006	1.06066	1.32413	4.25607	0.0541053	5.72212	0.383881	0.499518	1.21606	0.0296422	0.00946082	0.16568	0.057643	0.00331254	0.287692	0.00782879	15.9937	15.2065	0.0301308	0.273	0.15	0.0136	0.0170597	0.00210586	0.100779	1.11444	2.46192	76.4
0.00554978	0.0848832	9.19659	2.81104	0.0271875	0.1855	0.915651	0.086542	1.75611	0.0403227	0.197248	1.40169	0.0343234	0.0081514	0.306175	1.64693	0.000645231	0.0320526	27.1809	0.513249	34.4471	0.0158578	0.273	0.15	0.0136	0.00713384	0.00263299	0.0926221	0.00639315	5.31313	54.6
0.00236681	0.793287	8.75504	3.76403	4.02799	0.00331319	0.922735	0.128017	1.52586	0.187763	2.71129	1.47108	0.156318	0.0370522	1.20949	0.817509	0.00127105	0.441715	0.00476596	0.00034746	26.9875	0.0385823	0.273	0.15	0.0136	0.188582	0.004912	0.154769	39.8029	2.57918	75.1
0.000706472	0.419427	10.536	0.324976	0.671838	0.00482731	1.0718	0.0166734	1.11331	0.811732	0.211582	4.34811	0.0286973	0.00801166	0.65053	0.236364	0.000207865	0.0841321	0.576879	0.629786	0.583136	0.119634	0.273	0.15	0.0136	0.623594	0.000118846	0.00652673	3.56165	20.4924	62.4
0.0102656	0.162418	3.20206	1.99156	1.45301	0.0182625	0.224232	0.864828	9.19457	0.771282	0.621196	10.4828	0.0710309	0.0183698	2.53296	0.150857	0.000146431	0.318489	0.000220959	0.0363262	13.943	0.0415811	0.273	0.15	0.0136	0.00526082	0.0038639	0.390856	33.5167	12.9631	68.9
0.00291771	0.1159	11.2312	1.61111	0.167741	0.0904688	0.606663	0.757655	3.33554	0.240298	0.561589	2.27224	0.0918347	0.0115192	3.28523	1.70834	0.000951852	0.0807722	0.0149086	1.40098	17.6184	0.0615379	0.273	0.15	0.0136	0.236038	0.0359525	0.389305	9.04339	4.25742	56.7
0.0037392	0.596725	3.15173	0.816682	3.01199	0.00885379	1.42003	0.0227733	1.37016	0.125616	0.364315	1.49334	0.0300985	0.00995246	0.208871	2.34932	0.000262506	0.22029	4.41573	0.00765338	5.71826	0.0817095	0.273	0.15	0.0136	0.0177539	0.0178225	0.0748619	13.7346	2.56058	60.8
0.0015463	0.0715074	0.701804	3.63079	2.54988	0.352006	2.09136	5.01162	1.53075	0.0198711	0.226281	2.26147	0.0281861	0.0119839	0.112614	0.368482	0.000969733	0.0596989	0.000359562	15.1948	40.4791	0.00717956	0.273	0.15	0.0136	0.0264036	0.0191144	0.646765	0.0593379	4.31382	73.3
0.000677939	0.265846	11.389	0.0918266	0.302952	0.00420994	0.383476	0.315511	1.854	6.26282	0.202665	1.2434	0.0270123	0.00954059	0.42424	2.46382	0.000123211	1.11697	0.000168905	57.3095	0.0376448	0.550069	0.273	0.15	0.0136	0.00250473	0.0672054	0.237859	0.00602382	5.50104	61
0.00537801	0.22737	3.79839	0.193202	5.71486	0.86494	3.02516	0.0352887	6.21929	5.03695	0.183866	8.9133	0.0266603	0.011214	0.185091	0.0352435	0.19469	0.0916431	17.7831	1.37812	2.35379	0.43199	0.273	0.15	0.0136	0.00920445	0.00200975	0.0565621	0.00239777	17.537	72.7
0.000660524	0.13145	3.59264	2.26726	1.30543	0.00311386	3.92956	0.690938	1.20378	0.0908649	0.381387	2.05328	0.0596123	0.018006	0.151295	0.37627	0.000540283	1.22432	0.00910774	5.37377	16.8777	0.0225938	0.273	0.15	0.0136	0.0978666	0.000667287	0.0130991	0.192165	5.06328	82.7
0.021649	0.422998	4.65793	0.395368	2.39006	0.021513	0.762442	0.148744	9.07508	0.331613	0.967235	4.44675	0.15693	0.00820388	1.15222	0.636829	0.00309489	1.20589	0.112541	0.13418	5.46476	0.163215	0.273	0.15	0.0136	0.579915	0.00221793	0.311706	2.1043	13.2652	79.1
0.00152961	0.710225	10.6407	0.184896	0.0865652	0.0491092	2.79534	0.119726	5.10939	0.169252	1.50772	1.28759	0.0701772	0.00960912	0.0689815	0.277348	0.000163483	2.3246	0.000116631	0.216021	0.856045	0.0307367	0.273	0.15	0.0136	0.101063	0.00502367	0.0716614	0.0429184	3.25791	83.6
0.00848332	0.163768	3.40463	0.239565	1.58294	0.100902	0.347959	0.0400519	10.8704	0.249124	0.22372	8.12694	0.152544	0.0123862	0.502574	0.197786	0.000496714	0.0517527	0.155618	3.96187	1.9215	0.0160698	0.273	0.15	0.0136	0.00336415	0.00364613	0.118616	0.0352001	35.8953	66.1
0.000719873	0.0890621	6.14447	1.08187	1.7813	0.0153015	3.30894	0.0557297	2.40776	0.501701	0.343099	3.13178	0.0304058	0.0118794	5.9997	0.581565	0.000824213	1.64095	0.0858004	0.976399	0.284403	0.0311119	0.273	0.15	0.0136	0.0043662	0.000681069	0.00827527	6.54045	8.03381	50.2
0.00377523	0.527649	7.40318	0.310059	0.167401	0.0665459	0.97581	0.351561	29.1229	0.226606	1.21701	1.16284	0.0594618	0.0111668	2.54782	0.0697305	0.000848186	0.478132	0.782075	15.8925	2.03473	0.021553	0.273	0.15	0.0136	0.221103	0.00817678	0.0537808	0.00779252	3.08478	62.7
0.00429623	0.767445	10.0899	2.22962	0.458284	0.00868584	2.22378	0.0399545	0.296619	0.0557983	0.868964	3.61117	0.0838486	0.0331451	0.158014	1.36745	0.000214057	0.139606	3.23508	0.0598017	2.357	0.0083545	0.273	0.15	0.0136	0.109098	0.011943	0.122209	1.1364	17.5293	70.8
0.00353997	0.301692	6.04564	0.0538717	2.4095	0.132626	0.747207	0.0283299	2.73035	0.161935	0.218614	1.74991	0.105526	0.00829122	7.29597	0.231249	0.000836655	0.139702	5.58642	0.409531	0.341883	0.0416927	0.273	0.15	0.0136	0.00674827	0.00451902	0.0771256	7.44519	4.10048	43.3
0.00441556	0.175956	6.98829	3.36096	0.0389257	0.154064	0.509916	0.020199	11.3167	0.182854	0.241066	2.13758	0.0339786	0.00947919	0.847306	0.0227017	0.000129022	0.466012	0.111602	0.407589	8.42122	0.0260718	0.273	0.15	0.0136	0.72282	0.000657879	0.0285447	3.00986	5.7033	84.6
0.00523021	0.36531	3.06482	1.54245	0.245777	0.0150672	1.11482	0.0227571	2.78936	1.63591	0.19676	3.97658	0.0580851	0.0231613	0.169822	0.050454	0.000190543	0.102376	0.126041	7.81731	6.71946	0.595426	0.273	0.15	0.0136	0.00280447	0.0456348	0.148381	0.000198663	9.8347	71
0.00292346	0.417529	10.8203	0.896209	1.58793	0.00144619	1.48228	4.12589	1.34901	0.469166	0.514657	11.097	0.118906	0.00885584	0.754814	1.21573	0.000120198	0.0926174	0.0696022	8.40826	1.24183	0.0563499	0.273	0.15	0.0136	0.193388	0.00387924	0.286085	1.32601	44.6209	71.6
0.024662	0.191975	3.44791	0.141067	1.74266	0.0196378	2.1587	2.09802	3.15865	2.24096	0.54183	3.21542	0.131884	0.0173853	8.71983	0.185922	0.00165873	0.138076	0.0039568	0.263043	2.15173	0.924284	0.273	0.15	0.0136	0.0725389	0.0122993	0.132217	0.192279	8.00359	50.8
0.00235073	0.318711	4.69326	0.318483	4.35631	0.363609	0.763212	0.0353441	3.751	0.181825	1.35268	2.45777	0.035762	0.00875504	0.212094	0.614645	0.00132723	0.0517496	0.0146933	0.0121499	0.499013	0.0208132	0.273	0.15	0.0136	0.00893573	0.00184443	0.0340991	0.873104	7.04038	71.6
0.0169647	0.410565	9.12007	0.34017	6.05343	1.32772	3.0179	0.0314391	2.62487	0.191754	0.181715	13.9112	0.118827	0.00859849	0.0763098	0.50131	0.000617758	0.0378947	1.05956	0.0250571	2.58678	0.0835076	0.273	0.15	0.0136	0.00367278	0.000877938	0.037324	12.955	53.281	69
0.0660302	0.337105	10.5218	0.0916999	2.58771	0.00278317	2.56496	7.04901	1.40606	0.0143897	0.750679	3.08298	0.118946	0.0403398	0.100843	0.861732	0.000120507	1.39505	0.914758	0.000546051	1.22558	0.161975	0.273	0.15	0.0136	0.00465983	0.00751231	0.109099	2.6717	5.64443	82.6
0.0342223	0.224431	9.24889	0.89791	2.70026	0.448907	2.52995	6.66768	1.99238	0.00487404	0.641155	1.23388	0.0672071	0.00958251	5.93278	0.220473	0.0394677	0.0515341	0.0173361	0.596598	7.90019	0.016968	0.273	0.15	0.0136	0.0378141	0.00214664	0.131099	10.3843	2.50261	46.6
0.00299655	0.238667	3.30587	2.26104	3.1443	1.65354	1.11714	0.0448807	4.27386	4.96992	0.225405	1.26618	0.12442	0.0080118	0.0698056	0.208279	0.00775011	0.037759	28.9284	0.0102637	21.0821	0.720875	0.273	0.15	0.0136	0.0155323	0.0637334	0.642534	19.9843	2.82634	71.4
0.00053997	0.0509653	1.54181	0.0721507	2.64506	0.0546142	0.207809	0.0318445	0.980375	10.4324	0.19566	4.29008	0.0938071	0.00829009	0.4102	0.198779	0.00593272	0.0469897	2.12721	8.48228	0.0952964	0.505994	0.273	0.15	0.0136	0.00399482	0.00358919	0.0303125	3.82298	9.26788	83.5
0.00795002	0.5151	2.72025	1.72473	3.01176	0.00487682	0.8564	0.117387	9.16936	6.27682	0.227564	1.66191	0.0611979	0.0242437	0.293815	0.920579	0.000898202	0.523725	1.52892	1.87766	10.3445	0.316432	0.273	0.15	0.0136	0.0174126	0.000160446	0.0098566	0.00678956	2.06789	63.7
0.0238179	0.450562	9.25983	0.301972	0.227555	0.0900018	4.1752	0.107882	28.3185	0.199404	0.227487	1.28318	0.0668954	0.0213474	1.32074	0.423809	0.00142018	9.56756	0.00788829	0.000215469	2.50222	0.0171499	0.273	0.15	0.0136	0.0127685	0.000431834	0.0158935	9.81058	5.79727	61.5
0.0128326	0.067958	2.64351	0.360128	0.11086	0.0182705	1.65013	1.08415	2.97455	0.0284484	0.170272	1.8365	0.148551	0.00796295	0.338239	4.19596	0.000102726	0.229927	0.00748147	54.6327	5.43578	0.00651035	0.273	0.15	0.0136	0.20272	0.000677892	0.0866132	0.0796734	4.50485	64.4
0.00277609	0.166567	2.76907	2.65528	0.276045	0.345495	3.28257	0.285982	5.07844	11.759	0.79754	10.4959	0.03693	0.0159236	3.42544	0.103098	0.000560257	0.674587	5.70455	33.5394	12.7698	0.541105	0.273	0.15	0.0136	0.347992	0.0029981	0.122798	0.00961585	24.3725	78
0.00170918	0.37074	2.73125	1.94831	0.230928	0.0936143	3.41106	0.0320284	0.161224	1.70252	0.515939	7.17615	0.0520213	0.0104584	5.73121	0.183647	0.00167648	0.0424296	0.00133481	25.4751	2.89451	0.449873	0.273	0.15	0.0136	0.283612	0.00040737	0.0075123	0.0367341	12.0267	72.3
0.000180308	0.313913	5.39501	0.242577	1.46159	0.0185305	0.678074	0.951743	1.42425	0.176478	0.276006	1.84108	0.134496	0.00767279	6.01893	2.90292	0.00159514	0.0826497	24.9381	12.8315	0.0364208	0.0115487	0.273	0.15	0.0136	0.00640356	0.00122799	0.0309194	2.16547	4.16075	41.5
0.00268393	0.115472	2.07711	0.235339	0.415956	0.0333254	0.358968	1.63659	3.80151	12.6006	0.239156	1.68279	0.026641	0.00854553	0.0802735	0.026008	0.00108566	0.453829	0.013512	0.523425	2.95815	0.689013	0.273	0.15	0.0136	0.275119	0.0400035	0.202514	0.188469	2.10245	88.2
0.0211796	0.418962	7.36458	2.04954	2.62731	0.00288783	2.84876	0.0781786	1.14321	0.110006	0.472476	1.07295	0.0480223	0.0106494	0.237388	0.322458	0.000918499	0.566484	0.000151944	0.00482467	25.5682	0.0133128	0.273	0.15	0.0136	0.219911	0.00103959	0.0761757	8.51051	1.48459	64.1
0.0104427	0.150673	10.3179	0.727659	0.0535588	0.247394	4.66639	0.229898	4.5301	0.152507	0.270438	6.83709	0.0483926	0.00842693	0.427638	3.08319	0.000435675	0.181513	0.0333919	0.639456	1.83885	0.0417941	0.273	0.15	0.0136	0.00480138	0.000650781	0.110975	0.453516	9.2945	68.2
0.00531433	0.157401	3.06461	0.308617	1.65972	0.00496252	0.29218	0.403873	0.593112	2.4175	0.381011	1.27718	0.0644808	0.0184988	0.495373	0.29216	0.000165826	0.0955291	0.606361	0.000759697	2.67168	0.43167	0.273	0.15	0.0136	0.149267	0.00115878	0.0451137	25.5282	4.49894	67.7
0.000897466	0.0457722	11.333	0.0752562	1.48229	0.543966	1.2834	0.176957	3.64169	0.223469	0.183772	3.1748	0.0404493	0.00864071	2.5034	0.734513	0.013788	0.0677939	0.000231967	38.3545	0.7907	0.0123633	0.273	0.15	0.0136	0.0642442	0.00160585	0.0123731	18.4571	3.91696	57.5
0.0130556	0.0730818	5.46881	0.247286	0.515326	0.00148891	0.498301	0.020882	0.326899	0.00998996	0.172277	2.77416	0.136846	0.0201463	0.108582	2.55674	0.000111295	0.395634	0.00018533	0.000167152	2.30108	0.0237075	0.273	0.15	0.0136	0.0138131	0.00210154	0.0683739	23.4256	5.10773	75.7
0.0141356	0.0461984	2.32163	0.0499165	0.0324772	0.227186	0.254332	0.513109	48.253	0.18122	0.212971	1.75573	0.103281	0.0093563	0.157302	0.0702548	0.000272543	0.0877836	0.00209996	7.93727	0.702064	0.0148153	0.273	0.15	0.0136	0.451099	0.000468327	0.0225912	0.0877431	8.43078	65.3
0.0320281	0.745967	5.47398	2.23965	3.83474	0.0255765	1.45055	0.608955	10.3412	0.163011	1.7155	1.09298	0.110961	0.0081726	0.609214	2.56384	0.00392714	7.19398	0.000802027	15.8115	31.5702	0.0102238	0.273	0.15	0.0136	0.152646	0.00052579	0.0599486	0.460802	2.12935	80
0.00695557	0.375309	11.0564	1.33723	0.110364	0.0142216	3.50919	0.025889	1.95564	0.154377	1.88115	1.45656	0.109071	0.0142449	1.06798	0.219251	0.000241185	0.059784	0.00202221	68.5305	2.39224	0.0201091	0.273	0.15	0.0136	0.00479619	0.00422501	0.0766814	0.00123942	4.87064	60.2
0.00228955	0.0556343	8.63221	0.463572	0.124464	0.00692902	1.02033	0.539151	5.40651	0.541887	0.283737	2.7016	0.0976481	0.00981404	0.51476	3.98788	0.000102138	9.56863	0.00327416	0.304138	0.341698	0.0838638	0.273	0.15	0.0136	0.0170642	0.000872374	0.0139266	0.309333	9.53115	82.6
0.0281764	0.273905	7.65293	0.0432078	0.753487	0.0151811	1.99387	0.0543805	0.451312	0.132346	1.07888	1.0881	0.0522007	0.0174011	2.77127	0.203027	0.00159141	0.182629	0.000284387	3.08752	0.434115	0.00703357	0.273	0.15	0.0136	0.249565	0.00913063	0.262347	0.0492337	3.14582	60
0.00160382	0.764654	10.1235	0.141948	1.37845	0.00424317	3.96289	1.54822	3.17428	0.25222	1.15508	1.31634	0.075954	0.0183557	1.50032	0.144044	0.000695118	0.131408	0.000171372	4.49746	0.0936408	0.0138871	0.273	0.15	0.0136	0.00400478	0.00537527	0.314141	0.00108851	5.53941	60
0.0500807	0.696729	9.93924	0.964227	0.420387	0.0232528	1.94832	1.72798	12.2089	0.0249262	2.318	12.2254	0.0550712	0.00883222	0.506418	3.0513	0.000588159	0.784228	0.00122393	1.60604	14.0399	0.00842368	0.273	0.15	0.0136	0.0567954	0.0073303	0.0536647	0.235309	14.057	74.9
0.0235808	0.62265	8.51661	0.957813	3.7155	0.419745	0.403708	5.57376	13.2325	0.433507	0.847979	1.92031	0.0468984	0.0136979	1.09388	0.396367	0.000272231	0.175922	0.00440882	2.23983	14.7756	0.038247	0.273	0.15	0.0136	0.0105288	0.0219119	0.064385	0.0743246	6.66511	72.3
0.00044981	0.0648509	4.18281	2.88513	0.0540016	0.240808	0.418968	0.133524	3.57117	1.15599	0.188901	2.45439	0.0581165	0.0148804	1.01044	3.96883	0.000107996	0.0656025	4.64376	14.2892	0.735287	0.0594307	0.273	0.15	0.0136	0.051034	0.00227721	0.327187	15.2228	6.28075	64.6
0.014546	0.568662	6.58725	0.75797	0.0362589	0.312629	2.01857	0.0951352	4.94996	5.30763	1.34501	1.74363	0.0515133	0.0115322	6.16509	0.883965	0.00160993	0.104277	0.00053183	28.7855	3.72702	0.540948	0.273	0.15	0.0136	0.0383355	0.00265908	0.0651113	0.00825683	3.84768	45.3
0.00364842	0.141312	1.81357	0.772565	0.473405	0.0866727	1.54295	2.0635	21.7593	0.519012	0.183542	1.4589	0.0828147	0.0226375	3.84363	0.247033	0.00632506	2.22679	0.00243071	0.661532	5.17665	0.0316878	0.273	0.15	0.0136	0.00815403	0.000965418	0.0135559	10.579	6.39235	62.1
0.00179843	0.576198	11.5088	0.0574286	5.42363	0.143891	0.406994	0.0620018	9.03059	0.111008	1.93173	1.77974	0.146219	0.0113934	0.27762	0.123776	0.036671	0.352102	0.000432137	42.2123	0.148924	0.0114297	0.273	0.15	0.0136	0.0400463	0.0982966	0.381833	0.000123916	2.04151	92.9
0.00165758	0.758728	8.11573	0.146359	1.40485	0.387195	0.74547	0.106082	16.2287	1.38484	0.513717	1.07012	0.088449	0.0342141	7.39622	0.0941147	0.00507975	0.191656	0.0190196	11.9803	0.218893	0.102898	0.273	0.15	0.0136	0.518223	0.000504546	0.0972436	0.01156	3.84405	42
0.000631376	0.392457	5.06516	0.113362	0.870949	0.467972	4.78041	2.50115	3.45029	0.0610542	1.37448	1.33169	0.102838	0.022237	7.63042	0.517695	0.00101874	0.0914683	0.0689677	0.0242747	0.0622773	0.00579443	0.273	0.15	0.0136	0.442453	0.00276833	0.00827886	34.6123	3.77317	39.7
0.00475327	0.325893	2.95518	1.5338	0.942857	1.56265	1.46283	0.0768687	17.3908	11.9331	0.843066	1.83146	0.0762617	0.0166057	0.108666	1.4278	0.112964	0.0928618	4.4156	0.000485501	12.9411	0.706133	0.273	0.15	0.0136	0.0432089	0.0183169	0.430649	11.8491	4.07545	76.5
0.00923902	0.0827716	2.20745	0.0686197	1.12386	0.190084	4.52779	3.04457	8.86548	0.739641	0.193189	1.62446	0.0366241	0.0146388	9.32941	0.149454	0.00123549	0.0736942	0.198675	12.7284	0.733018	0.339554	0.273	0.15	0.0136	0.0193596	0.000292928	0.011507	0.0112017	6.7626	31.5
0.00499389	0.583	3.29029	0.343567	2.38677	0.0455584	0.298083	0.0739566	19.0405	4.00414	2.43865	2.69441	0.0280575	0.0110909	0.366685	3.73154	0.0100165	0.909959	2.00391	12.3346	5.09329	0.235785	0.273	0.15	0.0136	0.00949363	0.0283228	0.157859	0.000226365	12.8267	77.5
0.00824286	0.434335	3.72824	0.381559	0.886606	0.0109772	4.58322	0.0408549	4.92265	0.102702	0.331823	1.25139	0.0479345	0.0109593	0.524176	0.29716	0.000232527	0.456794	0.0582208	0.112893	5.87759	0.0263581	0.273	0.15	0.0136	0.00343941	0.00320064	0.502822	3.49326	4.48212	60.4
0.00185267	0.140423	6.66783	0.0891175	0.0873935	1.05689	2.59849	0.166534	1.99201	0.0479455	0.593491	3.6879	0.0271236	0.00876155	9.45979	0.253117	0.0129502	0.0431951	26.4284	1.07262	0.267363	0.00729969	0.273	0.15	0.0136	0.00711319	0.000504916	0.0104628	0.88667	10.1437	46.7
0.02176	0.455499	5.59786	0.0429365	0.225937	0.169126	3.24674	0.0409506	4.03678	0.0774052	0.302674	13.5438	0.119356	0.00830627	0.112652	2.58487	0.000308473	0.0382877	0.112922	0.341639	0.383891	0.0120334	0.273	0.15	0.0136	0.702455	0.00085712	0.0552324	2.96233	18.0536	64.7
0.00493888	0.738656	9.43473	0.334818	0.357691	0.0226183	0.364786	0.181658	22.6435	16.8412	0.419555	1.84457	0.0563312	0.0081897	0.0615574	0.12042	0.000258063	0.554913	0.0732465	0.0178238	1.45998	1.0664	0.273	0.15	0.0136	0.00733907	0.000213932	0.0184074	13.8372	3.06149	67.5
0.0300808	0.402713	10.0613	0.321135	0.343117	1.31388	3.95475	0.653812	5.15037	1.09483	0.55067	1.46012	0.0336552	0.00987046	3.1802	1.13707	0.00223099	0.122899	0.126538	5.06356	4.73276	0.0557424	0.273	0.15	0.0136	0.00353463	0.0111293	0.063126	0.00017236	1.87495	51.4
0.00182454	0.20645	5.66856	0.241066	1.09422	0.00136145	0.267543	5.10126	18.7825	1.11443	0.252854	1.1691	0.0559633	0.0104118	2.54607	0.252991	0.000228211	2.83164	0.0962474	0.000162878	1.16044	0.0726456	0.273	0.15	0.0136	0.00478163	0.0054673	0.0514001	1.97866	5.76253	56.4
0.00156382	0.635744	9.91329	0.961474	5.7858	0.00685461	4.47927	0.138896	2.27786	0.427693	2.86876	1.31147	0.0622904	0.0102695	1.07872	0.0545939	0.000697847	0.0722922	0.00878099	0.00418931	2.01651	0.0763963	0.273	0.15	0.0136	0.00444604	0.032623	0.484157	0.544721	5.82665	61.3
0.00285346	0.820759	7.81229	1.41211	1.28108	0.113364	1.34806	0.0455044	1.03239	0.759395	0.422857	1.16813	0.0379499	0.0152312	1.15493	0.0212121	0.0129416	0.0732371	1.30234	0.976222	7.18568	1.28349	0.273	0.15	0.0136	0.00378828	0.038924	0.393469	0.386948	2.51367	71.3
0.00611709	0.435799	7.50064	0.0691794	1.28152	0.0443152	2.4308	0.0872671	2.0569	0.374284	0.211009	1.27685	0.155525	0.0181524	3.63249	0.474081	0.00518342	0.239776	10.5487	3.09094	0.633287	0.255402	0.273	0.15	0.0136	0.101582	0.046415	0.174292	0.0013067	1.44492	49.8
0.0164911	0.221348	5.46696	0.144013	1.41121	0.027721	0.592427	0.298103	1.41417	1.36894	0.324248	3.21795	0.0975432	0.0127119	0.892778	0.0433406	0.00185501	0.053285	16.2286	5.59016	0.953306	0.316411	0.273	0.15	0.0136	0.12547	0.0201341	0.337684	0.0841169	4.58395	74.5
0.00032856	0.114954	3.51308	0.463042	2.20575	0.0458968	1.87136	0.0342458	2.51864	0.577743	0.235797	1.07438	0.0607983	0.011759	0.0645724	1.75686	0.0075169	0.229819	0.000169117	37.1658	0.391288	0.0579253	0.273	0.15	0.0136	0.147171	0.000475294	0.0982812	0.00215318	1.90102	68.5
0.00370988	0.138369	1.7601	1.25852	5.22266	0.19707	0.909194	0.158529	21.961	0.163749	0.487177	2.11767	0.0563629	0.00894228	1.02513	1.24078	0.000387362	0.845526	0.172239	25.651	5.58571	0.010831	0.273	0.15	0.0136	0.067079	0.000278396	0.0070008	0.00275192	5.9316	71.3
0.00148891	0.0530169	8.09643	3.06541	0.99772	0.00424008	0.243058	0.0277372	7.96682	5.9064	0.26777	2.27714	0.091308	0.0229664	4.82098	0.130481	0.000229155	0.501029	0.0991471	21.873	1.41294	0.469213	0.273	0.15	0.0136	0.467189	0.00757441	0.14685	26.9507	8.26113	56.9
0.000447538	0.282496	1.66609	0.939302	0.231818	0.00665653	3.6812	0.36204	1.29486	0.155558	1.11177	4.40002	0.10948	0.0302847	1.02032	0.496248	0.000171457	0.183255	0.482031	0.533481	1.11256	0.0112228	0.273	0.15	0.0136	0.153758	0.00043223	0.0508576	0.929051	6.98075	72.1
0.00153777	0.13077	8.01365	0.0923006	2.84241	0.0170148	1.54607	0.369585	0.807424	3.32528	0.277639	10.4229	0.0424539	0.00802097	8.76296	0.10848	0.00194537	0.342905	21.1082	2.56249	0.0938939	0.188861	0.273	0.15	0.0136	0.00302564	0.000622111	0.0089761	0.348554	33.6611	69.2
0.00618662	0.545286	8.07714	1.38447	5.17393	0.134768	0.356068	0.0305315	11.5999	0.182212	0.210264	3.76862	0.0446346	0.01815	1.78921	0.113903	0.00157648	0.0764624	0.000337826	0.000344233	11.4041	0.0249579	0.273	0.15	0.0136	0.0207416	0.00223819	0.0103891	13.377	5.03989	62.2
0.000414564	0.225818	10.2694	0.551815	3.00713	0.0203904	3.12754	0.600287	0.900353	0.418457	0.626306	1.18538	0.125922	0.0200858	1.1065	0.200987	0.00133142	0.121458	0.0402515	12.2984	5.41984	0.0355985	0.273	0.15	0.0136	0.443146	0.00285742	0.0935289	1.63696	5.5027	57.3
0.00433285	0.101164	1.5116	0.0979181	0.274156	0.0262753	2.43597	0.382236	0.383505	0.104247	0.235683	7.93329	0.028838	0.00972827	0.144931	0.135672	0.000630226	0.0410219	0.017114	8.00854	0.74219	0.051677	0.273	0.15	0.0136	0.504356	0.00102431	0.116876	7.99342	13.4236	75.5
0.0124663	0.458111	3.09956	3.12073	3.96258	0.0178836	4.58158	4.05409	1.64096	0.272016	1.62605	1.29094	0.150727	0.0090469	4.70871	0.0816272	0.000259283	0.0757235	0.000225606	26.3096	29.4576	0.368519	0.273	0.15	0.0136	0.0110325	0.000524063	0.0404727	0.123452	2.33153	45.6
0.0166568	0.112296	5.21967	0.836449	4.0555	0.289228	3.15198	0.96209	1.68605	0.549021	0.266358	5.50937	0.0270448	0.00875798	0.720681	0.019617	0.00537619	0.120086	0.000996479	4.60417	7.94013	0.129735	0.273	0.15	0.0136	0.187882	0.00640805	0.107847	1.28809	16.5168	76.1
0.000922439	0.093638	1.32901	0.320215	0.264624	0.510043	0.952724	0.0925044	2.73821	0.399377	0.213324	3.36298	0.0266515	0.0085149	0.141566	0.423565	0.00444076	0.033791	0.46361	6.1839	4.01919	0.0307995	0.273	0.15	0.0136	0.3391	0.0519788	0.219956	3.05252	8.56168	74.3
0.00470942	0.511661	5.99269	0.255616	0.401673	0.158707	2.14155	0.148794	1.3321	0.291506	0.789487	1.07368	0.135816	0.0312074	0.44634	0.28879	0.00673012	0.152809	0.983014	0.295934	1.99604	0.552709	0.273	0.15	0.0136	0.0691981	0.109797	0.619098	0.0198936	3.14207	76
0.00027173	0.145345	1.52331	0.551172	4.06356	0.00107576	0.562039	0.199418	0.43315	0.694851	0.257717	1.46273	0.112635	0.00783614	1.20207	0.319711	0.000364068	0.169411	32.9622	6.88425	0.292491	0.175573	0.273	0.15	0.0136	0.00364712	0.0557931	0.316988	0.0040682	6.21121	77.9
0.0182703	0.789795	7.45973	2.35756	3.39235	0.00672775	0.382682	1.91783	4.1262	0.0453431	0.289828	7.83766	0.0368049	0.0141382	8.89282	1.53802	0.000316174	2.46012	0.0527463	0.00296986	35.9889	0.0214424	0.273	0.15	0.0136	0.00475482	0.00167455	0.00773724	2.46741	24.3025	64.3
0.0278969	0.0757128	10.7243	0.0586968	1.37378	0.0144113	0.348275	0.36454	1.85185	0.39757	0.384319	13.9997	0.0432374	0.0121641	0.838356	0.0758339	0.00250446	0.391626	8.25388	0.265038	0.603817	0.232123	0.273	0.15	0.0136	0.00518648	0.0121325	0.145085	0.332686	31.8064	83.5
0.0175197	0.233995	8.10188	1.03124	4.15446	0.00807662	2.28541	0.715262	5.06533	0.0408826	0.266349	1.23258	0.0433562	0.0125722	0.0827812	0.0674163	0.000667703	0.493678	0.00110216	0.132946	7.18424	0.0919988	0.273	0.15	0.0136	0.00304278	0.0634076	0.188503	0.887512	1.68642	64
0.00542275	0.626184	7.31869	1.01409	1.44353	0.104713	1.63961	0.204369	3.75419	0.781991	2.48364	9.79072	0.0892819	0.0201283	2.09585	0.348622	0.00387262	0.370142	0.000395823	0.00198653	3.72522	0.0787514	0.273	0.15	0.0136	0.0271318	0.000130996	0.00756821	20.4235	12.7544	78
0.0328025	0.0899187	7.34059	0.0493041	3.13931	0.0047315	4.19572	0.0401068	5.95803	0.270208	0.275137	1.87297	0.0811301	0.0117132	0.253824	2.40342	0.00227232	0.140619	0.000567995	0.215274	0.71299	0.0236739	0.273	0.15	0.0136	0.24912	0.0103685	0.573091	1.33544	2.20945	55.2
0.00151247	0.157445	2.43042	1.58733	1.25179	0.279996	1.64601	1.55515	1.02439	0.267861	0.196156	19.3326	0.0814337	0.00897903	0.106066	0.136754	0.0464862	0.0447738	36.1813	0.0170921	10.8896	0.0132749	0.273	0.15	0.0136	0.00335132	0.000395534	0.008167	10.4594	47.1101	79.8
0.00633737	0.162035	1.44087	1.78014	3.39154	0.458101	1.12648	0.0580182	2.62637	0.199329	0.228331	2.79528	0.13805	0.0121011	0.210835	0.928494	0.00825247	0.0564545	0.0477989	0.944865	21.9919	0.0570816	0.273	0.15	0.0136	0.00481608	0.00122706	0.00678404	0.0731325	5.81437	75.3
0.0076086	0.0941234	2.41305	1.10706	1.3447	0.204116	3.24105	5.69008	9.54642	3.5374	0.282295	2.03608	0.0335559	0.0133741	1.35335	0.116444	0.00326836	0.165838	0.00012487	0.257884	13.8458	0.728825	0.273	0.15	0.0136	0.0142918	0.0036947	0.0455208	0.352615	2.91725	60.9
0.00575376	0.212064	2.1698	0.0943566	5.34819	0.196086	1.01837	0.112061	21.9844	8.23352	0.398703	1.24414	0.0341496	0.0101244	0.411667	3.14272	0.000124207	1.00687	0.00765555	39.7983	0.503296	0.525014	0.273	0.15	0.0136	0.196457	0.0151745	0.392904	0.00162861	2.75636	69.5
0.00475595	0.731763	4.87503	0.648339	5.16255	0.0177339	3.99908	0.0400925	3.21204	1.50972	0.412534	1.87096	0.0330054	0.00926488	1.26392	1.9601	0.00116402	1.30363	0.330017	14.5893	7.24052	0.835243	0.273	0.15	0.0136	0.0146747	0.000101204	0.0104344	21.9349	2.95206	57.1
0.00186254	0.114727	2.25877	1.87349	3.06877	0.00737298	3.38165	0.0210917	1.3749	1.50918	0.499176	2.23298	0.101149	0.0182225	10.3472	0.275537	0.000272409	0.149879	1.09251	0.777837	5.41764	0.211638	0.273	0.15	0.0136	0.58507	0.00158311	0.0180011	7.34307	6.69765	36.3
0.00865017	0.725464	6.40108	0.0782367	5.16267	0.0027235	0.814472	0.0186199	4.59183	0.0229016	0.401582	1.20894	0.106962	0.00890214	0.670953	0.56811	0.000200666	0.581916	0.541029	31.2002	0.661312	0.0256413	0.273	0.15	0.0136	0.0272708	0.005744	0.017581	3.04474	3.25368	62.1
0.0125511	0.748872	4.17374	0.705981	3.19175	0.0230454	1.97003	0.445155	9.43675	2.41955	2.12253	1.90406	0.148227	0.0192447	0.428877	0.0222113	0.00955471	0.192956	0.599895	1.16732	8.92836	0.449418	0.273	0.15	0.0136	0.00903033	0.00229985	0.00866244	0.00128771	2.39725	85
0.00709258	0.593062	4.21982	0.491278	0.346903	0.111116	4.76939	0.350836	9.91292	7.67219	0.249857	5.39815	0.0572611	0.0155136	0.190839	0.424619	0.00201862	0.240684	0.166371	29.0717	2.7229	0.394919	0.273	0.15	0.0136	0.26377	0.00807382	0.154555	14.1543	8.93646	65.6
0.0194609	0.0655603	6.12377	2.62492	0.0567167	2.57069	2.0378	0.478701	18.043	6.09445	0.331469	1.83496	0.122834	0.0123583	0.970146	3.2889	0.0209775	0.224691	0.732723	0.0307259	16.4611	0.302755	0.273	0.15	0.0136	0.0206047	0.0155001	0.391651	21.9147	7.21392	71.6
0.000681961	0.385234	2.86217	0.174363	2.11239	0.241407	0.807645	0.238287	6.92351	0.116567	0.842844	1.82136	0.15762	0.0107528	7.67938	1.38777	0.0416798	0.180026	8.266	0.174558	0.090901	0.00618847	0.273	0.15	0.0136	0.37204	0.000160048	0.0117372	9.2283	4.41699	48.7
0.00640101	0.14614	6.75059	0.0611949	0.170306	0.137957	1.14593	0.40565	3.64069	0.158674	0.292736	2.24477	0.0578352	0.0117323	0.107002	0.265479	0.000410733	0.247674	40.3571	1.25575	0.78569	0.0459738	0.273	0.15	0.0136	0.0546806	0.00220039	0.0261315	14.0482	6.07099	73.9
0.0116257	0.451516	11.1121	2.18532	1.09152	0.0926872	0.797696	0.018632	1.45123	0.162296	1.00627	10.1991	0.0652779	0.00905173	10.7341	3.07918	0.00347775	0.072507	0.305374	0.0433959	4.69376	0.0352674	0.273	0.15	0.0136	0.194797	0.023663	0.0870867	2.54957	13.5374	60.3
0.00437423	0.605703	4.62383	0.0483919	2.94463	0.382295	1.81471	1.74459	20.8964	5.75261	0.331125	1.66316	0.0305319	0.0131737	0.319514	0.9513	0.00552084	0.0619158	2.2278	0.0784743	0.643621	0.302147	0.273	0.15	0.0136	0.294238	0.0240012	0.298334	31.8562	3.67232	56.7
0.000875912	0.123041	0.818898	2.59852	4.96529	0.0119024	0.246248	0.344714	1.27386	18.6725	0.232735	3.18869	0.106794	0.0226907	1.23717	0.345033	0.00339327	0.116419	0.000206076	2.0633	20.6898	1.28146	0.273	0.15	0.0136	0.00273452	0.00239834	0.0225771	0.00895863	12.3546	73.4
0.0111199	0.351706	8.839	1.44589	0.0749577	1.05663	0.705473	0.375277	14.9383	5.45371	1.02923	2.24105	0.0619168	0.0248428	0.507707	1.83237	0.000110001	0.102389	0.00138355	8.21727	8.2884	0.497543	0.273	0.15	0.0136	0.491194	0.00207079	0.227967	0.0138279	6.63295	71.2
0.00581836	0.492424	5.54424	0.232426	3.05779	0.0082037	0.336713	0.411986	4.75115	0.641286	0.184326	6.11643	0.0587383	0.0117257	1.19469	1.15227	0.00151783	0.0739341	38.814	0.431382	0.529911	0.112072	0.273	0.15	0.0136	0.143035	0.000146344	0.0186962	0.0703558	8.65466	63.4
0.000613861	0.574061	3.30092	2.13248	0.263198	0.0577447	3.53638	0.0165636	0.973301	0.364813	0.235561	1.86693	0.0544994	0.0138781	0.243524	3.67647	0.000207385	0.086681	0.00104056	12.5806	1.1085	0.046074	0.273	0.15	0.0136	0.00745094	0.0440863	0.641731	0.191849	2.13645	61.8
0.00912511	0.227387	10.216	0.587127	2.04176	0.0280554	0.627019	1.78956	2.29823	0.321952	0.331393	1.53516	0.0881092	0.0356999	7.09346	0.40632	0.000984238	0.741398	5.88315	7.36608	4.15934	0.244167	0.273	0.15	0.0136	0.0213352	0.00711375	0.0909052	0.0002773	3.83023	52.7
0.00303756	0.789727	8.72788	0.111475	1.02769	0.00570967	0.270783	0.0217246	10.8755	0.286709	0.605517	1.07859	0.0827298	0.00913671	0.494098	0.431174	0.000376856	0.790928	0.5478	0.454275	0.10309	0.0332598	0.273	0.15	0.0136	0.0148804	0.00418233	0.0271469	0.0213454	2.30279	72
0.0151527	0.474358	5.93952	0.408684	0.290936	0.0642196	1.08077	0.05734	1.7834	0.202664	0.459661	3.99901	0.0681283	0.014464	1.49329	3.92108	0.000457467	0.0734268	0.0701733	2.94136	3.67317	0.0158125	0.273	0.15	0.0136	0.0105336	0.0157039	0.642603	0.000698838	5.23821	59.5
0.00125171	0.723906	5.43118	0.913246	0.285991	0.593273	2.04895	0.276755	2.25041	13.1881	1.00117	1.01286	0.122523	0.0123719	0.28474	1.04009	0.000862412	0.0963539	0.0785254	41.3195	5.02941	1.06852	0.273	0.15	0.0136	0.174719	0.0450065	0.353953	0.00441885	1.32839	70.8
0.00442942	0.291585	11.1151	0.344313	3.24119	0.0258805	2.26401	4.76561	0.497982	3.63517	0.458987	3.35972	0.10969	0.0277844	2.35607	0.710547	0.00155334	0.18286	1.03921	0.627379	1.21489	0.207703	0.273	0.15	0.0136	0.00947152	0.029802	0.115482	0.0025503	4.46072	68.9
0.000491167	0.470506	2.95604	3.37765	0.433823	0.0811729	3.63213	0.0280811	0.818178	0.298919	0.833651	1.86966	0.120048	0.0109699	2.99965	1.02559	0.000110061	0.193604	3.03661	1.58962	33.6333	0.0696318	0.273	0.15	0.0136	0.124135	0.00524174	0.0895183	3.64722	5.68508	52.3
0.000141288	0.0591452	0.448529	0.256223	0.116569	0.0179178	3.04804	0.0179211	1.19032	0.106969	0.280341	1.02449	0.0495674	0.00926736	0.0704373	0.405653	0.000334922	1.10149	0.00129552	2.01356	0.913602	0.00554895	0.273	0.15	0.0136	0.00860625	0.000215933	0.0311289	0.147169	3.96596	79.5
0.0261914	0.730909	10.2139	0.2775	0.301513	0.693858	2.30399	0.148306	8.66038	0.205232	2.9296	16.2763	0.0937821	0.0179523	0.826293	0.0300291	0.000157611	0.245789	0.0368482	1.27014	2.53764	0.0137498	0.273	0.15	0.0136	0.00258996	0.000306957	0.0163042	0.0167917	18.7524	79.3
0.00220276	0.0702042	0.624501	0.813013	3.1062	0.0367324	2.5381	5.19264	1.08872	0.127579	0.33874	3.01378	0.0385581	0.0100319	0.307199	0.861798	0.000306143	0.413968	0.00751184	0.0477177	9.19108	0.0802006	0.273	0.15	0.0136	0.00279032	0.00674009	0.422816	0.535679	14.1219	75.7
0.00975764	0.569875	8.6609	0.0617928	3.08615	0.262568	2.14581	6.32041	2.68809	1.49676	0.369557	3.90738	0.0875341	0.014648	0.418213	1.37395	0.0858772	0.0793892	0.669409	15.1226	0.447082	0.149396	0.273	0.15	0.0136	0.00889142	0.000545206	0.0727138	5.50293	10.1207	70.4
0.0169609	0.208696	10.4	1.12722	3.00634	0.00839158	0.194135	0.0200125	7.13988	0.0738367	0.775577	2.03412	0.0751037	0.0309923	2.43768	2.08002	0.000363895	0.912023	5.18658	0.0253935	4.92524	0.0140298	0.273	0.15	0.0136	0.00501965	0.0557421	0.38704	0.414942	3.81013	59.7
0.00387477	0.227896	5.80431	0.0806127	1.40002	0.00351303	1.42386	0.468728	2.65711	0.0655601	0.297417	2.30597	0.0775784	0.014097	0.119564	0.386097	0.000141034	0.117288	0.000263778	0.0591636	0.130602	0.0183134	0.273	0.15	0.0136	0.0255786	0.000446336	0.00780121	3.85463	4.68412	65.6
0.0099326	0.251386	4.84858	1.25095	2.3658	0.207252	1.44872	0.0179299	34.607	2.04628	0.176106	2.47099	0.0361953	0.0137491	0.0683211	0.116333	0.000108616	2.26119	0.008351	14.8486	6.47114	0.217255	0.273	0.15	0.0136	0.0181202	0.000879112	0.0124461	1.32894	5.66556	76
0.00167939	0.513517	2.79897	0.226001	1.4669	0.0556567	0.50032	0.0478901	3.95237	5.47295	0.908403	2.75477	0.08099	0.0104161	0.650377	1.05728	0.000649931	0.0548974	0.359112	0.0426875	0.499969	0.367416	0.273	0.15	0.0136	0.029948	0.00335666	0.0348871	26.9194	3.61797	67.1
0.00568321	0.567534	7.26525	0.0430797	1.40684	0.067051	1.80154	0.0299883	2.41859	8.13074	0.874379	5.04818	0.122161	0.00793775	1.34197	0.821671	0.000152432	0.578769	0.0612467	0.0840679	0.111688	0.967607	0.273	0.15	0.0136	0.00936516	0.0408225	0.189398	0.570059	11.676	76.8
0.0034845	0.404322	6.48223	0.223701	1.11679	0.146389	1.92506	0.117303	6.27963	0.623379	0.889708	1.14606	0.0501926	0.00850928	9.48243	0.0958018	0.000160129	0.0947548	9.53076	0.905439	0.420141	0.113741	0.273	0.15	0.0136	0.00553539	0.00288405	0.0377542	0.0121554	4.63196	35.8
0.000791647	0.293262	6.85966	0.168339	4.63715	0.00189297	0.755266	1.50394	1.48575	2.39343	0.679692	1.91308	0.11832	0.00848162	0.338792	0.690334	0.000481174	0.0984165	0.00407617	5.91568	0.491072	0.15724	0.273	0.15	0.0136	0.278773	0.00811101	0.036748	25.788	4.6162	68
0.000196079	0.0904088	6.68029	1.59207	0.485561	0.0102831	1.02848	0.55513	0.42618	3.88208	0.177658	2.15479	0.0375816	0.0106192	2.8324	0.0798923	0.000233904	0.148962	0.0902056	0.0307516	0.189686	0.664452	0.273	0.15	0.0136	0.352385	0.00574343	0.159092	28.6194	2.98092	73.5
0.0176243	0.376742	8.69782	1.92411	1.72921	0.0732972	2.0322	0.249118	3.51086	0.0865497	0.497366	16.4217	0.061006	0.0142514	0.087572	0.449546	0.000507414	0.106897	0.00524815	0.350367	14.4916	0.0176846	0.273	0.15	0.0136	0.0421153	0.0225534	0.262499	7.80611	20.4427	65.5
0.0253648	0.521432	8.02735	0.269888	2.93143	0.0391893	0.932239	2.91052	0.449836	0.0016095	0.223394	2.87683	0.0324907	0.0102395	0.206011	0.0608515	0.00225779	0.0903746	0.000138399	1.2739	1.92311	0.0160919	0.273	0.15	0.0136	0.0182502	0.000503543	0.0679159	2.31059	10.4682	88.7
0.000878257	0.277644	1.74849	0.530649	5.82488	0.00178676	0.219325	0.253146	3.56263	1.42818	0.688772	1.10422	0.0421879	0.0110881	0.120785	0.129275	0.000279337	0.382821	0.120567	11.4586	0.679184	0.296009	0.273	0.15	0.0136	0.0207803	0.00146495	0.0280696	16.826	1.46478	74.2
0.00169031	0.446792	4.37992	0.852075	0.0989286	0.169102	4.51962	0.0255515	0.396396	0.0953304	2.04254	8.73509	0.0464468	0.0131378	1.02676	0.41667	0.00101267	0.0639402	0.116397	3.94049	1.66266	0.00737552	0.273	0.15	0.0136	0.00521037	0.0366796	0.348261	0.00102328	24.5857	74.8
0.00751669	0.0903858	2.09173	0.12809	1.97945	0.0188636	1.10721	0.43011	1.97222	0.26335	0.171001	1.70998	0.0442613	0.0178188	0.0906315	0.0200646	0.00199573	0.0767759	0.104997	0.81632	1.0006	0.276394	0.273	0.15	0.0136	0.422458	0.00566905	0.089517	1.67614	7.30972	79.2
0.0010769	0.168501	7.67963	0.0961647	1.97481	0.0396648	3.8294	0.273954	0.258687	0.225624	0.598611	1.14831	0.0704013	0.0194566	4.93574	0.81558	0.00597183	0.194454	0.441739	4.31286	0.381115	0.131255	0.273	0.15	0.0136	0.00384137	0.000677396	0.0173301	0.345094	4.50863	50.4
0.000487556	0.635748	5.57335	0.200082	0.561935	0.10828	3.98374	0.719377	1.54015	11.321	0.868809	4.27901	0.127339	0.00892156	5.27036	0.187566	0.000485077	0.0793526	0.391047	0.381692	3.06738	0.630686	0.273	0.15	0.0136	0.025338	0.000265403	0.00895036	1.36068	7.41144	58
0.00317015	0.344892	8.75951	0.888296	0.824557	0.00380928	2.04249	0.0323813	0.898213	3.15608	0.203653	1.4404	0.0471633	0.0120762	4.97365	0.55892	0.000199672	0.466149	0.000810225	0.00658878	1.02625	0.194352	0.273	0.15	0.0136	0.028576	0.0193735	0.185821	0.198821	1.91066	41.5
0.00315358	0.518976	8.07284	0.294079	0.896894	0.468392	2.48085	0.148684	2.44909	1.45048	1.73004	5.42909	0.0455498	0.0124578	9.35393	1.35237	0.00700654	0.15667	0.00643316	0.000427023	3.12212	0.0854328	0.273	0.15	0.0136	0.0043192	0.0016271	0.129043	48.5017	10.7162	58.8
0.00825484	0.574791	6.6971	0.269263	0.16838	0.151459	3.97214	0.0233603	0.71626	0.760387	0.36807	2.85096	0.0678532	0.0159743	6.57574	1.49992	0.000124161	0.19647	0.000269066	6.19265	0.887843	0.301144	0.273	0.15	0.0136	0.153989	0.00331866	0.139169	0.00753498	13.1733	45.5
0.00957995	0.250827	6.21135	0.307669	0.407297	0.257972	0.436523	0.0345031	19.2157	0.210638	0.66206	7.85503	0.0958834	0.0268951	0.0911999	0.0149069	0.000444398	0.396564	3.12785	0.0235941	1.63853	0.0130186	0.273	0.15	0.0136	0.00401991	0.000445446	0.0087823	2.99791	13.9681	84.7
0.00686626	0.121735	1.67712	1.15638	3.16235	0.106889	2.59185	2.2669	10.0932	2.43495	0.458262	1.0977	0.103791	0.0298237	0.982912	2.44366	0.0410691	2.98138	0.941038	0.000303091	15.0836	0.319516	0.273	0.15	0.0136	0.0944314	0.0028814	0.603834	31.1407	2.49533	78
0.00253183	0.121195	9.75531	0.110186	0.346767	0.0150248	0.184965	0.927725	5.3124	7.02766	0.215485	7.03435	0.0479761	0.0080522	1.21965	0.107195	0.000287955	0.59891	16.5126	0.00754898	1.48061	0.362437	0.273	0.15	0.0136	0.0582962	0.00469099	0.0346615	33.4422	23.0248	77.8
0.00151701	0.375824	6.6971	1.09372	3.97757	0.349415	2.14439	3.52612	7.2446	11.7382	0.22268	1.82243	0.0629239	0.014937	1.05219	1.29866	0.00194202	0.173048	6.72948	0.0431777	0.528069	0.692741	0.273	0.15	0.0136	0.0828594	0.000349207	0.0464948	0.191347	9.08696	57.3
0.00117259	0.737539	8.37648	0.057061	2.02354	0.0927827	4.53425	0.0933036	0.972944	4.62703	2.71038	1.32723	0.0644467	0.0138862	0.181555	1.09195	0.0030198	0.743949	0.00093165	21.4742	0.0446608	0.400549	0.273	0.15	0.0136	0.0168035	0.00289646	0.227634	2.35611	5.38768	83.4
0.00674455	0.457617	9.07463	3.68374	2.78806	0.0605948	1.39117	3.50514	0.541842	3.68344	0.333244	3.01372	0.0377413	0.0107555	0.0641386	0.129762	0.0180651	0.0793941	0.00665825	13.4561	17.4586	0.310963	0.273	0.15	0.0136	0.0341631	0.0195298	0.636231	0.00214185	11.5043	80.2
0.000370707	0.576171	3.61408	0.124653	0.749629	0.0348663	0.291978	0.512452	2.24034	0.36035	0.989848	1.30663	0.0304505	0.0106719	0.453117	0.573902	0.00334916	0.0612702	0.0556753	0.128245	0.670145	0.0336082	0.273	0.15	0.0136	0.0390042	0.010707	0.0697261	0.748184	4.18539	71.3
0.00194085	0.566306	3.61829	0.0832071	1.41787	0.0224253	1.60239	0.097856	0.953009	0.0205022	1.08303	1.09152	0.0616383	0.0117201	0.491446	0.406859	0.0024188	0.301314	0.384048	11.9846	0.336711	0.0318984	0.273	0.15	0.0136	0.301004	0.00153459	0.0236008	0.00378477	2.37796	78.4
0.00728785	0.0555369	6.6717	0.153438	5.95989	0.115646	3.62156	0.261482	0.965102	0.0165381	0.219914	1.8901	0.156196	0.039084	0.24883	0.618703	0.0653004	0.161784	14.7477	0.218644	0.555979	0.0354941	0.273	0.15	0.0136	0.109266	0.0158398	0.204216	0.208277	7.36188	72.1
0.00728483	0.814851	5.33304	0.0615319	1.33301	0.809147	3.02586	1.02795	10.6413	0.74937	0.180574	5.09603	0.0872226	0.0207853	1.69606	0.412778	0.000767612	0.204669	0.00132793	1.64626	0.595242	0.035579	0.273	0.15	0.0136	0.0263987	0.00723814	0.522023	3.16815	14.9834	64.4
0.00193485	0.427151	4.63983	2.36387	0.850045	0.00286928	2.41642	0.020955	0.95441	1.313	0.740987	3.57481	0.0281639	0.00828785	4.4864	0.924611	0.000325519	4.17049	0.00030077	23.1158	4.81262	0.610676	0.273	0.15	0.0136	0.297053	0.00193481	0.0271356	0.00237191	5.17116	71.5
0.0288177	0.643051	7.5568	0.335737	1.05912	0.0372471	0.6948	0.550301	12.7817	4.55532	1.04857	1.58901	0.0568458	0.0127102	0.108846	2.48437	0.00142869	1.25049	0.00193378	1.46096	4.86628	0.268301	0.273	0.15	0.0136	0.0397216	0.000758312	0.055488	0.00590614	6.10494	68.4
0.00140217	0.461983	5.8102	0.142258	3.46394	0.00165157	0.208336	0.0188059	3.67254	2.63192	0.950691	1.16476	0.0791656	0.0177541	4.53704	1.21613	0.00043886	2.52384	0.0296987	0.536278	0.0699037	0.799554	0.273	0.15	0.0136	0.0576783	0.00144922	0.0797569	0.121532	1.67238	55.2
0.00684654	0.415928	3.93892	0.634107	0.857962	0.0678395	0.706951	0.360617	3.59705	0.889357	0.8808	1.98589	0.034778	0.0134922	1.40781	0.075026	0.00028996	0.301469	0.000171014	1.85862	3.96842	0.0822298	0.273	0.15	0.0136	0.00258931	0.00166222	0.0241597	0.000289698	4.84925	74.6
0.00212109	0.330596	2.21524	0.127658	0.511251	0.445049	4.45147	1.0331	0.693054	4.81452	1.45165	5.84621	0.101022	0.0136095	3.89324	0.333202	0.0339322	0.0717446	0.0105328	0.00290253	1.78594	0.451291	0.273	0.15	0.0136	0.0235308	0.0600638	0.299419	48.929	11.3689	79.6
0.00722755	0.654523	5.61247	0.138875	0.554604	0.225551	1.02447	0.0972735	13.5583	6.94711	0.419509	4.45704	0.100754	0.0187576	0.144176	0.162267	0.000914376	0.937004	0.0313194	29.5883	1.31733	0.794882	0.273	0.15	0.0136	0.00694545	0.0786667	0.365119	0.000781084	13.9492	85.3
0.00116921	0.682202	8.22345	0.0639709	0.547553	0.196991	2.48369	1.42689	1.42558	0.0843742	0.182994	2.97603	0.131107	0.018016	0.115576	1.14036	0.00644096	0.151936	3.32221	0.13428	0.115229	0.00991546	0.273	0.15	0.0136	0.0557807	0.000983658	0.015405	1.78827	3.49037	77.1
0.00271889	0.598896	4.9333	0.411007	3.12602	0.0428798	0.281467	5.53513	3.53435	0.0599995	0.528485	1.50922	0.122743	0.0300839	0.113762	0.732143	0.0184764	0.211506	0.00117997	0.00149893	1.71363	0.00782696	0.273	0.15	0.0136	0.0176661	0.00163423	0.00837291	53.7773	2.12326	80.7
0.0370163	0.115199	7.64669	0.154474	3.34664	0.118829	0.982809	5.52511	37.6841	0.196942	0.526769	1.11887	0.0316037	0.00824849	0.995146	1.4197	0.000942119	0.740641	0.00210037	0.00794717	1.85269	0.105402	0.273	0.15	0.0136	0.294323	0.0117479	0.191062	2.3515	5.53682	55.2
0.00199613	0.602367	11.0648	0.13809	0.364673	0.0408407	0.172969	0.0909417	3.39678	0.268556	0.292214	1.09799	0.0867836	0.0078177	7.86717	0.144905	0.000240736	0.0478286	10.1947	3.69549	1.01157	0.0277696	0.273	0.15	0.0136	0.20253	0.000915763	0.00964207	0.0686958	1.53307	44
0.00184748	0.42209	5.9829	1.72032	0.248714	0.0682993	0.452891	0.0877701	4.02864	5.89126	0.9788	7.13077	0.0339643	0.0128466	0.197949	0.345666	0.000183514	0.0544121	0.0502882	2.80271	24.5228	0.292851	0.273	0.15	0.0136	0.00922982	0.00268518	0.0250607	0.463225	17.648	65.8
0.00105691	0.360813	6.65496	0.762361	0.117484	0.142761	3.04714	0.0971635	2.13839	7.37536	0.695359	1.47597	0.0847346	0.0236445	0.29313	2.39598	0.000219479	0.0945199	0.301678	1.23697	3.25028	1.20164	0.273	0.15	0.0136	0.119353	0.00540635	0.0799819	15.8724	2.20178	63.7
0.00716724	0.26386	2.31847	0.266017	0.960768	0.736337	2.51538	1.89835	23.7591	0.347396	0.746601	2.98815	0.139359	0.0592559	7.61059	0.148354	0.000571755	0.499331	0.233379	1.64239	1.74897	0.0211602	0.273	0.15	0.0136	0.00327294	0.0270564	0.0924312	6.34506	9.48773	56.5
0.0034087	0.220252	8.25452	0.39153	0.298671	0.0194388	3.61396	0.0218732	14.1647	0.557663	0.617087	1.38255	0.0512433	0.0105104	0.167542	1.41082	0.000171948	0.0945769	0.0099269	19.0625	0.624471	0.0450557	0.273	0.15	0.0136	0.00690816	0.0932204	0.352059	0.437904	1.7171	57.9
0.00154378	0.249503	7.27725	0.90092	3.56162	0.0110919	2.03675	1.56822	1.0141	1.54341	0.957684	1.13018	0.136037	0.0223174	1.14897	0.283971	0.000348783	0.110153	12.3406	0.160116	1.03947	0.18017	0.273	0.15	0.0136	0.00926495	0.00978344	0.147444	22.5799	2.58238	61.1
0.0181902	0.234323	6.60663	0.383254	5.00924	0.156758	4.53004	3.16831	4.40422	0.151942	0.452557	7.70089	0.0586056	0.00834176	0.581836	0.0709267	0.00196423	0.233737	0.572549	7.91478	2.18065	0.0745283	0.273	0.15	0.0136	0.00644156	0.0370164	0.305289	25.272	14.0898	72.1
0.00127828	0.531853	5.8785	0.0869957	0.0589598	0.0189111	0.8512	0.0366456	5.77446	0.0607872	1.11994	1.32779	0.110253	0.0372276	7.95258	0.445873	0.000128817	0.16334	0.00856427	3.71899	0.260569	0.00751112	0.273	0.15	0.0136	0.280231	0.000519951	0.0574088	0.0118649	1.5188	38.7
0.0178374	0.0474708	3.51428	0.765176	2.27222	0.0262909	2.28544	0.380538	3.51124	1.19941	0.227697	1.38591	0.0937241	0.0115917	0.0688561	0.571303	0.00142309	0.18823	0.512898	0.962098	8.25277	0.430408	0.273	0.15	0.0136	0.0043219	0.00449011	0.465918	0.000194293	2.38819	63.6
0.00644048	0.274549	10.3837	1.76974	0.152931	1.0542	2.11796	0.290421	15.5191	0.977606	0.393173	1.18326	0.0479696	0.0111149	4.95509	0.0853916	0.000187614	0.460588	0.131898	0.405923	2.1747	0.0829801	0.273	0.15	0.0136	0.0519854	0.00125754	0.0281967	6.44156	5.54434	57.5
0.00157263	0.107818	0.960021	1.55898	4.28021	0.00421282	0.947714	0.412236	0.680748	0.872792	0.492943	1.72085	0.0312341	0.0085454	2.64673	0.0589838	0.00105622	0.123604	0.00408915	2.13976	7.15574	0.879684	0.273	0.15	0.0136	0.0110997	0.000515819	0.0213952	0.00640559	5.95117	64.2
0.00108962	0.0583969	0.944637	0.0429173	0.262727	0.00904531	0.563516	0.161403	0.696677	0.27212	0.260675	1.74078	0.0275799	0.0105198	0.190192	0.0148048	0.000337189	0.0420831	0.0719768	2.67361	0.26321	0.121452	0.273	0.15	0.0136	0.00299241	0.000160131	0.0168466	0.000297583	3.22919	82.3
0.00860868	0.301372	3.81244	1.89517	5.79101	0.0581967	0.496547	5.66942	0.797311	0.481918	0.198662	1.61412	0.13159	0.0105185	0.17395	0.828715	0.00193388	0.0901001	0.167792	8.06685	16.1747	0.729528	0.273	0.15	0.0136	0.0614681	0.000324555	0.037219	22.6642	2.26392	78.4
0.00418084	0.066834	8.61032	3.27489	1.71369	0.0497853	3.66844	1.34296	1.31428	0.146691	0.329782	1.12743	0.0645434	0.00794366	3.77243	0.0325128	0.000512243	0.0673071	1.601	26.5774	37.0094	0.413409	0.273	0.15	0.0136	0.193007	0.000609923	0.016318	0.00467614	2.29684	46
0.0137174	0.580644	8.18786	0.0751168	0.450261	0.0179087	4.32207	0.104752	1.15849	0.0283758	1.02808	16.0756	0.0399547	0.00925746	0.103571	0.472394	0.000247164	1.22826	49.0268	6.28723	0.960417	0.0110875	0.273	0.15	0.0136	0.0262961	0.00281898	0.130911	2.35189	50.205	81.9
0.01426	0.622076	9.35567	0.26601	4.34565	0.00180986	0.86388	6.06965	1.53276	7.27485	0.486205	4.54185	0.0772599	0.0197916	4.53378	0.844936	0.000134239	0.317498	2.04859	22.2075	1.03045	0.93706	0.273	0.15	0.0136	0.107812	0.0282645	0.502477	0.0941186	6.66943	59.7
0.00606982	0.139096	7.28049	0.0724429	0.184308	0.266805	1.0027	1.30409	34.0952	21.293	0.378499	2.06474	0.0723042	0.00959894	0.597972	0.293051	0.0016545	0.334075	22.6289	2.66467	0.252303	1.24368	0.273	0.15	0.0136	0.00439652	0.000292396	0.00671134	0.00049294	9.06506	65.2
0.00619206	0.355496	4.51498	1.988	0.880803	0.00454309	3.15738	0.254442	6.35407	2.15791	0.70722	4.02813	0.0599943	0.00976117	4.87585	0.48288	0.000464844	0.0787007	0.0815844	0.00299589	20.8287	0.212086	0.273	0.15	0.0136	0.00286905	0.00294561	0.0172829	19.6406	8.37273	54.1
0.0157292	0.0941381	4.92005	0.207592	3.78513	0.00153736	1.87435	5.82396	0.508107	0.202672	0.338438	3.09398	0.0684927	0.0141706	2.29159	0.695432	0.000148876	0.134576	0.1157	0.071038	1.39257	0.0197462	0.273	0.15	0.0136	0.0041537	0.00136293	0.0192697	1.90898	5.89912	65
0.0144085	0.696732	4.42372	1.76218	3.39915	0.0280576	3.7754	0.0434324	8.60579	0.341899	0.390355	1.25837	0.0721039	0.00887075	0.125943	0.0501399	0.00504979	0.670037	1.45639	1.00716	13.4199	0.35731	0.273	0.15	0.0136	0.110101	0.000569352	0.00704621	0.0523911	5.10587	79.9
0.00111251	0.491786	4.43074	0.31083	0.86436	0.0434931	1.04993	0.47112	5.26495	1.97801	0.235162	2.97495	0.10041	0.0148606	0.239644	1.62473	0.00241623	0.298189	0.000246323	19.2057	0.39286	0.110528	0.273	0.15	0.0136	0.00804151	0.0122895	0.270035	0.00594632	6.75367	72.5
0.0031909	0.242481	4.99854	0.0601312	0.148421	0.0147085	2.19276	0.0561861	3.14081	0.887943	0.428311	1.01402	0.0489367	0.0101648	0.0748167	1.63797	0.00032284	2.17927	0.000197642	0.0809815	0.148135	0.0565138	0.273	0.15	0.0136	0.00628127	0.00910636	0.197525	0.0108749	1.99695	71.7
0.0212124	0.615235	8.32887	0.186658	0.381624	3.5941	3.12649	2.51717	11.8666	0.0383061	0.641414	1.256	0.040624	0.00977494	2.37542	0.0907448	0.16947	0.146208	0.000135534	1.73413	1.57135	0.0219844	0.273	0.15	0.0136	0.00908351	0.000945342	0.0391769	0.203499	4.73381	71.2
0.00305526	0.415795	3.803	0.0510701	2.91207	0.00345778	2.9384	0.118492	4.14621	5.55726	1.53382	1.12922	0.0604621	0.0085864	0.500481	0.0203443	0.000633555	0.079556	0.0268826	0.184646	0.170294	0.427151	0.273	0.15	0.0136	0.00325472	0.000161456	0.00838584	0.00144319	1.9189	75.6
0.000230579	0.217808	3.97427	1.81243	1.14901	0.0128223	1.79968	0.381926	0.217059	4.05014	0.242535	2.38281	0.101124	0.00802112	6.73131	2.39301	0.000384909	0.0398037	1.0916	4.75502	1.02503	0.306599	0.273	0.15	0.0136	0.0195585	0.00023197	0.0264902	0.3329	4.99775	38.7
0.00226198	0.276417	1.71334	2.96482	3.06261	0.00317922	3.57406	1.01078	7.41498	0.118378	0.653577	1.13483	0.0508575	0.013843	1.10315	0.196126	0.000469159	0.989963	18.4061	0.0528525	35.8019	0.015845	0.273	0.15	0.0136	0.00338047	0.000197274	0.0143918	0.230623	1.45975	67.9
0.00888205	0.383334	8.26583	3.21785	0.112734	1.33733	1.33786	0.12312	8.14925	0.899934	0.192255	2.13572	0.0292418	0.0111593	1.9151	0.0506892	0.0151561	0.0472688	0.0284646	3.2727	30.4995	0.0766792	0.273	0.15	0.0136	0.00885062	0.027357	0.129893	5.793	2.38348	54.9
0.00515942	0.299223	5.92736	0.101683	3.18567	0.105759	0.848757	3.02156	4.06464	6.47099	0.608226	1.73508	0.0847479	0.01101	6.21523	0.124698	0.0333826	0.415713	1.36295	0.00456824	0.190333	1.18815	0.273	0.15	0.0136	0.00304694	0.0300608	0.166864	7.85274	2.20514	65.8
0.00354522	0.621082	7.56011	0.886548	2.49368	0.201516	2.89953	0.0749595	2.92646	0.0845482	1.9131	3.91365	0.0615962	0.0240419	0.146771	0.269274	0.0240733	0.241264	1.9995	40.8484	2.33404	0.0143884	0.273	0.15	0.0136	0.665501	0.0278785	0.160578	8.41179	7.40279	79.9
0.0141399	0.448089	6.0246	0.137434	0.238644	0.153866	0.996268	0.203742	12.7846	2.78106	0.175224	1.00766	0.0721355	0.00863956	0.0600193	2.17178	0.00123903	0.072685	0.287876	0.00341778	1.78464	0.555755	0.273	0.15	0.0136	0.462349	0.000939718	0.0192471	41.016	1.61373	55.1
0.0424228	0.131315	10.1757	0.378845	1.73164	0.00113183	0.25688	0.71035	3.27793	0.00704881	0.633736	8.28052	0.0640513	0.0145104	5.36459	2.72873	0.000213264	0.405734	6.95069	0.329905	4.78801	0.00728975	0.273	0.15	0.0136	0.00490535	0.00785489	0.356374	4.44527	31.1736	61.4
0.000438072	0.159467	1.06344	2.34726	1.37112	0.274795	1.93576	1.33459	3.27901	0.771425	0.172228	1.04805	0.0303707	0.00799574	0.834989	1.2154	0.000360176	0.23853	0.000142456	63.5971	6.22592	0.0794313	0.273	0.15	0.0136	0.334544	0.00340989	0.0660335	6.80345	2.29514	63.4
0.00167583	0.228808	1.53096	0.0540668	3.63303	0.0826994	1.78715	1.65299	0.554182	0.240558	0.186827	3.86392	0.0328708	0.0102587	4.96328	1.82461	0.000106904	0.148203	0.00216608	8.89547	0.172313	0.0929918	0.273	0.15	0.0136	0.578864	0.00119148	0.117008	0.0344448	6.87039	57.7
0.012961	0.169464	9.15145	0.168257	0.323114	0.00934598	2.33904	0.0767124	5.67629	0.049543	0.327513	1.03758	0.0839748	0.016909	0.348398	0.994339	0.000299923	0.460846	36.5172	25.1634	1.14898	0.00996532	0.273	0.15	0.0136	0.0347659	0.000490749	0.0277546	0.00582109	1.43931	51.8
0.00741425	0.626568	9.43627	0.499756	1.92623	0.00963711	0.389722	0.142941	0.239385	0.0184143	0.173783	15.7337	0.0557089	0.00854909	7.33232	0.524247	0.0014939	0.0463565	1.22148	24.5944	5.13505	0.0184714	0.273	0.15	0.0136	0.0986797	0.00232687	0.0101137	3.01858	47.1989	66.3
0.00289832	0.444117	5.8694	0.988631	3.34519	0.0186515	3.38205	0.523414	6.64216	2.6187	0.767498	4.60924	0.091295	0.016047	3.4281	0.0217651	0.000278357	0.196851	1.65026	24.7757	2.26562	0.130269	0.273	0.15	0.0136	0.107521	0.0046978	0.220488	0.00149216	12.8338	69
0.00311231	0.362999	7.29206	0.0470748	4.115	0.00189331	4.60583	0.0561815	6.551	0.715615	0.467637	1.24154	0.0393023	0.00789386	1.54804	0.858874	0.000332459	0.0695863	40.8808	0.0187701	0.0513429	0.123717	0.273	0.15	0.0136	0.00294861	0.00313023	0.0142583	4.16541	2.74364	52.1
0.0515536	0.347761	7.80958	0.284105	2.85095	0.582701	1.27111	0.0186607	9.96152	0.928537	0.26373	2.03355	0.0544812	0.0210554	10.0935	0.78718	0.190458	0.17738	0.000134874	0.0898229	3.94258	0.182203	0.273	0.15	0.0136	0.0129037	0.00115223	0.0141461	13.0118	3.24431	40.1
0.00877215	0.329692	5.89407	0.476767	0.132357	0.0757573	3.84426	0.0217435	11.3512	0.265134	1.21567	2.17382	0.0905733	0.0104446	3.13235	0.111034	0.000156394	0.100099	0.00629762	2.1082	1.4637	0.027138	0.273	0.15	0.0136	0.0552625	0.00250604	0.210098	13.7769	10.8271	60.2
0.00613319	0.287363	5.31545	0.0567738	2.96335	0.0106599	0.623248	0.376334	12.3797	0.0563785	0.28794	1.01955	0.0595186	0.0112703	0.291622	0.109944	0.00107628	0.778593	0.000613845	0.0335581	0.138917	0.0236139	0.273	0.15	0.0136	0.00480088	0.0437311	0.459598	4.98656	1.88325	70.5
0.0421362	0.30251	10.4043	1.00744	1.94044	0.0147977	1.86442	0.0503707	8.45636	2.02145	1.47187	2.71375	0.048469	0.0120188	0.241124	2.93091	0.0016388	0.0857435	0.00630511	9.21599	10.251	0.200512	0.273	0.15	0.0136	0.00760016	0.0033595	0.0130392	0.352053	4.5242	61.4
0.000283482	0.0707815	0.866795	0.239511	5.76523	0.0752711	0.574827	0.0604687	1.08065	0.316003	0.36359	2.39862	0.035627	0.0141794	0.787595	0.106473	0.0624196	0.103969	0.0405262	10.2265	3.4009	0.0161033	0.273	0.15	0.0136	0.00473413	0.00327192	0.105318	0.195761	3.59503	83.9
0.0016115	0.354719	6.69213	0.354559	0.9578	0.0417193	0.289114	0.0177164	0.892793	1.61468	1.09232	1.27928	0.0288603	0.00929301	0.157797	0.0693788	0.000245582	0.0471937	1.49408	25.0509	0.778751	0.128977	0.273	0.15	0.0136	0.293776	0.00302249	0.0798124	0.00138324	4.73644	70.6
0.00087622	0.107318	3.70769	0.0886071	0.541192	0.00485732	1.81547	0.0965435	2.20144	0.163542	0.368637	1.27988	0.0547759	0.00978515	0.770121	0.0185188	0.000102573	0.102153	0.000266083	12.9517	1.07547	0.00956322	0.273	0.15	0.0136	0.00390983	0.00126801	0.208767	0.0017823	2.52752	65.4
0.00695084	0.184016	4.45625	0.0906519	4.40346	0.113146	1.33172	0.294222	31.8546	4.24799	0.221384	1.41927	0.0389219	0.0167848	0.595785	0.538638	0.0011744	0.227593	0.00463846	1.27279	1.3792	0.599383	0.273	0.15	0.0136	0.335478	0.000624606	0.0591897	0.766342	3.40812	58.4
0.00192238	0.158568	6.26319	1.79648	1.67172	0.0169558	0.782356	0.0327026	3.31838	0.280231	0.171645	1.25356	0.0971347	0.0326739	1.10454	0.907707	0.000242548	0.456206	44.4598	0.512362	2.76657	0.0165134	0.273	0.15	0.0136	0.484793	0.00631397	0.0852707	32.7814	1.57628	56.8
0.00098386	0.316127	3.27903	0.433263	3.53829	0.00172462	0.355436	0.0360822	0.697788	0.0423662	0.706929	1.32524	0.127039	0.0293066	1.59379	2.51653	0.000168173	0.117017	1.62098	0.0903989	0.424658	0.00770724	0.273	0.15	0.0136	0.013778	0.0102161	0.034471	4.33223	1.72352	60.9
0.000812704	0.0635427	9.50782	0.113096	2.08829	0.00616705	2.49917	0.377095	0.244867	0.830483	0.240878	4.24117	0.0356238	0.0130267	1.38875	1.69072	0.000170911	0.127857	27.3797	1.45422	0.0364256	0.189092	0.273	0.15	0.0136	0.1737	0.0103258	0.0850839	0.338562	13.8909	57.4
0.00067097	0.0684316	2.39071	0.0645543	0.401946	1.0438	3.97644	0.567613	1.30562	0.159821	0.191414	1.82473	0.0275272	0.00957557	0.718614	1.7945	0.00660712	0.0551979	0.000162088	4.576	0.113747	0.0306514	0.273	0.15	0.0136	0.019829	0.000145966	0.0266843	0.0161278	6.4019	73.3
0.00488176	0.0537625	7.98231	1.7299	5.38657	0.050676	1.37175	1.01969	1.97982	0.142584	0.236417	5.07236	0.074961	0.00897337	9.32088	0.247238	0.0233613	0.0395415	0.00991932	0.224621	5.00837	0.00955497	0.273	0.15	0.0136	0.0257337	0.00131624	0.0665319	0.782989	10.099	51
0.00249013	0.449773	9.95533	0.0649906	1.41529	0.00338903	3.51324	0.0207902	2.62149	0.175271	0.220807	2.16859	0.0464657	0.00879555	0.309442	1.04701	0.000623463	0.441431	0.61077	5.48905	0.364587	0.0105937	0.273	0.15	0.0136	0.0386684	0.00636268	0.269042	20.7209	4.78865	55.9
0.00636818	0.219605	4.58593	0.165331	3.44522	0.0147465	2.06079	0.0788618	7.60631	0.231381	0.208144	1.49868	0.100936	0.0228276	2.11552	1.00058	0.000138977	7.94145	0.0514321	38.4956	0.585192	0.0630655	0.273	0.15	0.0136	0.0546184	0.00106961	0.18751	0.118994	1.7214	63.4
0.000843212	0.385026	6.94825	2.23826	4.87482	0.0193522	4.51504	4.03493	0.862616	1.3464	0.638058	1.3962	0.156449	0.0155611	5.14127	2.54204	0.000192992	0.659207	0.000930342	0.049496	0.535675	0.0749208	0.273	0.15	0.0136	0.00627275	0.000177422	0.0263345	0.144586	3.66438	46.7
0.00195415	0.523044	4.88898	0.0969132	5.84234	0.0163367	3.71564	1.90261	4.54037	15.3129	1.74696	4.98166	0.144596	0.0127422	9.46057	1.65355	0.00577533	1.37183	1.07679	12.8204	0.162818	0.99494	0.273	0.15	0.0136	0.415832	0.00215216	0.0806503	0.032792	19.4485	58.4
0.00539914	0.537083	3.57561	2.52613	2.38481	0.0542571	0.917189	0.0524351	1.9039	0.283964	0.62918	2.88042	0.0642579	0.0211594	2.36887	0.978084	0.00214562	0.140784	0.0438048	14.0057	34.7284	0.106828	0.273	0.15	0.0136	0.002822	0.0127558	0.442387	0.00034046	6.5846	61.2
0.0119684	0.440317	4.2755	0.0718451	1.21467	0.013814	2.43926	1.54391	1.3672	0.33045	0.332659	6.0031	0.127688	0.0101927	0.069353	0.307273	0.000146551	0.193243	0.402602	1.13387	0.765556	0.0536676	0.273	0.15	0.0136	0.0172848	0.00630544	0.0927992	65.8228	26.1574	73.3
0.00255363	0.117482	2.68882	0.0506057	0.62542	0.070281	0.206351	0.149835	7.63493	3.09031	0.241083	2.49735	0.0694488	0.00799258	0.137863	0.131573	0.00243691	0.175146	21.7782	12.0642	0.111933	0.266168	0.273	0.15	0.0136	0.27662	0.000940581	0.00841735	0.171349	2.86784	79
0.00260492	0.179355	3.94477	1.25452	1.41767	0.0411231	1.305	0.431685	1.71038	3.17761	0.286827	1.35707	0.146844	0.0241093	1.39203	2.76657	0.0074634	0.338016	0.0587303	0.000210198	16.0155	0.461941	0.273	0.15	0.0136	0.0126222	0.0344992	0.470194	7.67222	1.77629	62.1
0.000199587	0.231012	3.39395	4.1644	1.08391	0.0107194	0.952274	0.189555	0.320417	0.358275	0.330877	1.02394	0.143358	0.012241	1.17726	1.13697	0.00181249	0.0628608	0.059315	0.695337	0.91737	0.0531881	0.273	0.15	0.0136	0.00522957	0.000884051	0.0164467	0.00299003	1.35561	62.5
0.000965349	0.118176	3.14647	0.0739237	0.31979	0.00364021	4.65646	0.131715	1.95851	0.0964571	0.270173	2.05521	0.0939248	0.0295911	1.80971	1.07418	0.000166133	0.182013	0.00730993	4.38799	0.789315	0.00575713	0.273	0.15	0.0136	0.174965	0.0012897	0.0139245	0.108427	2.97322	52.3
0.0124954	0.181858	3.16526	0.132737	2.02952	0.133046	3.95724	0.0523832	0.464082	0.0839252	0.574547	11.8534	0.0306593	0.0106536	0.0740436	3.13134	0.00295134	0.0957005	1.63826	40.9539	1.9698	0.107624	0.273	0.15	0.0136	0.0287941	0.00192116	0.135063	1.02522	28.8794	65.3
0.00363134	0.670023	5.38441	1.2293	0.221663	0.0868452	2.33672	0.284637	1.09899	0.0308814	0.671798	3.82433	0.0311224	0.0116153	1.87998	0.0807532	0.00031402	0.435813	0.0296957	21.1907	10.4028	0.0216193	0.273	0.15	0.0136	0.148283	0.00127428	0.0268097	0.679429	9.35993	80.5
0.00552182	0.207303	6.72525	1.97871	4.63318	0.0127068	1.088	5.64663	3.7531	1.61206	0.194743	1.42996	0.13171	0.0138227	5.97011	0.984448	0.000234259	0.135545	0.0661646	8.98086	18.141	0.0790218	0.273	0.15	0.0136	0.117143	0.000366309	0.0149169	0.00107263	5.54032	37
0.00323219	0.364762	4.26152	0.299233	0.696088	0.0364092	2.718	0.523638	6.19961	0.05952	0.577998	1.05665	0.0474717	0.00793196	4.5087	0.0258073	0.00229414	0.0453693	18.5008	17.3249	1.55938	0.022502	0.273	0.15	0.0136	0.0169974	0.0335494	0.391844	8.065	4.65926	44.6
0.00715296	0.270185	9.55687	0.0980523	0.497584	0.00745936	0.705087	1.19875	5.68057	8.76502	0.550137	10.2814	0.103791	0.0386085	0.405299	0.655212	0.000527192	0.214356	0.000689018	14.7532	0.204016	0.923142	0.273	0.15	0.0136	0.55769	0.0139721	0.0913634	0.0443272	48.3019	67.6
0.0116066	0.320813	6.82609	0.275932	1.34734	0.00684239	0.335698	0.0401558	43.4166	0.0971744	0.41886	1.18737	0.142555	0.0096822	3.15299	0.0775325	0.000908466	0.0578837	0.0099519	0.060356	2.02084	0.0148551	0.273	0.15	0.0136	0.00594462	0.000994311	0.0445907	9.97684	3.0353	57.7
0.000645282	0.273136	6.55947	0.0529212	4.54438	0.371932	3.05003	2.50113	0.867403	1.26471	0.43044	2.20496	0.048567	0.0146616	0.186817	0.242911	0.0809107	0.0689981	1.18565	4.09888	0.57914	0.358008	0.273	0.15	0.0136	0.0346406	0.000237449	0.0106774	0.0128072	5.02159	78.4
0.00309518	0.323783	2.12004	1.28282	0.0811995	0.0906358	1.49891	0.138891	8.38516	2.37268	1.22368	2.17246	0.148936	0.0102954	0.232088	0.674438	0.00089174	1.39924	46.9247	1.60752	11.8518	0.367092	0.273	0.15	0.0136	0.0054413	0.000102706	0.0159534	0.000258346	3.15878	87.2
0.000895508	0.119355	5.21568	0.0599838	0.269638	0.0124824	2.23187	0.0793009	0.084845	0.00987908	0.178782	5.53125	0.137324	0.0185848	7.5731	2.82809	0.000125243	0.10294	0.000255121	0.00250772	0.194224	0.00835791	0.273	0.15	0.0136	0.00315888	0.00681801	0.0607505	5.94377	24.2203	50.6
0.0108219	0.162785	1.73475	0.0857737	0.144486	0.177287	1.00491	0.483261	14.4806	0.205126	0.702859	11.0178	0.123281	0.017424	3.58323	0.272568	0.00235291	1.14765	0.000331616	29.7968	1.18147	0.0133846	0.273	0.15	0.0136	0.0632789	0.00206006	0.0117363	0.00946345	54.826	86.5
0.00551502	0.283014	11.1403	0.647575	4.4531	0.0116367	0.273191	0.51971	2.09401	0.0848295	1.20914	4.61401	0.149981	0.0182562	4.24977	0.0417535	0.000159835	0.0908089	0.000607085	0.0080771	6.9354	0.0324745	0.273	0.15	0.0136	0.00347503	0.00179397	0.0297527	0.13329	18.8025	71.1
0.0047974	0.163382	4.33417	0.289388	0.191237	5.46888	1.48524	5.18443	14.2119	2.59803	0.30743	1.45581	0.122888	0.0087211	0.0811378	1.78957	0.000659805	0.0396644	0.0312842	0.0463369	1.35182	0.535629	0.273	0.15	0.0136	0.0139118	0.0123454	0.0995989	40.1776	4.16922	71.9
0.00581063	0.285516	3.09876	0.131981	5.49119	0.110535	4.03751	0.207349	7.3404	0.20481	0.252054	11.3193	0.0731948	0.00964865	0.35583	2.52541	0.0497693	0.0747996	7.82876	13.2072	0.667749	0.0114057	0.273	0.15	0.0136	0.00459952	0.000703228	0.0143234	0.0233696	25.0077	69.8
0.0342933	0.18125	6.6966	0.52362	0.870147	0.216982	4.41116	0.253812	1.53359	0.0810393	0.573662	3.91779	0.0762127	0.0109809	0.102642	0.169947	0.00187433	0.198157	0.102768	0.00234962	6.78829	0.0334058	0.273	0.15	0.0136	0.0233645	0.000235067	0.0483172	3.93544	9.16151	75.2
0.0148501	0.439548	7.82916	0.080662	5.6194	0.0524327	1.16304	0.113703	21.6594	0.126246	1.58734	1.66729	0.0399968	0.0144745	0.0651345	0.0525665	0.000256317	3.79987	1.25474	13.0932	1.00332	0.0354524	0.273	0.15	0.0136	0.0122995	0.000784662	0.0307848	0.0121552	3.45844	84.7
0.00157627	0.0759335	4.31835	3.89802	2.61298	0.00295138	1.49054	0.747054	1.0328	5.82765	0.226971	1.17247	0.0978668	0.0238238	0.0684734	0.346456	0.00023429	0.379507	1.9931	5.59244	4.68798	0.417508	0.273	0.15	0.0136	0.00535222	0.00064635	0.0388681	0.00523675	2.4072	70.4
0.00507279	0.231862	3.49882	0.084982	2.52081	0.00362069	0.357953	3.57649	20.6299	6.1815	0.25941	1.17723	0.0467973	0.0134848	0.259735	0.199463	0.00119431	0.517842	0.0028451	0.116545	0.264623	0.415629	0.273	0.15	0.0136	0.844815	0.019055	0.317461	1.005	2.50052	64
0.000426616	0.0898981	3.17129	0.206851	2.45362	0.131733	3.32477	0.114777	0.844252	0.804621	0.184969	1.13195	0.114272	0.0246289	0.276191	0.120855	0.0473815	0.101028	0.663507	7.90353	0.347303	0.0971426	0.273	0.15	0.0136	0.0425018	0.00166724	0.14756	0.297726	2.29714	76.8
0.00256687	0.219683	2.79004	0.556847	0.691983	0.116371	1.35688	3.39405	20.406	18.1332	0.170103	1.41301	0.0267266	0.0112167	1.26856	0.104248	0.000112693	1.09705	0.555764	2.18741	2.64232	0.874211	0.273	0.15	0.0136	0.0130328	0.00657327	0.155739	0.0225307	5.19457	61.5
0.00209562	0.395995	8.31743	0.142002	1.65463	0.00411267	0.837784	6.10872	1.77569	1.07203	1.27466	3.34633	0.124516	0.0387204	0.341891	1.47381	0.000118256	1.10726	0.00118295	0.19967	0.473878	0.288552	0.273	0.15	0.0136	0.0288112	0.0693839	0.45853	33.3494	9.39585	82.6
0.00052307	0.111424	3.00189	1.09208	1.59015	0.16016	2.20731	0.0466768	0.955935	0.0385654	0.556812	3.1519	0.0333428	0.0103538	0.255787	0.0269975	0.000153087	0.0456109	0.0395769	5.26433	0.716634	0.00601504	0.273	0.15	0.0136	0.0224453	0.00164697	0.0439553	0.0562162	5.51886	70.2
0.0066084	0.0406638	7.89255	0.254164	4.49049	0.00515	0.496898	0.194941	1.38831	0.442275	0.190727	1.42459	0.0558196	0.00990705	0.155021	0.103565	0.00164285	0.131566	0.016111	4.90578	1.33477	0.595437	0.273	0.15	0.0136	0.440663	0.00749962	0.183142	1.90189	1.88414	72.5
0.00284596	0.309866	9.81263	1.69399	0.422639	0.413458	1.65902	0.0378101	14.2999	1.69602	1.17436	1.69999	0.0897426	0.0188006	1.24931	0.0209932	0.00617232	0.159349	9.00012	11.401	14.1666	0.084545	0.273	0.15	0.0136	0.0228624	0.00292385	0.0271574	0.19788	2.74729	66.3
0.00752569	0.0660183	3.46405	0.0620944	5.14172	0.231865	0.917457	2.48329	11.9622	0.153156	0.227388	5.12764	0.124294	0.0123295	1.15271	0.0258571	0.000974317	0.145145	3.90959	4.68879	0.480507	0.0142685	0.273	0.15	0.0136	0.0041877	0.00363001	0.214509	5.3606	24.5534	70.4
0.00805459	0.444086	10.2688	0.934971	0.0629938	0.138181	0.368142	0.135509	5.27143	0.0083384	2.03353	1.29478	0.0938009	0.0330084	10.5158	0.249639	0.000195846	0.163452	0.00184174	14.0605	3.08408	0.00666001	0.273	0.15	0.0136	0.011185	0.00858488	0.0429707	0.0016512	2.01145	55.9
0.0423451	0.460637	9.1941	0.0773502	0.233853	0.179725	2.5482	0.18674	13.1255	0.636109	0.331744	1.20588	0.0730054	0.0233446	0.710032	0.291264	0.00663025	0.414944	0.933567	4.55146	0.803969	0.137096	0.273	0.15	0.0136	0.0301664	0.00752047	0.493218	26.0133	3.06975	55
0.00975273	0.199967	5.421	1.69208	1.81874	1.37003	1.1594	0.0267441	5.24231	0.404254	0.186794	3.03869	0.114197	0.013182	1.94883	0.0153923	0.105411	0.0575067	0.0019496	0.0131962	17.7136	0.0559357	0.273	0.15	0.0136	0.00340726	0.00266008	0.0298113	0.0274518	5.22802	77.4
0.000343496	0.141559	9.41361	0.872115	2.73365	0.00103821	0.223909	0.129777	1.21748	4.71265	0.459887	2.18751	0.036024	0.0114892	1.52144	1.07918	0.000218421	0.0697832	4.43634	1.8954	2.78442	0.345267	0.273	0.15	0.0136	0.185044	0.00231032	0.0168796	0.00958105	10.2473	59.8
0.000295576	0.826305	7.18835	2.76354	3.64724	0.0149257	2.98473	0.0412735	2.28551	0.472893	0.679735	2.46149	0.119784	0.0197517	0.359391	0.189489	0.000266799	0.35364	7.01117	25.6765	0.630825	0.0223474	0.273	0.15	0.0136	0.172119	0.036863	0.416534	29.6121	8.38668	68.6
0.00550047	0.188883	6.8552	0.140731	0.113622	0.239865	0.319087	0.440215	7.67071	5.79709	0.278591	6.817	0.0377427	0.0111632	7.31839	0.0319067	0.000136279	0.0804726	0.217144	0.476713	0.258374	0.348178	0.273	0.15	0.0136	0.199502	0.0012052	0.0131477	9.06066	28.6836	66
0.0190805	0.310894	10.492	0.0518277	5.21003	0.0241702	0.214023	0.358324	0.567533	0.422458	0.977894	2.10664	0.025952	0.00780815	3.23396	0.0629604	0.00915094	0.0552781	0.000202677	1.16277	0.75912	0.243599	0.273	0.15	0.0136	0.0101716	0.00534857	0.274007	0.00608975	5.79295	78.4
0.00228072	0.151496	4.74603	0.960222	1.11455	0.0154675	0.95512	0.0173935	1.27795	0.538501	0.78029	1.27942	0.136025	0.00908497	0.184688	0.406434	0.00124467	0.0651979	0.515036	0.0273149	1.24633	0.337712	0.273	0.15	0.0136	0.0070526	0.00181115	0.136217	0.123518	4.38653	72.6
0.00293501	0.192979	5.87919	0.0739561	0.640177	0.57695	1.14871	0.165941	2.76171	0.183386	0.708627	2.15303	0.108493	0.00769281	0.0849103	0.0476339	0.0096056	0.0345786	0.00240751	7.61738	0.331639	0.0622395	0.273	0.15	0.0136	0.0191098	0.00128192	0.198388	18.2416	4.78121	80.2
0.0095924	0.476492	7.47706	3.53924	0.183219	0.0127288	3.07594	0.105085	0.808855	4.74513	0.795703	6.27061	0.0820172	0.00893453	0.0761468	0.21037	0.00026149	0.206711	0.000723362	0.536497	30.5556	0.345	0.273	0.15	0.0136	0.186004	0.0176311	0.191877	0.73496	12.862	76
0.00321291	0.598137	9.43296	0.210506	2.73297	0.118574	2.75682	0.0503918	10.8681	0.0455146	0.484913	1.22516	0.066941	0.00777108	0.0771728	0.617798	0.00087923	0.339439	22.5834	2.27893	0.9659	0.00891474	0.273	0.15	0.0136	0.00601158	0.000180292	0.0252588	5.4362	1.82114	57.5
0.00628868	0.224755	1.68631	1.70689	2.2742	0.00720541	0.612958	0.0887239	1.06327	0.681203	1.00875	5.3342	0.0831677	0.02517	0.272758	0.920349	0.00174589	0.286604	2.3036	3.7775	22.0731	0.267149	0.273	0.15	0.0136	0.00422325	0.126404	0.427864	0.011971	18.414	76.4
0.00710035	0.345844	2.62899	1.4238	1.9335	0.291638	1.53772	1.26672	1.39229	1.36675	0.524979	4.99058	0.0708123	0.00843119	0.0822206	0.0330729	0.000300355	0.0398253	0.000470375	0.0613184	10.1961	0.453826	0.273	0.15	0.0136	0.0419088	0.00451585	0.0633819	7.47149	11.6628	81.1
0.0128834	0.694027	7.14797	1.0113	5.72529	0.0280462	0.453266	0.827367	1.92899	2.39666	0.33155	8.02328	0.0915468	0.0104178	0.0679113	0.0486006	0.00023041	0.147368	0.00234189	0.304399	8.28339	0.29253	0.273	0.15	0.0136	0.00551539	0.000414006	0.0203725	2.79467	11.4117	76
0.00358323	0.193131	3.08679	0.864784	0.135346	0.0392586	4.55108	0.0193713	2.1351	0.201421	0.173966	3.91236	0.0595062	0.00955858	0.0828459	1.4401	0.000186993	0.762716	0.50429	0.0139005	4.90936	0.0225616	0.273	0.15	0.0136	0.0993791	0.00640316	0.0690303	1.5614	8.7425	69.9
0.0137114	0.202277	8.87593	0.197443	0.212753	0.186307	0.679338	0.481133	9.92762	0.160047	0.173407	3.69903	0.05645	0.0242291	0.5339	0.189246	0.000108534	0.549808	4.29281	22.9604	0.960106	0.046886	0.273	0.15	0.0136	0.00275085	0.0219832	0.517901	0.569369	4.36566	84.3
0.00478016	0.135589	0.881192	0.315348	1.66451	0.0335774	2.7939	0.0166539	0.272248	0.0569178	0.249912	3.78362	0.127093	0.0242213	1.11514	1.4644	0.000293728	0.291346	0.807274	7.58026	3.90713	0.222175	0.273	0.15	0.0136	0.00861951	0.00137767	0.0523192	4.86995	9.30761	72.2
0.00797691	0.307629	6.27018	4.04207	3.20461	0.0023075	1.70416	5.70566	26.872	1.32039	0.548802	1.21003	0.0969734	0.00861635	0.170843	1.86813	0.000557312	0.183678	0.240853	2.20627	42.7736	0.111887	0.273	0.15	0.0136	0.0108863	0.0016694	0.0619212	0.509399	1.36041	63.5
0.00225358	0.496033	10.0736	0.326416	0.0262044	0.288586	0.508833	0.171463	3.50633	2.36649	0.493155	4.68418	0.0492867	0.00934041	4.287	0.0582802	0.00043344	0.0579859	0.00214485	1.87654	0.676945	0.286214	0.273	0.15	0.0136	0.00413685	0.000153478	0.00935562	1.61385	7.99761	71.6
0.00349129	0.4867	9.42235	1.52431	3.00894	0.0622142	1.58186	0.0241716	2.3198	0.140087	0.298272	1.12513	0.0664958	0.0164225	0.250768	0.368634	0.000132722	0.0803634	0.0015369	5.17427	7.11123	0.0157121	0.273	0.15	0.0136	0.0111938	0.0107824	0.278289	0.0242122	1.67739	51
0.00360416	0.0702175	4.5848	0.181043	0.197973	0.0258687	4.2881	0.0213129	0.834064	0.0105332	0.336667	1.71318	0.0452614	0.0113668	0.186866	2.88314	0.000265151	0.0935401	0.0039407	40.9755	0.61489	0.0103906	0.273	0.15	0.0136	0.00880458	0.00726078	0.0430384	0.200184	6.16075	63.1
0.00642665	0.751443	11.0528	0.217483	0.196563	0.419842	0.635108	1.50549	21.8356	1.74957	0.29742	1.60493	0.0277359	0.00998992	1.18113	3.10749	0.000114664	0.0872982	0.0117905	0.0233028	0.949242	0.243776	0.273	0.15	0.0136	0.00738629	0.0011807	0.0588567	19.0691	2.05814	53.8
0.00163688	0.126444	8.0947	0.320149	1.94336	0.0474715	0.899666	0.0316773	2.45608	0.130701	0.61674	1.57794	0.0728693	0.0089779	0.324269	2.96152	0.000830667	0.285663	0.00108703	0.0345504	1.85107	0.00680555	0.273	0.15	0.0136	0.00419683	0.00133652	0.0209495	0.0115656	2.51446	65.1
0.0106083	0.585038	8.74951	0.843037	0.814262	0.00367344	0.253501	0.0784135	0.131639	0.00435842	1.31897	5.88354	0.0534808	0.00936045	5.42797	1.41952	0.000238537	0.0997757	11.7462	10.2696	12.3034	0.00634893	0.273	0.15	0.0136	0.0141363	0.00321718	0.431426	8.4004	15.3545	71
0.00332377	0.367385	10.7423	2.22827	0.225107	0.0933669	1.45701	3.06121	14.6648	0.12372	1.68944	2.45145	0.034283	0.00769006	0.40305	0.907315	0.00194805	0.0850773	1.50135	0.771327	8.34876	0.0063658	0.273	0.15	0.0136	0.0088548	0.00850787	0.0715944	0.2248	3.78659	66.5
0.00148635	0.0878551	4.64552	0.0860393	1.87496	0.0549637	3.35514	0.932347	0.414431	3.40696	0.440778	6.61847	0.0914813	0.00984668	0.0698853	1.27294	0.000710839	0.0813795	0.0555453	35.7409	0.361548	0.260265	0.273	0.15	0.0136	0.00326221	0.00368799	0.111705	0.149084	10.187	71.1
0.0118502	0.517348	4.10063	0.142885	2.92776	0.00201379	2.81632	1.89109	1.35949	0.132676	2.06405	1.41986	0.0572854	0.00982802	3.49534	0.34756	0.000242613	0.122734	0.000263842	0.990747	0.821751	0.359126	0.273	0.15	0.0136	0.960239	0.0131116	0.526178	0.0598346	5.70883	54.2
0.000244697	0.281834	6.14905	0.318247	0.0601318	0.0788549	1.24334	0.0169869	0.559747	9.88219	0.230433	6.00655	0.0690518	0.00967831	7.7179	4.28686	0.00026282	0.0707963	0.190002	0.149146	0.406348	0.453428	0.273	0.15	0.0136	0.00329624	0.000776867	0.0932147	21.1379	25.2975	48.2
0.00500545	0.190424	3.65956	0.294436	1.08576	0.180203	4.69399	0.0204469	0.474308	0.0932231	0.459551	1.56482	0.126864	0.0130517	0.0695323	0.483505	0.000208458	0.0580827	0.483534	1.59516	3.11016	0.0586756	0.273	0.15	0.0136	0.498193	0.000296372	0.0201665	0.0977811	2.73683	66.5
0.00263151	0.0541734	11.123	2.79459	5.07735	0.00932175	0.823695	0.334796	12.3664	0.393767	0.2021	1.76021	0.0585933	0.0190878	0.0827771	0.329487	0.00517858	2.67786	0.285889	0.00354147	3.83479	0.0231559	0.273	0.15	0.0136	0.024204	0.000512354	0.0142648	5.19343	5.88348	70.8
0.000469267	0.0540947	7.88109	0.233506	0.302424	0.0380556	1.10128	0.0483114	2.411	5.51081	0.274894	2.25149	0.0551196	0.00927963	4.60465	0.958324	0.00019993	0.0527991	0.130379	2.91452	2.82974	0.452615	0.273	0.15	0.0136	0.0388168	0.000233027	0.00759914	28.5697	4.78282	45.2
0.00503804	0.20823	8.16655	0.479235	0.324577	0.341053	0.869317	0.0260181	7.723	0.289083	0.972035	2.60254	0.0335629	0.0145666	8.58992	0.32731	0.000371974	0.189527	0.0106184	0.0050785	0.615143	0.0658771	0.273	0.15	0.0136	0.437767	0.00244903	0.0204209	11.4608	3.79478	51.2
0.00546577	0.174523	3.9939	0.0606952	1.94406	0.111514	0.372094	0.262595	23.9884	3.43333	0.336668	1.04189	0.0591879	0.0196074	1.71909	0.195463	0.0241136	0.189724	0.036593	45.3982	0.608179	0.182782	0.273	0.15	0.0136	0.175902	0.0234156	0.372986	9.27001	2.43187	57.1
0.000675569	0.0545566	5.37081	1.59191	0.230247	1.06083	1.31808	2.65833	3.99774	0.523298	0.25221	1.55952	0.145607	0.0132553	0.0862903	0.388993	0.000853569	0.0782943	2.51538	4.08017	0.747664	0.0266613	0.273	0.15	0.0136	0.182144	0.00689373	0.0931022	0.678353	5.64482	82.3
0.00303123	0.155397	7.26345	1.20795	0.842702	0.0123492	1.55211	0.399238	1.59047	0.113047	0.244555	3.34379	0.0257212	0.0100945	0.139218	1.00233	0.000274969	0.474502	2.86538	3.44691	3.7977	0.0156573	0.273	0.15	0.0136	0.813129	0.000543474	0.0202007	0.14857	13.7967	66.6
0.017896	0.0558644	8.64864	0.100357	0.853705	0.0499026	2.74812	0.101329	0.723832	0.0599969	0.272225	6.47431	0.0349434	0.0100448	0.0624655	2.9573	0.00238422	0.250821	0.542521	0.715595	0.797056	0.0144442	0.273	0.15	0.0136	0.00814657	0.00379633	0.0282009	1.41511	12.3298	66.5
0.00126529	0.76235	10.3847	0.127029	6.00637	0.00237326	0.191594	0.625209	0.684612	1.12583	0.416721	1.40809	0.0485733	0.00926546	0.0899616	4.27306	0.000978444	0.386693	0.314507	0.0908768	0.0773449	0.738753	0.273	0.15	0.0136	0.00321216	0.0333205	0.33234	0.229586	5.06054	68.8
0.00564842	0.437582	10.7318	0.142877	5.03148	0.0135807	0.454488	0.0186457	4.6713	0.423948	0.838765	1.36054	0.0441696	0.0166701	1.20183	0.16924	0.00815175	0.333347	3.00149	12.8521	0.848625	0.026638	0.273	0.15	0.0136	0.135517	0.0156852	0.34206	0.00898846	2.45102	60.9
0.00305997	0.154926	7.301	1.49952	5.86801	0.00601794	0.278791	0.0458585	0.818228	0.126221	0.304721	2.87771	0.131591	0.0300422	0.122328	0.419544	0.00116273	0.396383	0.259883	0.0470375	7.09525	0.146977	0.273	0.15	0.0136	0.26511	0.0511239	0.530014	14.0787	8.12124	85
0.00195308	0.538683	8.19017	0.0686769	1.59181	0.0125085	2.02115	0.0235072	6.91546	0.853898	2.10581	2.74908	0.0846561	0.0170191	6.14345	0.363741	0.00269616	0.313891	6.29086	11.6317	0.0791004	0.0652443	0.273	0.15	0.0136	0.00746456	0.00560335	0.0838731	28.8083	9.65452	54.7
0.00643072	0.768367	8.91022	1.72917	2.45736	0.0514723	1.21437	0.0392447	6.52007	0.191169	0.191209	1.75185	0.0518187	0.0190067	0.19923	2.86947	0.00140292	0.504106	23.6673	0.131747	9.08761	0.0356586	0.273	0.15	0.0136	0.00558123	0.00444484	0.0340031	9.33511	4.27309	58.6
0.00890115	0.697772	5.11912	0.768562	0.61815	0.00402779	1.02294	1.88326	3.23902	8.06624	1.0509	17.2701	0.0673711	0.0141878	0.0924339	3.29916	0.000110061	0.315202	0.000161316	37.2502	3.11335	0.823346	0.273	0.15	0.0136	0.10079	0.00349006	0.0155148	0.0728034	23.9234	67.8
0.0133721	0.309954	10.1176	0.0534045	3.04462	0.0363807	0.860582	4.46992	1.03799	0.370415	0.744069	8.12646	0.0951453	0.00856046	0.629504	0.392	0.000101054	0.0544495	24.0243	5.32966	0.199687	0.547417	0.273	0.15	0.0136	0.300085	0.0011845	0.0527211	5.93941	29.9501	68.2
0.014886	0.221381	5.34822	0.235297	0.524994	0.0120774	2.44302	0.603382	67.9697	9.76229	0.170705	1.99856	0.0283048	0.00805157	0.872521	0.343954	0.000654492	2.57693	0.755716	0.00607292	1.46466	0.449234	0.273	0.15	0.0136	0.0229849	0.00235555	0.0123474	0.331654	2.57608	58.3
0.0311299	0.285362	6.89792	0.101263	0.0530878	0.0171708	0.426076	0.0832495	2.28844	0.0376849	1.33782	5.32568	0.0912194	0.0193245	0.0769489	1.20739	0.000113901	0.0802014	0.00225326	49.7858	1.41395	0.00690624	0.273	0.15	0.0136	0.547681	0.000387292	0.0581914	0.864084	24.1062	66.1
0.00243982	0.123477	1.35314	1.53795	0.0895118	0.112949	0.382869	1.11886	11.7339	9.21128	0.602864	1.70683	0.0843346	0.00959065	0.26582	0.0454999	0.000230345	0.0565529	0.270904	0.82293	7.65047	1.06008	0.273	0.15	0.0136	0.072124	0.00313197	0.0529895	1.58575	5.55645	74.5
0.00830764	0.271803	2.98631	0.0702432	0.830107	0.0158214	2.19746	0.0238253	9.23539	1.12472	1.34467	1.1713	0.0559694	0.0114912	0.387119	1.1602	0.000653261	8.86748	0.00067414	0.11157	0.561271	0.10512	0.273	0.15	0.0136	0.0113343	0.00189889	0.00975828	0.0053646	4.43701	82.6
0.000690331	0.372389	3.86941	1.17798	0.0809476	0.0688201	0.299891	0.643443	2.22125	0.477836	0.220061	1.97394	0.0385637	0.0104293	3.72431	1.23856	0.00053938	0.0602757	0.0437782	0.000730448	16.5431	0.067164	0.273	0.15	0.0136	0.00688129	0.000181182	0.00800601	0.59298	4.77897	52.4
0.00419375	0.636356	4.06701	0.214989	0.882239	0.0829546	0.506455	0.243458	1.20389	0.949412	1.73385	7.5408	0.0980289	0.00942671	7.29468	0.534851	0.00223194	0.0478715	0.50839	0.585976	2.89108	0.167948	0.273	0.15	0.0136	0.00591186	0.01369	0.273928	2.49084	16.1558	64.8
0.0111248	0.0640952	5.90763	0.122606	0.648612	0.413189	0.423948	0.191476	28.693	0.275849	0.193034	2.90516	0.0713512	0.0118777	0.089259	0.0286496	0.000797709	0.241187	1.04215	47.5096	1.73749	0.0194906	0.273	0.15	0.0136	0.0322969	0.00187013	0.00715729	1.30253	9.48286	69.9
0.00984672	0.607878	9.2087	0.0645418	1.7161	0.342798	0.751894	1.76456	1.8188	0.329095	1.82255	1.48478	0.0496678	0.00954697	1.58824	0.0920082	0.0024199	0.055864	0.00507151	3.91988	0.818919	0.0204495	0.273	0.15	0.0136	0.00480158	0.000137944	0.0105294	0.000566557	6.74998	75.9
0.00908877	0.13626	4.75102	1.0786	1.56064	0.282288	1.14145	0.0598714	9.10911	0.542289	0.294394	1.00107	0.0407287	0.00945415	9.23204	0.0694461	0.0484277	0.0420246	6.38971	1.25513	13.6153	0.146326	0.273	0.15	0.0136	0.0471897	0.0014329	0.0635448	0.00877827	2.21737	34.9
0.00258142	0.0699021	4.51725	0.538249	0.286691	0.0133858	1.11948	0.0771575	3.25862	0.322626	0.251602	2.16213	0.13671	0.0205016	5.33415	0.257219	0.000198891	0.575269	0.000475858	28.5371	1.54889	0.0233937	0.273	0.15	0.0136	0.0996363	0.00361174	0.0294701	0.000973832	3.27613	52.8
0.00116055	0.0682138	2.96737	1.22646	5.96429	0.0146494	0.267575	3.84169	16.8628	0.170826	0.330342	1.36279	0.0741409	0.0310832	0.91982	0.14492	0.000111078	3.82041	6.16199	0.00172061	3.46095	0.00806843	0.273	0.15	0.0136	0.0945678	0.000818782	0.0114305	12.5618	1.84753	76.2
0.000314447	0.275263	9.58104	1.09168	1.13405	0.0702709	2.39869	1.15859	1.94118	1.7119	0.637497	3.05926	0.0644084	0.012972	1.09013	0.571634	0.000515121	0.722353	0.790585	0.0337346	1.86372	0.0850578	0.273	0.15	0.0136	0.771928	0.000749422	0.0126068	17.414	4.42494	81.6
0.00701792	0.0953955	10.6838	0.380672	1.98676	0.00479257	0.2705	0.0658866	1.7086	0.565472	0.476564	3.59854	0.0899221	0.0113333	0.578784	0.0513012	0.000590081	0.0913537	0.0679179	0.807692	0.983743	0.361073	0.273	0.15	0.0136	0.00357509	0.0137264	0.142109	0.315814	9.22218	77.4
0.00388779	0.090845	0.919433	2.11676	0.705961	0.0468321	0.466353	6.55025	2.69105	0.14648	0.385763	7.97763	0.0866362	0.00768912	2.59133	0.920125	0.000318466	0.0923521	0.024061	0.364474	29.2169	0.0149553	0.273	0.15	0.0136	0.0391133	0.000125768	0.0185649	0.18921	16.1701	72.7
0.00532728	0.0883225	10.3307	0.12962	2.17057	0.164308	4.40967	0.421654	0.464894	3.56264	0.356365	4.8228	0.0491392	0.00784614	3.33322	0.0782142	0.00806256	0.0307114	0.0132471	10.2955	1.83032	0.412682	0.273	0.15	0.0136	0.0657845	0.000836021	0.0219039	1.61669	9.92	59.1
0.000203491	0.746063	6.7476	3.82202	1.38986	0.0285943	2.47201	1.68117	0.860891	3.49232	1.16579	1.20094	0.070023	0.0148095	0.579942	0.287081	0.000146373	0.137357	0.00179288	0.0607484	1.62558	0.304208	0.273	0.15	0.0136	0.0326284	0.00434156	0.110577	0.080881	5.03225	68
0.000969154	0.553496	5.09684	0.644797	5.79988	0.0417585	0.423445	0.0211618	2.05234	1.04445	0.216377	3.04996	0.0912026	0.0209509	1.61154	0.04879	0.000773987	0.102846	25.0279	0.890785	0.601971	0.0652457	0.273	0.15	0.0136	0.0119419	0.000665568	0.0331862	0.0095344	4.13807	68.2
0.000559599	0.0693345	3.38379	0.190514	5.60902	0.0036442	0.255054	1.10107	1.56542	5.2745	0.328244	2.25649	0.0484305	0.0158739	0.137157	0.0351072	0.000535768	0.128754	0.00168839	15.4533	0.312732	0.294166	0.273	0.15	0.0136	0.0539393	0.0256075	0.125136	0.000368701	6.10464	78.4
0.00243493	0.274005	4.77645	0.0643974	0.0540167	0.0151516	4.44212	0.0867139	0.489183	0.161916	0.5536	1.2932	0.089473	0.0111658	0.198899	0.878079	0.000125618	0.626778	12.7961	0.811097	0.51312	0.0184645	0.273	0.15	0.0136	0.240217	0.00085895	0.0290219	0.765959	2.23834	77.7
0.00191362	0.119176	2.91342	0.0716976	3.81745	0.0253844	1.09724	3.53653	1.1456	0.175125	0.505478	1.27612	0.0635015	0.0265441	0.414836	0.901806	0.0112564	0.748894	0.00012113	0.000453064	0.615706	0.0231367	0.273	0.15	0.0136	0.0100344	0.000154366	0.00859432	78.9308	3.16722	86.3
0.000901792	0.116087	3.42269	1.21602	3.27259	0.0588049	1.87562	0.0266295	0.510462	3.0906	0.185774	1.49296	0.0909904	0.0146413	1.30578	1.23646	0.000467128	0.0985491	0.12337	49.1497	3.27069	0.190377	0.273	0.15	0.0136	0.0155475	0.000822405	0.0102082	0.0409497	2.40038	53.2
0.0196472	0.308359	5.20716	2.65943	2.05935	0.0221096	1.67503	0.0398593	4.87749	1.68105	1.5367	1.86318	0.0386527	0.0134106	2.43614	0.0514766	0.000639268	0.516344	0.140971	0.208143	32.7964	0.317636	0.273	0.15	0.0136	0.0188477	0.00652839	0.0477774	13.4381	2.37888	68.9
0.0351687	0.284343	6.03301	0.153922	0.168477	0.0774398	0.624932	0.0399379	12.8342	4.71857	0.912669	4.51316	0.100624	0.0118876	1.85905	0.744398	0.000127254	0.0551988	5.71991	3.76992	2.08527	0.217728	0.273	0.15	0.0136	0.360887	0.00234026	0.111849	3.12023	9.51436	61.8
0.0126538	0.385719	2.12364	0.101623	1.31808	0.00264137	2.70982	0.195022	3.45754	0.422465	1.36477	1.72403	0.138496	0.0141523	4.59138	0.959397	0.000282502	0.184222	0.000153167	0.000246371	1.27518	0.0375432	0.273	0.15	0.0136	0.0188422	0.000283312	0.0223025	6.6446	3.21007	52.8
0.00318327	0.211818	7.26604	0.514165	2.37658	0.0373025	0.508282	6.89971	19.4496	3.04692	0.98463	1.40612	0.0364681	0.014537	3.54268	1.13787	0.000596891	0.110226	0.448045	4.60958	2.32722	0.31725	0.273	0.15	0.0136	0.029649	0.00526639	0.342543	0.0439308	3.47571	49.5
0.0337175	0.70118	8.6696	0.616062	4.28938	0.00921263	1.32564	0.473816	0.509867	0.583847	2.40675	4.07169	0.0275355	0.00820912	0.289381	0.979665	0.00166107	0.365668	0.00523867	3.9139	5.66688	0.186345	0.273	0.15	0.0136	0.849537	0.00110144	0.0110201	0.0801037	20.1233	77.8
0.00914686	0.108297	6.70911	0.593342	0.619766	0.0193502	0.449905	0.721785	0.557024	0.425038	0.281856	2.45439	0.0652005	0.0235009	0.128144	0.332351	0.000235138	0.127919	4.97525	0.167577	2.49307	0.0943114	0.273	0.15	0.0136	0.267732	0.0105895	0.136547	0.742047	3.12838	82.5
0.00954845	0.467819	6.63705	3.12214	3.72947	0.00154142	0.259455	1.06052	1.74692	0.359216	1.43013	1.4505	0.101272	0.0243081	0.148435	0.107157	0.000177226	0.193888	0.00772149	0.00157151	16.8628	0.0461512	0.273	0.15	0.0136	0.0621593	0.000524263	0.00805636	7.88823	1.95171	78.8
0.00276078	0.2824	8.97041	1.11852	1.88106	0.00485499	1.26855	2.92483	0.444904	0.0502326	0.218372	1.12587	0.0355094	0.00932925	7.54837	3.2601	0.00127011	0.245665	0.11789	0.000111075	3.60873	0.12465	0.273	0.15	0.0136	0.011292	0.00153982	0.0929401	20.6011	2.72654	34.6
0.00947261	0.286099	6.60715	0.1015	3.31148	0.0150842	3.40374	0.225757	13.1341	0.0762287	1.38386	1.28873	0.120838	0.0127421	0.0686509	0.136461	0.00412388	0.0670322	4.80209	44.0581	1.38821	0.0248247	0.273	0.15	0.0136	0.894429	0.00134302	0.0203421	0.978364	2.69163	63.2
0.0370567	0.175462	11.2073	1.61763	0.907737	0.0821764	0.457962	6.27449	27.512	0.213485	0.517713	1.82854	0.0636689	0.019773	8.59841	0.765409	0.000181392	0.201688	6.06848	0.0399276	14.1474	0.13865	0.273	0.15	0.0136	0.00470095	0.00175088	0.0090165	0.0951364	2.4188	45
0.001042	0.811533	10.1371	0.0686907	3.91511	0.00631925	4.12305	1.14627	0.544279	0.95043	0.300682	1.27923	0.100462	0.0295046	3.50429	3.10152	0.00122099	0.628462	0.00229484	0.278121	0.918074	0.766994	0.273	0.15	0.0136	0.145848	0.000649878	0.00938591	4.48927	1.71108	45.6
0.000425048	0.404929	5.93682	0.269493	2.04068	0.00307623	0.279919	0.0232423	1.74709	9.76229	0.181282	1.59455	0.125092	0.0447481	3.17281	0.153578	0.000391894	0.185965	0.0981591	0.545164	0.246773	0.618991	0.273	0.15	0.0136	0.220494	0.0124758	0.0526633	1.93662	1.86781	59.3
0.000486576	0.125241	1.6258	0.0589411	4.98761	0.0528127	2.74526	0.177775	1.7753	3.83877	0.32891	2.93916	0.0460581	0.0123234	7.56838	0.0917168	0.000151316	0.442242	4.09366	3.42332	0.0498545	0.232262	0.273	0.15	0.0136	0.0174523	0.000532228	0.0583754	0.0319118	12.4487	49.2
0.00679422	0.808944	4.62242	1.27739	1.1764	0.00311849	0.232115	0.104156	9.95759	0.898496	2.21306	1.12575	0.0256622	0.00896512	1.09051	0.484254	0.000333691	0.149783	13.0604	0.0562688	3.99782	0.236695	0.273	0.15	0.0136	0.0340271	0.000230894	0.0125672	0.298679	3.2968	63.4
0.00190739	0.258405	4.98468	0.138364	5.96056	0.0188243	2.1272	0.0172673	1.00545	0.0770921	0.22773	4.27214	0.0948546	0.0124995	8.89474	0.364731	0.00105788	0.22165	0.237064	16.1438	0.184397	0.0222666	0.273	0.15	0.0136	0.127697	0.00327466	0.251751	0.00425252	12.6008	48
0.00259919	0.112055	1.8882	0.0459468	1.13512	0.0708243	2.07509	2.61248	25.9937	1.36729	0.427201	1.02323	0.0987278	0.0148541	0.0857135	0.223199	0.000455587	5.77005	6.2438	0.708825	0.307849	0.129865	0.273	0.15	0.0136	0.0096831	0.0035005	0.347181	0.241138	2.8181	81.8
0.00197257	0.164661	2.86373	0.87025	3.66649	0.00673383	1.57667	0.905547	4.44964	3.84058	0.684418	1.6209	0.11006	0.0157459	7.31114	1.23395	0.000140065	5.16898	4.63017	9.18443	3.94665	0.432356	0.273	0.15	0.0136	0.0339676	0.000824171	0.00786975	0.0243389	2.86618	47.5
0.0115968	0.110962	7.60009	1.13545	0.767173	0.167547	1.21773	0.0213521	0.496543	0.348259	0.173911	1.85249	0.0415883	0.00962805	0.238814	1.28756	0.00030998	0.0385621	10.0489	16.6474	4.87655	0.0641129	0.273	0.15	0.0136	0.00329411	0.000341112	0.0309117	51.2702	3.04287	59.2
0.0438865	0.0485197	9.39849	0.049842	2.74218	0.0833653	0.85895	3.29299	14.2643	0.124701	0.178416	5.3446	0.0548835	0.0136477	2.23389	0.0540489	0.0105193	0.42943	0.0780888	0.0147994	0.539318	0.0066121	0.273	0.15	0.0136	0.0458421	0.0200069	0.110015	2.413	20.3901	64.3
0.00996484	0.138697	11.0993	0.368502	1.96365	0.0338276	0.632761	0.0322164	9.78119	0.151443	0.184615	9.34299	0.151341	0.0370847	0.408179	2.6282	0.000463814	1.6168	3.0417	0.427361	2.05888	0.0079887	0.273	0.15	0.0136	0.102137	0.000248671	0.015985	0.569735	16.8461	71.6
0.00415922	0.145206	8.36274	0.0445818	1.70812	0.244909	1.25839	0.0334438	9.49753	0.166842	0.220995	1.81261	0.0810792	0.025497	2.34648	0.361985	0.000320666	0.221859	0.000938212	0.427184	0.420144	0.0239303	0.273	0.15	0.0136	0.0989402	0.0021471	0.13997	0.0207513	2.29743	53.8
0.00622768	0.035681	7.26552	0.330637	4.81367	0.0494284	1.35226	0.290667	0.834163	0.298141	0.177542	1.49741	0.109702	0.0119494	6.1131	1.18096	0.000107966	0.0538249	0.00493274	0.287199	0.584492	0.116747	0.273	0.15	0.0136	0.00320852	0.00119813	0.0508756	10.4977	3.40952	35.7
0.00741318	0.271531	5.76122	3.46608	1.60177	0.0664115	0.853208	0.560026	15.7755	3.74266	0.2528	1.20267	0.0488811	0.0152055	0.149625	0.0887757	0.000408382	2.22669	16.7522	12.2953	10.8606	0.269744	0.273	0.15	0.0136	0.139217	0.100224	0.391137	0.000426141	2.48088	79
0.000710644	0.112862	0.802717	0.0924375	4.1998	0.00165894	3.53868	3.93947	0.971206	0.640826	0.221484	1.4639	0.0963062	0.0135721	6.87491	3.16685	0.000938122	0.123004	0.0225503	0.376209	0.383757	0.067422	0.273	0.15	0.0136	0.765798	0.0712604	0.48231	2.53412	2.66676	40.7
0.000928441	0.81257	4.75048	0.180301	1.56025	0.0152067	4.48674	0.208972	0.853615	5.83222	0.245608	5.57637	0.0286125	0.0102635	9.19187	0.313449	0.00198096	0.474007	0.153416	1.45797	1.94565	1.05289	0.273	0.15	0.0136	0.00946871	0.00113861	0.0156626	3.18452	15.0362	52.7
0.00235629	0.206868	1.79347	0.0619092	3.22101	0.00773812	0.857641	0.729085	1.54874	0.210887	0.544022	1.02934	0.0400585	0.0127418	0.169237	0.456161	0.00283411	0.746119	0.427897	0.359548	0.233948	0.0394164	0.273	0.15	0.0136	0.768763	0.000309685	0.0207653	0.130078	1.3817	84.5
0.015026	0.225261	4.37238	0.120235	0.322111	0.12301	0.175223	0.155177	9.73755	0.0784413	0.639722	2.44254	0.104894	0.0113596	0.353148	0.104276	0.000272097	0.212287	0.927608	6.51497	0.880763	0.0262284	0.273	0.15	0.0136	0.0216039	0.0131269	0.456914	0.0543669	2.90978	87.5
0.00188936	0.222114	4.77992	1.71459	1.26439	0.374771	1.15505	0.12882	3.51985	0.0779407	0.928148	1.66609	0.0836939	0.0124308	5.26917	0.110864	0.000584526	0.0566535	0.00833246	4.54012	5.05872	0.00809078	0.273	0.15	0.0136	0.0434923	0.00512661	0.433731	1.31968	3.6185	48.2
0.00619453	0.700317	8.31105	0.0598437	1.95246	0.00889439	0.299636	0.0243666	0.603804	0.74588	1.69405	1.96821	0.0419264	0.0102467	0.158738	1.71794	0.00100391	0.0943281	0.0185389	0.00985054	0.0883782	0.0860595	0.273	0.15	0.0136	0.143753	0.00132009	0.019492	1.35885	7.20289	70.5
0.0118941	0.163353	9.34844	0.593022	0.123612	0.290034	4.5144	0.326996	13.717	0.129774	0.534518	3.83161	0.0898489	0.0164847	1.3064	0.0646244	0.00220655	0.137373	0.00169457	1.32581	2.58118	0.0256405	0.273	0.15	0.0136	0.00305162	0.000180293	0.00760139	5.7249	17.0695	68.3
0.00422864	0.158944	1.68129	0.0477613	4.22229	0.00352888	2.08241	1.53667	0.499452	0.243432	0.405386	1.4792	0.137747	0.0167197	1.63339	0.215399	0.000996122	0.103474	1.21524	5.64788	0.242939	0.685885	0.273	0.15	0.0136	0.221737	0.000141087	0.0143316	0.0020339	5.82437	74.8
0.0193509	0.0705189	4.49965	0.0467884	0.333351	0.0074359	1.23673	0.10045	6.23972	2.21908	0.200801	1.78182	0.0778264	0.0311784	0.230705	0.0990821	0.000111407	0.65959	0.113997	6.25113	0.537075	0.751475	0.273	0.15	0.0136	0.314947	0.000620511	0.0116101	0.471965	2.31593	72.2
0.000206921	0.387822	2.36156	0.229332	1.28546	0.00276133	2.13629	0.250132	0.180395	2.62808	0.437974	3.26374	0.0535786	0.00958524	4.9017	0.704941	0.000539508	0.070398	0.0270475	12.8729	0.556397	0.178527	0.273	0.15	0.0136	0.0854305	0.000311744	0.0326514	1.99206	15.3179	53.6
0.0023229	0.340481	7.21306	0.0512367	5.12399	0.861717	4.30326	0.0455092	8.81943	0.154249	0.243923	1.68232	0.0955918	0.0114871	5.86088	0.682729	0.000430589	0.0869893	0.011601	0.0203897	0.0558468	0.0115593	0.273	0.15	0.0136	0.0777856	0.000840224	0.0525465	5.19827	3.8468	37.3
0.00950555	0.811744	7.93191	0.331337	1.53177	0.0920141	3.44178	0.0791191	8.47632	0.126515	1.84818	1.13896	0.108963	0.0180597	0.270917	0.0983827	0.00034485	0.0761287	49.2467	0.562579	1.10679	0.0117073	0.273	0.15	0.0136	0.047277	0.000619771	0.0712153	0.0195809	2.24735	60.5
0.00946853	0.230862	11.0928	0.316568	1.09354	0.58542	1.53117	2.03189	5.07746	0.103496	0.17129	1.03466	0.0443432	0.0111509	0.179864	0.103613	0.00178237	0.0539286	0.000793596	40.1228	4.08272	0.0131335	0.273	0.15	0.0136	0.0150041	0.00580977	0.58788	24.0318	4.55166	51.8
0.000221261	0.256561	3.92011	1.11763	0.155567	0.128224	3.69309	0.13136	0.451942	3.78198	0.194902	1.73214	0.095256	0.0200893	1.89559	0.255978	0.000409744	0.112487	7.667	2.89818	3.60102	0.46573	0.273	0.15	0.0136	0.0135251	0.00200654	0.37648	0.030589	3.29655	61.7
0.0119988	0.339264	5.2137	1.19525	1.73693	2.23776	1.75096	0.0231327	38.378	0.910398	0.658335	1.81273	0.0412793	0.0156044	3.18649	0.17971	0.166055	0.108837	0.0279787	0.0395549	15.2026	0.108182	0.273	0.15	0.0136	0.00367615	0.00175944	0.0237213	7.28203	3.79942	61.3
0.00268826	0.221947	5.07704	0.0436867	1.66694	0.0061408	1.20719	0.11067	6.55641	0.443382	0.193224	2.12223	0.0885785	0.0267643	2.51688	0.063783	0.000162981	0.19305	0.600287	0.0342689	0.0695161	0.0332241	0.273	0.15	0.0136	0.25892	0.00990578	0.459203	12.1964	2.37473	58.8
0.0116457	0.421509	3.32348	0.807288	0.618414	0.0195107	0.729028	2.49566	1.24199	0.0268796	1.30923	1.30145	0.14592	0.0195201	1.42299	0.101641	0.000164554	0.0964013	0.00900317	9.99527	6.4414	0.0334511	0.273	0.15	0.0136	0.00881914	0.000698994	0.0586969	0.000513995	5.39763	78.2
0.00392169	0.794618	11.2781	0.0702849	5.55348	0.116564	3.23103	0.486005	15.8615	7.42969	1.37265	1.29556	0.0356787	0.00766431	0.612483	2.5285	0.000559751	0.169744	3.66303	0.00434811	0.234641	0.842154	0.273	0.15	0.0136	0.213537	0.0631803	0.339993	7.45245	5.04231	53.5
0.00188638	0.178678	1.00552	0.957422	0.50369	0.0821881	1.3255	0.260912	2.12241	6.59568	0.210754	6.5409	0.144049	0.0264009	0.558022	1.46994	0.000305741	0.114988	0.000444763	34.4127	11.7402	0.693777	0.273	0.15	0.0136	0.00428809	0.00354306	0.0593014	0.00453241	19.0867	68.2
0.00291633	0.11205	4.45316	3.14528	0.053895	0.449613	3.46378	1.52686	11.4626	4.00859	0.506275	1.7343	0.0777425	0.0159307	0.11428	2.88085	0.000291211	0.135278	0.000725339	22.0772	9.86605	0.329301	0.273	0.15	0.0136	0.29363	0.00247356	0.0536996	0.0105548	3.02904	69.1
0.00148256	0.159804	5.75499	1.99182	0.441982	0.117243	3.23196	0.0652038	8.29257	0.248738	0.177691	3.00164	0.0845052	0.00928709	0.0738301	0.0923403	0.000388931	0.359519	1.58497	0.359468	5.78319	0.0143814	0.273	0.15	0.0136	0.216274	0.00321374	0.431288	0.32117	11.0551	69.1
0.0082816	0.391984	2.81627	0.225313	5.36056	0.349246	1.74262	0.448751	7.27667	1.82328	0.571509	1.80902	0.0790797	0.0334027	5.97594	0.785045	0.00030954	0.189317	0.00924428	8.77735	1.36919	0.61921	0.273	0.15	0.0136	0.117446	0.00203873	0.248936	0.0750722	8.23027	45.7
0.0103319	0.429325	5.93489	0.1141	3.14001	0.0110798	0.220982	0.0942468	1.28848	0.101881	0.945704	1.3944	0.0611617	0.00990405	0.0812733	0.123308	0.000119298	0.21204	0.000439356	45.0179	1.25398	0.0134657	0.273	0.15	0.0136	0.0784822	0.00722529	0.0791838	0.00224688	4.31522	77.9
0.000558068	0.64936	9.81045	0.360403	0.0403198	0.502973	2.72396	0.783297	5.31625	3.04878	1.36986	1.98017	0.145953	0.00833064	0.175659	2.83078	0.000847676	0.0339862	3.50908	7.83189	3.24393	0.145754	0.273	0.15	0.0136	0.788012	0.000785374	0.0197558	0.221551	3.70309	63.5
0.000489951	0.176335	2.85063	0.767155	0.523192	0.061845	0.454132	0.567406	3.55488	5.10993	0.223092	1.22412	0.117812	0.0106206	0.0859725	0.693772	0.000935026	0.0644165	0.000446817	0.0525947	5.00912	0.483087	0.273	0.15	0.0136	0.0550932	0.000327448	0.0206355	0.0428686	4.53603	66.3
0.0229817	0.392427	7.05946	0.269785	0.282058	0.00292978	0.409747	0.245464	30.8825	0.741023	1.40337	1.43719	0.108045	0.0152623	0.0757287	0.0296221	0.000119209	0.189645	0.00418324	7.42805	1.80691	0.105908	0.273	0.15	0.0136	0.00392632	0.00159606	0.00964128	0.122196	3.25789	69.7
0.0116109	0.32968	3.39064	0.22387	5.20585	0.0274896	0.54032	1.45062	4.47283	0.0276958	1.26388	4.08957	0.0749022	0.0235728	0.125682	1.23385	0.00016093	0.598771	2.91105	0.778493	1.97517	0.00549041	0.273	0.15	0.0136	0.067207	0.00457265	0.157614	9.49932	18.3131	71.6
0.0365695	0.251229	8.4373	0.647338	0.118257	0.137945	4.4021	0.0682004	18.3086	4.29916	0.851258	4.63696	0.0630434	0.0102072	0.0800821	1.0332	0.000106075	0.297586	0.000527024	8.48119	8.58515	0.783517	0.273	0.15	0.0136	0.020079	0.0017568	0.0634958	0.000332564	5.52349	66
0.00393535	0.650802	8.19307	1.20219	1.82728	0.0121906	0.622632	0.0314529	0.923476	0.176326	0.593773	1.23872	0.0737331	0.0111761	0.307378	1.12248	0.0034447	0.632384	44.9659	0.1747	3.86024	0.560883	0.273	0.15	0.0136	0.00749357	0.0225901	0.58318	0.00220422	1.76425	81.9
0.00348248	0.426975	6.43232	0.0947018	0.158291	0.338532	4.11067	2.5676	13.0574	9.43481	0.845383	1.20256	0.114489	0.0167347	0.14107	0.771474	0.00417807	0.905545	0.0178441	2.55247	0.895654	0.827283	0.273	0.15	0.0136	0.0627745	0.000117469	0.00806366	2.81646	3.24108	70.1
0.00217716	0.407562	10.3186	2.91862	1.31203	0.186163	4.34393	0.795204	0.682855	0.914939	1.18267	1.72397	0.0407615	0.00930343	0.118409	1.19046	0.0170048	0.213085	0.00093068	0.0858531	15.2498	1.25337	0.273	0.15	0.0136	0.00485926	0.00956532	0.0978508	0.08691	2.81824	82.5
0.000419871	0.0593354	8.79817	0.201506	0.155942	0.379101	2.86344	0.0310811	2.10821	9.42792	0.282822	1.08362	0.0469882	0.0119364	1.99777	4.12148	0.000782947	0.0728194	0.511	0.0115856	0.0629266	0.668583	0.273	0.15	0.0136	0.0238118	0.00253628	0.151029	28.4161	1.3617	42.2
0.0029635	0.0956484	2.97125	2.06587	0.253588	0.0565911	0.284033	0.100142	5.13869	0.456353	0.27195	1.01698	0.0983086	0.0099614	0.427221	0.0638346	0.000113189	0.176904	0.0180248	0.192225	21.194	0.028327	0.273	0.15	0.0136	0.00544877	0.000317878	0.0365245	0.0307241	3.41764	72.2
0.00196643	0.159121	10.3306	0.100865	0.268729	0.108271	1.83555	0.0239454	6.34525	0.0550328	0.447692	2.41325	0.0514851	0.0203571	0.12625	1.11274	0.00217674	1.44794	0.18615	0.193765	0.0551565	0.00663691	0.273	0.15	0.0136	0.333666	0.00860306	0.0437178	0.52513	8.26708	83.6
0.0160296	0.0999133	5.66128	0.097289	1.65804	0.0139026	3.09551	0.0628847	9.42352	0.128457	0.352645	1.38101	0.111136	0.0137714	7.43816	2.23707	0.000430949	4.26237	0.067185	0.0392982	0.822394	0.0212048	0.273	0.15	0.0136	0.00356784	0.00044454	0.0875208	0.0492868	2.89313	38.3
0.00599966	0.250082	10.7968	0.286633	2.38237	0.026574	0.277814	0.039411	7.03628	0.777768	0.411737	2.31258	0.0283549	0.00852889	0.430059	0.141067	0.00926363	0.325304	0.000519965	0.546951	4.37542	0.134028	0.273	0.15	0.0136	0.0679093	0.0118092	0.0472687	0.0776508	3.35774	68.7
0.00100593	0.0629142	2.42029	0.360687	0.23441	0.179944	0.648362	0.130996	5.8117	2.75894	0.30633	2.0105	0.0859568	0.00971805	0.270017	3.16129	0.00657227	0.0998198	0.113439	34.0015	4.46324	0.196721	0.273	0.15	0.0136	0.00645531	0.000654605	0.0945327	1.26231	2.37564	69.8
0.0109037	0.154948	7.19763	0.687312	3.06724	0.00309321	0.180443	1.75973	20.3069	1.62089	0.176249	1.03007	0.09936	0.0360495	1.52686	3.23783	0.000254671	0.749102	0.0012818	0.722005	5.3365	0.155263	0.273	0.15	0.0136	0.00564305	0.00903947	0.277041	0.000393516	1.71863	45.3
0.0203448	0.0851563	6.49841	0.0835575	0.0272933	0.17008	0.928588	0.405262	38.9458	0.355002	0.303112	4.66867	0.0289999	0.00794531	0.716433	0.0587184	0.000608521	0.0958651	0.0765057	28.1147	1.06671	0.0195765	0.273	0.15	0.0136	0.0595444	0.000110701	0.0208178	0.00040178	9.31856	63.6
0.00136926	0.169429	5.34579	0.0481615	0.221594	0.0836865	1.50912	0.11832	5.00455	2.63735	0.430452	1.06717	0.0572049	0.0149672	0.206098	0.952874	0.00115894	0.524507	1.53991	0.000104684	0.0616445	0.177727	0.273	0.15	0.0136	0.00286843	0.000135109	0.0158735	6.61122	1.21241	69.6
0.00662314	0.163584	8.17892	1.44858	1.03451	0.171728	1.34866	0.0206284	1.06629	0.735703	0.481685	1.12142	0.143412	0.0147301	1.17001	0.0865091	0.00212915	0.0595969	2.62159	0.0806937	18.299	0.0644924	0.273	0.15	0.0136	0.0909522	0.000392817	0.00702296	0.161266	5.18114	61.4
0.0122257	0.112694	2.83947	0.783718	1.46436	0.050197	0.383736	1.32569	7.24664	2.73854	0.266515	1.11832	0.123239	0.0215066	4.80786	0.345072	0.000382738	0.117535	0.000483478	3.16875	9.30106	0.596632	0.273	0.15	0.0136	0.00716492	0.0103332	0.136529	0.10645	2.07217	45
0.006829	0.259356	3.28974	0.442099	1.53292	0.00267168	0.35132	0.745131	0.740518	1.81588	0.429534	1.34789	0.0554689	0.0189869	0.250659	1.56781	0.000341169	0.841421	0.0324225	1.64967	1.80495	0.203474	0.273	0.15	0.0136	0.242134	0.000263254	0.0155639	18.1606	5.30277	83
0.00139778	0.139934	5.56201	0.0787484	3.26517	0.00173268	0.842888	0.0599199	0.787427	0.0129533	0.185457	2.25361	0.131668	0.0399468	2.07938	0.766762	0.000177323	0.247185	0.000311597	26.7617	0.142756	0.00971091	0.273	0.15	0.0136	0.0394195	0.000216792	0.0176152	0.00251256	3.12316	59.3
0.0494915	0.362911	10.9553	0.056979	0.110975	0.0576125	1.54663	0.0221431	0.289948	0.0345092	0.402465	2.73379	0.0311424	0.00853551	0.163095	3.51976	0.000300836	0.0577519	0.00288532	0.247144	0.726992	0.332739	0.273	0.15	0.0136	0.0720722	0.00575446	0.0753376	1.01533	3.03899	65.3
0.00155336	0.169381	2.68814	1.06332	0.122374	0.369107	1.08586	2.42838	6.40523	0.087007	0.484048	2.25142	0.0655932	0.00877541	0.0631991	0.031536	0.000396365	0.105603	0.000463984	0.0128118	6.955	0.00647533	0.273	0.15	0.0136	0.0113282	0.000543731	0.0277107	0.304397	5.63836	82.2
0.000423387	0.261132	9.51647	3.82825	2.84462	0.0350702	2.12937	0.036913	1.38349	0.153012	1.04556	1.34104	0.098101	0.0358701	0.0728138	1.81165	0.000148554	0.230381	1.63841	0.00122544	21.7948	0.0143755	0.273	0.15	0.0136	0.0027455	0.000308447	0.00984347	0.291113	3.0939	59.2
0.0177734	0.582877	8.22202	0.544737	2.28307	0.0279565	2.78149	5.7887	33.1397	0.921154	0.282115	1.54629	0.0830398	0.0195182	0.478492	0.291876	0.00668808	0.11455	11.8515	0.157126	2.37047	0.199558	0.273	0.15	0.0136	0.00856466	0.00663375	0.288926	0.151238	3.12408	56.5
0.00452274	0.124221	4.50476	1.09303	0.210055	0.132037	2.35327	3.00116	36.1768	4.53631	0.339839	1.66296	0.0463552	0.00778887	0.0882104	0.0296777	0.00153735	0.581807	0.000387336	0.00517581	2.171	0.334525	0.273	0.15	0.0136	0.285392	0.079237	0.379126	34.3581	5.11219	72.1
0.00438246	0.174787	7.15999	0.42059	1.8562	0.522363	4.53299	0.76492	6.95261	4.1191	0.234494	5.78259	0.133579	0.0157241	9.87351	0.0755582	0.00390112	0.0754285	0.700848	0.00761349	1.22515	0.354241	0.273	0.15	0.0136	0.206974	0.00488884	0.625688	37.6924	22.3897	47.5
0.00174246	0.239473	6.93463	0.147377	5.61939	0.104066	2.05396	0.952373	0.767213	7.96266	0.472475	2.63843	0.136502	0.0357829	3.45293	1.96343	0.000992489	0.14477	0.000190082	0.00222263	0.149992	0.4657	0.273	0.15	0.0136	0.00539798	0.00100786	0.155077	4.71876	7.77516	56.8
0.00883814	0.416837	7.50584	0.10969	0.294288	0.552723	3.62227	0.0679345	19.7566	2.31	2.01211	1.08702	0.0566659	0.016571	0.68814	0.047885	0.000525309	1.01258	0.185751	54.3762	0.31396	0.296044	0.273	0.15	0.0136	0.921908	0.0372785	0.309203	0.067469	2.08466	74.7
0.0207614	0.519352	8.43954	0.0763465	0.0313145	2.08505	1.89784	0.0303366	13.7366	0.47016	1.38019	1.15914	0.0290416	0.0125454	0.140593	0.566595	0.00211692	0.0861125	7.1021	55.9828	0.466344	0.0667776	0.273	0.15	0.0136	0.263553	0.0668509	0.302956	0.0117374	1.97971	65.7
0.00720277	0.472475	10.4137	0.0441542	0.196216	0.182575	0.68938	0.038583	15.2046	0.235318	1.08285	4.12595	0.078157	0.0271257	1.95172	0.563723	0.000164127	0.411149	0.00138334	3.51465	0.104939	0.0134184	0.273	0.15	0.0136	0.0618808	0.00122244	0.0471181	6.61239	4.5663	68.4
0.00111926	0.356322	3.90213	0.358429	0.103089	0.100309	1.7487	0.331063	1.4247	0.337451	0.370061	1.46244	0.143947	0.0113114	0.680444	0.499317	0.00010617	0.0470955	0.000315976	20.0337	1.6771	0.124978	0.273	0.15	0.0136	0.446626	0.000171445	0.00818356	1.61888	6.2446	65.1
0.000696638	0.312823	7.69947	0.134777	5.18654	0.0165352	3.15046	0.352067	1.47969	2.45005	0.760109	2.2218	0.1387	0.0413542	4.27427	1.20841	0.00417569	0.600146	0.000462322	8.68531	0.0718293	0.323026	0.273	0.15	0.0136	0.0958739	0.028291	0.576002	10.6343	3.55861	57
0.00236633	0.0435576	10.6007	1.24798	0.126682	0.040273	0.403492	0.0762249	0.382737	0.277319	0.198412	2.9318	0.057623	0.0101804	0.45786	0.186729	0.000638611	0.0543089	4.08064	0.0407579	15.9409	0.0175022	0.273	0.15	0.0136	0.366748	0.000218234	0.0240592	0.874742	10.8427	71.2
0.00752256	0.73193	7.68151	4.06963	0.0984871	0.522652	2.63312	1.61035	6.42829	3.46752	1.38309	3.49595	0.034996	0.0120864	0.149823	0.54194	0.00453996	0.119039	0.0137386	0.221826	13.8211	0.816391	0.273	0.15	0.0136	0.0206112	0.0325597	0.143198	10.7698	7.76038	78.5
0.000196949	0.0575654	1.04874	0.289295	0.622217	0.0129504	3.63606	0.0210558	0.90689	6.02063	0.261884	1.03439	0.0460802	0.00805461	0.547217	2.02281	0.000441324	0.450976	0.00397467	8.51924	0.107596	0.390153	0.273	0.15	0.0136	0.290449	0.0875029	0.380448	0.00707022	3.40536	70
0.00116889	0.554153	5.43718	1.03386	1.12026	0.00995724	2.79623	1.88061	0.507478	0.191866	1.01763	2.48673	0.062384	0.0105196	7.73655	0.437205	0.000641734	0.0737094	0.00465819	4.18973	0.841814	0.0356696	0.273	0.15	0.0136	0.00503042	0.000779503	0.0172978	0.00102985	6.96196	47.7
0.0169866	0.113402	8.85339	1.80031	0.125913	0.240218	1.10526	1.87831	8.19764	1.56953	0.513396	13.689	0.0659806	0.0132446	7.75346	0.0291187	0.000987432	0.0822427	0.00984164	9.47144	18.0954	0.187999	0.273	0.15	0.0136	0.0461178	0.0296647	0.524866	5.70966	32.4531	65.4
0.000421883	0.42197	3.68535	0.353784	4.21974	0.0165982	1.01116	1.91968	6.59347	0.122709	0.244845	1.07983	0.0901533	0.0103339	0.770164	0.0859064	0.00045082	0.396072	9.19604	12.2712	0.287514	0.00706364	0.273	0.15	0.0136	0.0029839	0.0043257	0.016445	0.0623871	1.30379	59.8
0.00232796	0.759317	5.60072	2.38561	3.39986	0.0111049	0.181595	0.0528891	1.29835	2.0356	0.234257	2.81378	0.111047	0.03961	0.120373	2.19389	0.0041153	0.198297	0.000138421	3.52532	4.86655	0.614023	0.273	0.15	0.0136	0.0252003	0.00045151	0.04629	0.453423	3.48951	76.6
0.0116202	0.283446	8.91565	0.981625	0.0607584	0.0433048	0.744559	0.0751942	10.7654	0.167751	0.184685	1.12685	0.054973	0.00961995	0.437364	0.0607686	0.000136046	0.0866268	0.00089107	0.0352986	10.4824	0.0238142	0.273	0.15	0.0136	0.180152	0.00141579	0.110367	0.517861	1.76521	55.9
0.000413039	0.158216	8.07713	0.110346	0.617699	0.0140287	0.403959	2.09517	1.63197	0.0551032	0.714943	1.22642	0.105627	0.0167148	0.86273	0.159858	0.00026308	0.0717284	0.00169677	27.724	0.127329	0.00595357	0.273	0.15	0.0136	0.0865072	0.000694515	0.0145198	0.00203357	1.43765	66.6
0.000770299	0.459521	6.1261	0.158267	0.23206	0.0295479	0.86135	0.0171302	1.21452	0.639504	0.365349	9.97031	0.051424	0.0125008	0.31766	1.13277	0.000136104	0.184305	0.00246368	0.000695317	0.643757	0.0353867	0.273	0.15	0.0136	0.092021	0.000440137	0.0184642	42.7271	18.5779	69
0.0028729	0.173004	8.04062	0.224998	2.38848	0.0726423	1.84581	0.0367947	1.35636	0.289941	0.30534	16.4312	0.0537764	0.00777986	1.04657	1.84497	0.011814	0.358302	0.0146419	43.3505	1.22816	0.0319162	0.273	0.15	0.0136	0.0477675	0.075538	0.228556	2.72809	33.4636	75.9
0.000257417	0.690276	4.70097	0.259485	2.44616	0.0175815	1.416	0.0262293	0.293709	5.4521	0.958296	4.446	0.0326238	0.0111854	0.103893	1.10203	0.00093557	0.193658	15.406	24.1947	1.2153	0.737157	0.273	0.15	0.0136	0.0122612	0.000266991	0.0485056	0.00231232	15.8022	72.5
0.00711496	0.765256	10.3186	0.979264	1.15738	0.00176895	4.57824	1.10172	1.62446	0.178467	1.5668	3.87499	0.0291216	0.0112471	2.95709	0.208835	0.000184471	0.222708	0.0629451	0.0272962	5.53073	0.0703942	0.273	0.15	0.0136	0.0039997	0.0141515	0.0617551	18.5238	12.0239	64.6
0.00527946	0.0802581	3.09641	0.450553	0.0613232	0.130572	0.612118	0.216334	9.39242	0.819604	0.235433	2.20391	0.0494556	0.00969934	0.396858	0.0323246	0.000144444	0.190692	28.4445	0.00118776	2.04822	0.185377	0.273	0.15	0.0136	0.00864071	0.000742522	0.0545712	1.63727	2.65205	77.1
0.00179458	0.0679831	2.13549	0.185729	0.912512	0.00515929	0.223049	0.0789629	0.320867	1.45317	0.200628	3.43856	0.0369429	0.0151196	1.95693	0.438832	0.00061405	0.073984	3.13419	0.833642	0.535457	0.149568	0.273	0.15	0.0136	0.0253039	0.00373559	0.581647	0.110254	17.0888	69.5
0.00907071	0.374607	6.09709	0.518882	0.322432	0.211889	0.322858	0.0180413	8.82618	7.76811	0.348266	2.24411	0.0785388	0.010685	0.343766	1.01432	0.00666411	0.098821	0.00207223	42.5024	5.03771	1.12858	0.273	0.15	0.0136	0.00327466	0.0011283	0.132604	0.917084	4.49969	71.6
0.0058379	0.452293	5.40551	3.84064	1.15367	0.290032	1.96086	0.0250772	12.723	1.62896	1.78977	1.50082	0.0599788	0.00871738	0.979317	2.94504	0.00254273	0.0737568	0.0015485	0.329112	9.67708	0.20396	0.273	0.15	0.0136	0.230024	0.00137609	0.0405084	0.0360326	1.84939	63
0.0055898	0.104095	10.9142	0.0933089	0.176505	0.0122314	0.759782	2.58323	4.93584	0.69521	0.396155	1.98714	0.137364	0.0228638	1.08103	0.29867	0.000150331	1.29068	0.726843	0.00456613	0.146558	0.251283	0.273	0.15	0.0136	0.101817	0.000343856	0.0130008	1.63543	3.14234	79.5
0.00823633	0.206146	11.0596	2.52009	0.806137	0.127264	1.84282	0.103458	1.20594	0.037457	0.250737	1.32783	0.0344685	0.00802771	0.160065	2.32464	0.0064255	0.230459	63.9486	0.140281	4.70826	0.00585408	0.273	0.15	0.0136	0.00662281	0.00084116	0.0844741	0.00603596	2.45835	66.5
0.00129802	0.176716	7.98869	0.191329	4.80161	0.0408917	0.321388	0.0551225	2.68714	5.74497	0.858391	4.29525	0.0445849	0.0129418	0.129311	2.97878	0.0175831	0.145471	11.0195	17.9524	0.182483	0.390764	0.273	0.15	0.0136	0.0829877	0.000122056	0.00913114	2.15143	7.70674	76.5
0.0112857	0.100759	3.08247	0.686198	3.84968	0.0109529	0.491778	3.37112	7.41585	1.71965	0.242936	2.49586	0.110886	0.0120212	3.52377	0.773037	0.00049309	1.5323	0.00371638	16.8247	9.90601	0.15546	0.273	0.15	0.0136	0.0421887	0.00515767	0.0293795	1.19012	6.46599	60
0.00658558	0.214849	2.41731	1.65797	0.986649	0.310775	4.42607	1.96262	3.73249	0.0236781	0.518092	2.25004	0.0965231	0.00918409	0.810341	1.21842	0.000737069	0.064177	0.00271689	0.0239187	22.3032	0.0168858	0.273	0.15	0.0136	0.0226007	0.00303807	0.00964981	47.8566	7.8528	63.7
0.000857873	0.415414	2.98482	1.63759	5.88019	0.952435	4.28204	0.0860623	3.86775	0.134676	0.557683	1.25797	0.134537	0.0151534	7.21367	0.0434739	0.0160823	0.112599	0.00154189	0.73744	1.04652	0.0233631	0.273	0.15	0.0136	0.154573	0.0206874	0.212101	0.139723	5.42189	39.1
0.0137445	0.255594	4.12494	0.122243	1.11302	0.250851	3.16098	0.17597	0.392116	0.0711712	0.261341	3.70692	0.0922725	0.00788245	0.353801	0.202446	0.00231792	0.0531704	8.77447	9.18333	1.18566	0.0179799	0.273	0.15	0.0136	0.135412	0.00620845	0.122869	0.072426	5.60258	75.4
0.0248238	0.664479	11.0254	0.386532	1.61348	0.0968687	2.57986	0.39678	7.24803	0.81984	0.63994	1.16593	0.117025	0.0251416	0.379204	0.126039	0.000794775	0.734212	0.000223213	0.00548396	4.6145	0.0479858	0.273	0.15	0.0136	0.0165013	0.00223067	0.0331355	0.954419	2.95818	65.7
0.000991604	0.593276	4.59837	0.62302	3.2236	0.0545964	3.00062	0.305218	4.34526	4.65737	2.57941	1.00103	0.158034	0.0143174	1.0496	0.354025	0.0149719	0.213491	0.0413454	5.11041	4.66042	0.80953	0.273	0.15	0.0136	0.0149857	0.0206608	0.192873	8.12418	2.21609	69.8
0.000469411	0.293368	5.46033	1.41391	0.0873815	0.0196436	0.839827	0.0470394	3.7466	0.0936821	0.943428	1.27513	0.0825916	0.00922449	3.88196	3.98525	0.000119325	0.745422	0.0841161	1.49684	2.32305	0.00634273	0.273	0.15	0.0136	0.00428022	0.00556216	0.0834053	2.94022	3.46461	51.3
0.0128985	0.511129	6.78362	0.248756	0.0474699	0.0702699	0.207372	2.30817	40.6889	0.521949	0.837204	3.20993	0.0929675	0.0121651	1.88306	0.125906	0.000205102	1.3771	0.000109356	0.0207813	1.59731	0.0463378	0.273	0.15	0.0136	0.00411251	0.0572056	0.354439	14.5881	8.94386	86.2
0.000653421	0.353368	6.25863	0.378478	1.27553	0.00183383	3.14343	0.298009	0.237914	0.0351697	1.31167	2.39654	0.0418832	0.00863795	0.987264	1.54657	0.000335902	0.229062	0.001327	0.144038	3.03822	0.0137767	0.273	0.15	0.0136	0.0665336	0.00216115	0.0717843	68.4976	8.69584	70.7
0.00762233	0.25073	1.84129	0.217977	2.60193	0.0135897	1.48438	6.12028	1.43819	3.48448	1.14746	4.31219	0.04259	0.0142288	0.513579	1.60173	0.000354395	2.09855	47.313	0.350961	2.49468	0.447852	0.273	0.15	0.0136	0.00496706	0.00261277	0.551277	2.73782	14.0694	87.4
0.0162189	0.541415	7.82652	0.872192	1.97103	0.0157074	0.204322	4.32574	2.44224	0.294773	0.500097	2.88563	0.0347213	0.00977044	1.36615	0.0345969	0.000151146	0.135376	0.0581996	13.5191	5.29102	0.257805	0.273	0.15	0.0136	0.111934	0.000828518	0.00706686	0.024879	10.669	71.9
0.00883458	0.615326	10.1249	0.78162	0.0256561	1.30244	1.00449	0.0585615	17.8969	0.259154	2.27442	5.52276	0.0938892	0.0116275	0.112464	0.756339	0.000291182	0.0788466	0.000250594	0.339833	2.99076	0.01822	0.273	0.15	0.0136	0.589907	0.00179094	0.0339448	49.7744	9.21403	76.1
0.00420132	0.0982459	4.86562	0.08491	1.13789	0.00157042	1.75415	0.313759	4.33444	0.822452	0.490002	3.63834	0.0585544	0.0155591	0.103282	0.609801	0.000159141	2.56644	3.28518	1.90494	0.160022	0.0765273	0.273	0.15	0.0136	0.00511511	0.00225626	0.0273181	0.45201	9.22957	76.2
0.000623398	0.189398	1.92675	0.230714	0.839139	0.0113005	0.410062	0.0198535	0.370067	1.89974	0.412577	7.64119	0.140594	0.0121764	2.46256	2.13584	0.000384994	0.101101	0.00835908	0.186292	0.186422	0.151925	0.273	0.15	0.0136	0.766538	0.000194827	0.0279599	11.9745	25.1091	72.6
0.000456604	0.505714	10.5876	0.920012	1.52217	0.295754	1.76289	0.0843157	1.98998	0.063559	1.27818	1.61736	0.0407784	0.0140096	0.593557	0.0688499	0.00156882	0.129867	1.208	0.00348003	2.42087	0.00565475	0.273	0.15	0.0136	0.0112084	0.00137678	0.00847932	2.57164	1.96446	73.6
0.00239024	0.19287	7.20317	0.728389	3.6069	0.00875986	2.03333	0.0226056	3.17852	1.25443	0.217932	1.17488	0.0542183	0.0117114	2.16925	1.04466	0.00101024	0.0630945	0.000139584	0.0609128	1.11989	0.22337	0.273	0.15	0.0136	0.0263852	0.00243699	0.0352228	21.9064	1.44297	48.1
0.0210995	0.0492622	9.6181	0.535747	4.87587	0.176254	0.755918	0.0189107	22.5708	6.68888	0.180431	5.02543	0.0520266	0.01068	2.44865	0.0627574	0.0071833	0.123168	0.000386252	0.249499	4.87169	0.874906	0.273	0.15	0.0136	0.00958143	0.0747191	0.489348	0.305541	5.58095	57.6
0.00148224	0.119359	0.815238	1.02673	1.22242	0.00560446	0.930446	0.998474	2.534	1.71557	0.509136	1.31344	0.0501534	0.00800518	0.420921	3.27234	0.000111215	0.433175	0.000111401	9.52997	14.2054	0.0910597	0.273	0.15	0.0136	0.00361022	0.076362	0.29088	0.0790176	3.32118	61.9
0.000374209	0.116987	3.70485	0.0632875	1.15545	0.0390941	4.72718	0.0806729	0.217306	5.02987	0.187241	4.21723	0.106918	0.015135	0.145828	2.66871	0.000235519	0.23187	0.0811968	37.8993	0.0532852	0.431033	0.273	0.15	0.0136	0.00450475	0.00195054	0.0506434	0.00771786	12.3355	75.5
0.0102169	0.285719	2.8384	0.0630804	0.937052	0.00233934	2.07477	1.33761	2.42244	7.05781	0.257178	5.59164	0.0348501	0.00857223	4.08137	0.0228939	0.000181312	0.109877	0.000111914	10.5583	0.893015	0.529135	0.273	0.15	0.0136	0.916411	0.0134728	0.135642	7.67972	8.29024	69.7
0.014322	0.200045	3.324	0.19963	0.410699	0.656522	0.491819	0.284818	64.1118	2.5491	0.558669	1.41011	0.050882	0.0102634	0.178107	0.0189507	0.00115675	0.254161	2.24882	12.828	2.4592	0.138681	0.273	0.15	0.0136	0.0224317	0.000325336	0.0287754	0.00254856	1.59646	73.7
0.00527445	0.157774	10.7092	1.1106	0.0833063	0.13467	0.661645	0.164372	1.57247	0.0473308	0.344273	7.65473	0.0428479	0.00950569	1.89508	3.59071	0.00100837	0.0590427	0.245728	21.0511	2.73955	0.0136174	0.273	0.15	0.0136	0.0374051	0.000574842	0.0334562	0.0277348	30.1023	68.8
0.0186509	0.0440666	9.80222	0.231306	0.384155	0.269877	1.87745	2.40024	36.1806	0.854236	0.199799	1.07575	0.0416677	0.0100832	0.804702	1.39337	0.000101282	1.7474	0.000584864	0.880424	3.16737	0.132161	0.273	0.15	0.0136	0.0027106	0.0126391	0.42677	0.00314706	3.65335	60.7
0.0219328	0.780748	4.68661	0.236408	4.90674	0.00534542	2.6464	0.104973	10.0712	1.09072	1.02048	1.90932	0.151444	0.0327236	0.149363	0.187307	0.000226375	0.23161	0.866938	0.000481373	2.23748	0.717941	0.273	0.15	0.0136	0.00576168	0.00124585	0.0419812	4.10054	2.57387	66.1
0.0062926	0.314627	2.80739	0.222498	1.04498	0.942925	0.402019	0.372114	20.997	3.02697	0.419405	1.97406	0.101105	0.00793338	0.159541	1.71588	0.000189298	0.129705	0.0483619	3.48855	1.33086	0.456684	0.273	0.15	0.0136	0.00501479	0.0106245	0.0818161	0.0063834	2.86629	82.6
0.00229116	0.197556	5.78518	3.95461	2.99564	0.00776323	1.05571	0.0298353	2.6946	0.0514573	0.457441	1.76653	0.0838315	0.0361221	1.33131	0.600508	0.00107676	0.432504	0.000206019	0.123353	30.1681	0.00622725	0.273	0.15	0.0136	0.0737494	0.00301272	0.0109566	1.07298	3.18571	63.4
0.000599339	0.0563727	8.62796	2.61151	0.427195	0.0306825	2.0266	0.0699844	0.510316	5.00947	0.263554	1.01008	0.157496	0.00937772	0.502316	2.8745	0.000481385	0.170722	0.0229946	0.00882858	2.27546	0.722372	0.273	0.15	0.0136	0.150418	0.00175663	0.052525	1.59205	3.19283	61.3
0.00055095	0.573736	10.1524	3.39013	2.67499	0.00169119	0.458257	0.0245587	2.53768	0.148337	1.86462	3.151	0.0779278	0.0100459	0.128955	0.311974	0.00038483	0.470886	0.22881	0.180508	0.535969	0.00829308	0.273	0.15	0.0136	0.00262907	0.00645012	0.293157	0.00681641	12.6272	80.1
0.015854	0.357991	4.95669	0.0838785	2.84894	0.0713522	2.69382	0.0674291	59.9052	0.191856	0.583877	4.73117	0.114013	0.0135975	1.34429	0.0280283	0.000747278	1.36825	5.10625	0.0179927	1.06345	0.0107677	0.273	0.15	0.0136	0.00359343	0.00128198	0.153577	0.0600084	5.57643	75.5
0.000747863	0.157911	2.14761	0.34872	2.46661	0.0588553	2.3957	0.0188791	1.3872	1.5795	0.244299	2.37618	0.146802	0.0143797	3.66713	0.55641	0.000454656	0.0745684	2.12421	4.14661	0.446965	0.280284	0.273	0.15	0.0136	0.0483966	0.0595943	0.214275	29.074	7.83138	48.8
0.000574181	0.675186	9.55218	0.154613	0.642018	0.0177875	1.8837	0.0215626	0.384995	1.03536	0.295109	15.1126	0.0260888	0.00794509	0.149586	4.11077	0.00120805	0.424175	0.050076	34.8793	0.382829	0.0565321	0.273	0.15	0.0136	0.0651173	0.000228161	0.017699	24.2971	25.4932	71.6
0.0425536	0.0892322	6.44736	0.821321	3.1631	0.610419	1.10586	0.2798	3.33738	0.378706	0.339341	4.17405	0.15554	0.00899893	0.142325	0.0938953	0.000184826	0.0533504	0.000144859	4.80033	10.7146	0.513473	0.273	0.15	0.0136	0.006175	0.000134772	0.0099426	0.0102417	19.7735	75.8
0.0112422	0.655796	9.46211	2.55186	0.359527	0.277751	0.399145	0.0415474	3.0023	0.0560152	2.97059	14.5577	0.045429	0.012902	1.71483	0.0368821	0.000354652	0.0658779	0.0116327	5.73792	18.3854	0.0121292	0.273	0.15	0.0136	0.28336	0.00255622	0.0222447	0.138879	28.0798	83.3
0.00526706	0.0692364	6.11427	0.0462974	0.758114	0.0361954	0.345065	0.352416	6.55501	2.75069	0.252459	1.46197	0.0740068	0.00964104	0.0916697	0.126825	0.000125737	0.613881	0.00204948	0.0286455	0.420222	0.350141	0.273	0.15	0.0136	0.163928	0.0440186	0.270418	3.05732	3.5853	76.5
0.000971083	0.223832	8.39029	0.0832232	0.850296	0.0390211	3.47056	0.137114	0.324466	0.909168	0.619772	4.5063	0.0378328	0.00897083	0.318277	0.352594	0.00528073	0.281891	0.000423395	0.0130187	0.724094	0.106546	0.273	0.15	0.0136	0.0312433	0.000779074	0.00922346	12.0332	8.03627	81.7
0.00152582	0.778605	5.19266	0.230766	0.112166	2.20123	2.66944	0.228698	8.64859	0.119897	0.699015	1.35232	0.0819004	0.0116307	0.932136	0.591788	0.000822662	0.0794521	0.000289216	14.6742	2.45192	0.00865075	0.273	0.15	0.0136	0.16035	0.0126437	0.260483	11.7003	2.67091	64.2
0.00180621	0.636102	10.284	1.95208	3.95186	0.012085	1.55632	2.63118	3.13408	1.31911	0.583747	1.14358	0.0372335	0.0113188	0.120899	0.995039	0.00025851	0.101503	0.00281953	2.03707	1.79805	0.218802	0.273	0.15	0.0136	0.00601796	0.00412643	0.403174	0.0990672	1.39189	57.4
0.0013624	0.178358	8.17895	0.859408	4.36024	0.00110386	0.188135	1.13573	12.0863	0.921368	0.244587	1.44922	0.0828974	0.02184	0.344082	0.0302004	0.000226505	0.270765	4.1417	10.4414	6.08434	0.0603177	0.273	0.15	0.0136	0.166997	0.0123077	0.0414146	3.00782	1.84968	61.2
0.00808919	0.484061	3.28153	0.152084	2.52305	0.953638	3.26189	0.884737	43.8777	1.28603	2.46056	1.36327	0.0929823	0.00870864	0.12061	0.309409	0.0706193	0.0848801	0.793651	0.000196689	0.89279	0.160177	0.273	0.15	0.0136	0.0431525	0.0198953	0.515099	33.0891	2.00688	73.5
0.015562	0.0606201	4.73077	1.8936	2.26962	0.00360841	0.587843	6.29252	3.79535	0.554648	0.182037	1.39107	0.0427064	0.0112601	0.666259	3.57392	0.000215401	2.54472	2.85457	1.10291	25.7265	0.485237	0.273	0.15	0.0136	0.0301356	0.0226588	0.0769103	7.05105	2.1217	63.9
0.0154634	0.453118	7.13531	0.659536	3.38584	0.0315796	0.374996	6.21056	17.5088	0.597919	0.229134	1.73383	0.0430597	0.00905409	1.58145	0.129407	0.00806911	0.152033	5.25369	0.0533485	3.35378	0.164529	0.273	0.15	0.0136	0.00861018	0.0180974	0.185871	0.091686	2.66419	64.2
0.00139335	0.130676	5.61607	0.366609	3.26214	0.25785	0.490029	1.67277	15.1744	0.302906	0.341095	1.0117	0.102696	0.0162138	0.652982	0.397445	0.00311404	0.103832	0.00249287	0.536341	0.242468	0.0275736	0.273	0.15	0.0136	0.517482	0.0135761	0.398455	0.0322295	1.43448	63.3
0.001541	0.753148	5.22573	3.81003	1.59188	0.00642568	1.68407	0.0381183	1.42002	0.0160228	1.63194	1.7069	0.0658032	0.0101226	0.0790728	0.814507	0.000694948	0.0599238	1.04369	33.257	6.07956	0.00653363	0.273	0.15	0.0136	0.00417756	0.000245085	0.0100048	30.8477	5.75145	69.3
0.0207334	0.13165	6.67789	1.49042	2.65818	0.00329675	3.12819	3.74557	0.537089	1.27378	0.586869	5.20844	0.0703579	0.0187561	0.235565	0.199452	0.000694313	0.109637	13.9008	4.63905	22.3668	0.550737	0.273	0.15	0.0136	0.810623	0.00240557	0.019854	2.54497	6.94349	77.1
0.00435245	0.555904	3.71051	2.75289	0.0476963	0.0272597	4.51387	0.0688528	2.74517	0.0123349	0.189001	1.62132	0.0291259	0.00882079	1.00897	1.0454	0.000142903	0.0817467	4.96156	0.037982	37.5953	0.00772182	0.273	0.15	0.0136	0.00290943	0.00575687	0.0920148	0.00706055	4.16683	53.5
0.00174671	0.069975	0.84395	1.03469	2.98799	0.308365	2.70161	0.0569214	4.05859	0.20824	0.174771	2.17947	0.0828894	0.0140591	0.0981401	0.389782	0.0467294	0.442341	7.0732	48.782	8.74203	0.0100526	0.273	0.15	0.0136	0.00909174	0.00403983	0.307684	0.00285796	7.61637	86.3
0.00679049	0.51118	4.31051	0.177434	0.623536	1.43327	2.33173	0.0344257	24.2437	1.49912	0.504715	4.359	0.121173	0.0345947	0.242473	0.0409343	0.000153958	0.259183	0.00781828	50.993	1.6207	0.078888	0.273	0.15	0.0136	0.00411577	0.00118895	0.103912	0.286726	11.8065	74.4
0.0457314	0.130335	11.3995	1.46541	6.12878	0.0124534	2.0414	0.0545959	2.06836	0.118536	0.378886	1.39058	0.129971	0.0447208	0.210773	1.39137	0.00323361	0.4395	0.588104	34.361	13.2131	0.0250846	0.273	0.15	0.0136	0.023472	0.00117589	0.0721682	0.00249909	4.69396	54.7
0.00353896	0.332277	2.65899	0.218623	2.10159	0.904147	3.55751	0.676718	25.5466	0.10461	0.605166	1.88446	0.0337605	0.00816058	0.106668	0.051514	0.000124591	0.815264	0.000212352	0.358377	2.68724	0.00610633	0.273	0.15	0.0136	0.372341	0.000538085	0.0109264	0.966096	3.31363	77.6
0.00361648	0.0581235	2.12732	3.79181	1.69666	0.0125877	0.336583	0.0854731	1.44615	0.485582	0.181	1.00191	0.135638	0.00869682	0.0943401	2.50457	0.00278667	0.377248	0.00035496	1.30078	17.4813	0.134659	0.273	0.15	0.0136	0.0564384	0.00465698	0.0274359	3.49405	3.65458	77.3
0.00304124	0.112011	0.70858	1.57045	0.144286	0.010044	3.90489	2.01564	7.78223	1.23822	0.200792	2.20754	0.0292055	0.0124779	2.77941	2.1392	0.000186847	1.78827	0.000611788	0.00143797	19.689	0.0723481	0.273	0.15	0.0136	0.0268243	0.00221177	0.3979	5.95537	9.72427	57.2
0.0145053	0.0907201	3.74654	1.43683	4.75293	0.00555458	0.310009	0.667306	29.4304	7.19128	0.254348	1.16383	0.0891836	0.0323728	2.23273	2.28188	0.00399848	4.55942	0.0015649	0.0968949	11.0638	1.16595	0.273	0.15	0.0136	0.0183889	0.00106807	0.111845	19.1618	2.77906	51.9
0.000951554	0.657183	5.65007	1.86544	2.84706	0.0104185	0.297138	0.205093	0.571683	0.502859	0.896692	6.92164	0.037481	0.00829338	0.135871	4.01526	0.00351724	0.0803513	0.905675	0.0142234	1.09091	0.0874744	0.273	0.15	0.0136	0.131987	0.00183972	0.0150224	6.13643	13.1719	78.5
0.0109636	0.0884103	8.97672	0.065178	4.93281	0.0280156	2.45821	0.174875	3.73822	0.174834	0.194709	3.52009	0.125355	0.0189971	2.9074	0.650192	0.00609722	0.219637	0.0236243	0.0234917	0.969639	0.0184613	0.273	0.15	0.0136	0.335991	0.0448636	0.439902	9.07063	11.7606	56.4
0.00725076	0.102841	7.85158	2.9586	1.6125	0.0023131	3.61102	4.5388	0.917282	8.79165	0.170083	9.65944	0.0517755	0.00839709	2.42536	4.14926	0.000116503	0.529796	0.000955373	0.336905	11.4142	0.681932	0.273	0.15	0.0136	0.207993	0.000201306	0.0101321	0.728951	38.2354	68.1
0.00690264	0.545298	4.91564	0.0962674	2.88355	0.787167	4.16632	6.64912	3.91998	0.212868	0.239797	1.13906	0.0607301	0.0176343	0.492586	0.0285457	0.00144644	0.140795	0.0540953	51.3905	0.580729	0.247529	0.273	0.15	0.0136	0.233939	0.0127724	0.0539784	0.00306054	1.45678	65.9
0.00182039	0.175977	1.14858	0.132508	2.54897	0.011233	2.46262	0.308988	2.3515	7.89443	0.432632	5.27402	0.144811	0.017029	3.20783	1.00414	0.00298103	0.107771	0.000210449	0.122303	1.13569	0.757997	0.273	0.15	0.0136	0.00328154	0.00719251	0.0830302	0.416697	12.7086	66
0.000343422	0.203742	6.19064	2.72843	3.24393	0.0429639	4.28165	0.0170894	0.957057	0.24068	0.295475	3.71122	0.0429355	0.00892799	0.113209	2.7415	0.00036511	0.484701	0.000176749	11.3422	0.37041	0.0121469	0.273	0.15	0.0136	0.00907107	0.000265699	0.00681612	0.00358685	15.9026	66.2
0.000692746	0.356899	3.82108	0.0787667	1.34504	0.0176133	0.230318	0.30495	0.788483	0.0226427	0.304885	2.08384	0.0309215	0.00819211	0.23332	0.957087	0.000883507	0.106909	0.000169465	8.32825	1.20515	0.00774099	0.273	0.15	0.0136	0.0102738	0.0352431	0.567717	0.248617	3.2257	74.1
0.0266316	0.0813785	9.87324	0.555694	0.156528	1.52526	4.101	1.07769	24.4508	0.675452	0.214582	1.38184	0.0763489	0.0136593	2.2161	0.0774656	0.000140356	0.391043	0.549022	0.0219914	3.7299	0.0403897	0.273	0.15	0.0136	0.00413026	0.000195628	0.0279763	0.0811685	5.11066	56.6
0.00139658	0.392727	3.71416	2.82726	3.01808	0.00102466	0.821091	2.49183	0.422391	0.0988965	1.87971	2.30307	0.0818876	0.011675	0.434275	1.91509	0.000164827	0.0616341	0.000515552	0.000543162	2.90875	0.0375556	0.273	0.15	0.0136	0.00561822	0.000225026	0.0121778	6.60071	6.40104	73.7
0.00539629	0.581252	6.69592	0.109921	1.01891	0.0203683	0.218448	0.422365	16.6928	0.239683	1.69688	2.18326	0.0694058	0.00813195	0.248641	0.64058	0.000521345	0.0779324	7.41287	0.0246551	0.502508	0.0119847	0.273	0.15	0.0136	0.00558278	0.00296642	0.138936	2.52694	2.56085	68.6
0.00361091	0.13111	11.512	1.09493	1.23685	0.29769	2.97362	0.762295	1.94036	4.11601	0.193733	1.16459	0.150858	0.0372727	0.123421	0.350251	0.000675339	0.151509	0.000237348	3.10346	2.66168	0.229973	0.273	0.15	0.0136	0.00321345	0.000484818	0.00751412	7.71581	1.96148	58.5
0.000768682	0.0780515	8.32106	0.0978492	5.7229	0.0157484	1.01339	1.43622	1.82843	0.24353	0.189048	1.27879	0.131291	0.0231416	0.843701	0.352919	0.00287451	0.750394	16.9744	3.9804	0.296739	0.0766776	0.273	0.15	0.0136	0.0205452	0.000522514	0.0158511	18.703	3.69681	73.1
0.00182417	0.0756945	4.55276	0.537017	5.36733	0.0241063	2.03757	0.206732	8.47929	0.276402	0.344107	1.40062	0.033052	0.0113163	0.365947	0.022857	0.00525914	0.0534184	9.42908	0.0658107	0.695807	0.0319108	0.273	0.15	0.0136	0.00298705	0.0127168	0.468391	0.0030535	1.75138	63.7
0.00456622	0.542511	8.90296	0.0589878	2.01489	0.0156093	4.21203	0.208691	16.6676	0.459282	1.46794	1.5968	0.106343	0.0362974	4.61641	2.38087	0.000157023	2.35037	0.000116296	4.36386	0.688744	0.0321748	0.273	0.15	0.0136	0.0515605	0.000166521	0.0126349	29.9362	1.76649	47.8
0.0125704	0.176977	5.45184	0.313467	3.02316	0.333647	4.35568	3.10248	1.49551	0.149716	0.339215	2.36953	0.0558605	0.021482	0.0626856	0.200185	0.00045	0.296913	0.00107872	0.0736741	2.87025	0.0368715	0.273	0.15	0.0136	0.0214969	0.00180825	0.0356403	17.7374	3.84194	79.8
0.0108375	0.116691	8.99247	1.2263	2.59193	0.00133059	0.196483	0.866359	6.50674	5.35305	0.579882	1.78322	0.124731	0.0203661	3.25003	0.0451365	0.00033573	0.376477	0.000141846	0.998681	5.57604	0.62067	0.273	0.15	0.0136	0.420658	0.00298103	0.0196908	30.8449	2.51212	72.8
0.000526795	0.688014	5.25168	0.147204	0.282637	0.0667099	2.84934	0.0178924	0.900298	8.90261	2.31971	1.47025	0.0341207	0.0106955	0.486442	0.280918	0.000302791	0.134322	0.0001408	0.380793	0.162067	0.84454	0.273	0.15	0.0136	0.930902	0.0375519	0.594915	4.11756	4.09212	69.1
0.00851041	0.193026	9.97879	0.156694	1.41633	0.158805	2.27885	1.01041	19.3145	7.8818	0.200255	1.39652	0.040947	0.0177257	0.893018	0.0305936	0.0290381	0.0723486	20.1311	0.222536	0.868625	0.388806	0.273	0.15	0.0136	0.382274	0.0357453	0.261899	22.4633	5.70144	52.3
0.000245427	0.332209	5.69951	0.0428605	0.219966	0.0843651	3.45242	0.0422195	3.3947	2.60961	0.306812	1.00837	0.0281566	0.00788682	0.203056	1.83113	0.000390162	0.0581952	0.423779	15.0755	0.199116	0.160326	0.273	0.15	0.0136	0.525609	0.0180247	0.609384	45.3727	3.54692	52.5
0.00230303	0.247452	1.33533	0.080129	2.17263	0.0263652	0.412093	0.0533868	7.99463	12.3182	0.984586	5.08489	0.075254	0.017444	0.468837	0.617127	0.00025369	0.191149	0.0134931	1.2952	0.399837	0.666785	0.273	0.15	0.0136	0.133038	0.0244003	0.260862	9.74661	20.0529	68.8
0.000471685	0.188842	7.96807	0.226392	1.0086	0.0342562	2.12846	0.672358	0.733332	0.126095	0.809044	2.85045	0.0878613	0.00966098	0.143541	0.327779	0.00166926	0.212032	0.154732	32.4099	2.33636	0.0156285	0.273	0.15	0.0136	0.00286225	0.00895311	0.0294567	45.2926	4.7844	80.9
0.00441703	0.153696	4.84256	0.504315	1.89097	0.0272892	0.244631	0.588605	1.41132	0.276811	0.364142	1.18109	0.0532272	0.0206893	6.93616	0.138309	0.000507307	0.110767	21.041	44.309	3.09313	0.292136	0.273	0.15	0.0136	0.0291742	0.00192175	0.0682013	0.055169	3.28036	43
0.000458416	0.0887887	0.629274	0.278999	0.893275	0.0107441	1.39281	0.157944	6.89443	0.611804	0.410319	1.23338	0.0547812	0.0194681	0.431141	0.0835511	0.000490625	0.25667	0.00134319	0.00059255	2.99165	0.0327696	0.273	0.15	0.0136	0.0750484	0.0216062	0.0875977	14.7388	2.4092	70.5
0.00226508	0.669375	6.42795	2.05294	2.87237	0.0173242	0.27486	1.26156	0.426419	0.0223713	1.86949	1.83428	0.0790701	0.0101083	9.90132	0.306937	0.000936377	0.0663084	0.253958	1.59726	1.96784	0.0628121	0.273	0.15	0.0136	0.250241	0.000276733	0.00855074	26.2056	6.43745	52
0.00454279	0.335602	2.62144	0.173197	2.74442	0.022749	0.231285	0.0324739	13.6297	0.442877	1.58571	1.36592	0.116887	0.0170608	9.79156	1.28196	0.000427999	0.455334	6.35023	0.39819	0.638259	0.088615	0.273	0.15	0.0136	0.0025454	0.00639165	0.512372	0.00520917	3.1999	42.1
0.00617742	0.585093	3.80359	0.0595684	0.0926291	0.132009	0.922506	0.617911	10.8773	1.88071	0.348743	11.212	0.156533	0.0156078	2.12439	1.82864	0.000137816	0.128374	55.5356	0.0991997	0.785094	0.0880145	0.273	0.15	0.0136	0.00358775	0.000197072	0.00968759	1.92351	32.5538	65
0.00247984	0.304984	10.9697	3.61114	0.285525	0.0186161	0.76924	0.0426503	0.469583	2.81265	0.374626	8.07792	0.0379868	0.00895413	0.0918125	0.083522	0.000169295	0.042741	11.7091	0.244133	7.66679	0.43258	0.273	0.15	0.0136	0.00368957	0.000595828	0.0103039	51.2583	26.6995	69.3
0.000479223	0.137426	4.1424	0.321687	3.74059	0.0775213	1.22395	1.11011	3.11151	5.63433	0.561758	1.29736	0.0601562	0.00973621	0.093977	1.43536	0.000382623	0.134649	0.249904	3.5334	0.313032	0.655811	0.273	0.15	0.0136	0.181262	0.00225479	0.117125	0.0108761	4.13713	67.5
0.00264502	0.146584	10.7658	0.754305	6.05885	0.0512041	0.402257	0.0576272	5.61102	2.55872	0.594845	1.76484	0.0621754	0.00975789	0.49064	0.23723	0.000242992	0.204795	0.00590356	0.000255822	0.779165	0.194254	0.273	0.15	0.0136	0.00348304	0.00211822	0.0781265	48.3297	2.65456	66.1
0.00201081	0.257888	2.89989	0.0889962	5.35974	0.0641834	0.886484	0.0462964	9.75842	0.125227	0.810155	1.66772	0.117437	0.013635	0.254882	0.277186	0.0238465	0.203894	12.3327	0.0611995	0.422622	0.00597198	0.273	0.15	0.0136	0.0243196	0.000187066	0.0236418	0.538008	3.01237	73.9
0.00843976	0.125243	4.09352	0.0562399	0.180848	0.0950018	2.08268	1.09331	1.63295	0.0242177	0.3558	1.37722	0.0392913	0.00823963	0.991414	1.08807	0.000208038	0.443937	7.59744	14.5093	0.250259	0.0226712	0.273	0.15	0.0136	0.015547	0.000262916	0.02849	0.0759614	2.07727	70.5
0.0148354	0.367168	6.61613	0.433156	2.28102	0.00364957	1.65655	0.118774	0.444486	0.130278	0.181766	1.70736	0.0521622	0.0224787	0.742895	2.14658	0.000900165	0.201135	0.0440323	0.923745	4.1318	0.0130262	0.273	0.15	0.0136	0.0101307	0.007201	0.0547211	0.3773	7.34274	59.6
0.00870745	0.595115	4.08807	0.271729	3.75625	0.0519177	1.04576	0.660089	3.12133	0.215036	0.602011	1.06878	0.0285437	0.0120819	0.406127	3.77089	0.00134726	0.115802	0.00219007	0.0366419	1.74636	0.0188047	0.273	0.15	0.0136	0.00372394	0.00193866	0.0121067	18.0176	1.97001	53.5
0.00452823	0.245206	4.35858	0.373857	0.731079	0.0324011	0.189875	2.16253	1.47318	0.339903	1.12562	14.3134	0.0355682	0.0077616	2.42019	0.268916	0.000833674	0.118817	6.28281	41.773	2.05967	0.0312127	0.273	0.15	0.0136	0.381319	0.0554529	0.432754	0.0078108	16.4004	86
0.0153934	0.54251	10.2988	1.42573	5.15431	0.00235166	0.518048	5.73233	0.615817	0.137294	1.80461	15.4961	0.0754526	0.0105665	0.236476	0.295201	0.000707763	0.0535208	0.0855896	1.86523	4.7583	0.0719543	0.273	0.15	0.0136	0.139969	0.000518964	0.0165437	2.68291	41.8907	72.6
0.00593983	0.247544	8.90767	0.632722	0.620279	0.0373059	0.245176	0.734969	19.611	1.95161	0.231126	1.51865	0.0411314	0.0131048	2.11468	0.380987	0.00134775	0.267404	0.0470357	0.0124079	2.06088	0.0992297	0.273	0.15	0.0136	0.223534	0.000585852	0.0268895	4.70565	3.93791	59.3
0.000530759	0.680233	6.87211	1.10706	1.41169	0.00350508	1.0718	0.149567	0.342859	0.250998	0.36331	6.54488	0.052224	0.00990761	0.869873	1.62553	0.000498838	0.725413	2.29139	0.473554	16.2118	0.0139008	0.273	0.15	0.0136	0.0677721	0.00203106	0.104177	0.0576319	10.3158	79
0.00164154	0.229691	8.25865	0.882795	3.47351	0.0431675	0.284626	0.0653112	5.53308	0.348587	1.11454	1.97866	0.0762729	0.00976014	0.597662	0.03575	0.00353914	0.163859	0.000709625	48.3619	3.23496	0.0182343	0.273	0.15	0.0136	0.390879	0.0191371	0.150491	0.00619652	4.63479	77.5
0.000528034	0.249183	9.67767	0.312799	3.26253	0.00230734	2.86651	0.88566	1.09349	1.61535	0.529443	1.11122	0.0730138	0.0225654	0.129701	2.64235	0.000644558	0.34411	1.3608	3.03715	0.261299	0.471972	0.273	0.15	0.0136	0.0702483	0.00350827	0.290047	0.0516875	5.43877	60.6
0.000400548	0.100776	0.916357	0.734898	3.46907	0.00509806	1.81212	0.546615	1.71393	0.390239	0.432417	1.09631	0.0717325	0.0161143	0.174534	0.965847	0.000113388	0.214706	2.20014	0.000339889	0.676283	0.0219894	0.273	0.15	0.0136	0.0153277	0.00204598	0.332064	29.0713	2.63659	66
0.00224831	0.204694	4.81709	0.118458	2.08733	0.131596	2.59404	0.0706609	1.15265	0.719598	0.470925	5.81353	0.0573589	0.0131053	0.309095	0.547023	0.00129328	0.0589449	0.00124052	0.129798	0.125631	0.0920564	0.273	0.15	0.0136	0.28894	0.000414517	0.0705641	2.72192	6.55731	65.3
0.00342208	0.175693	8.75574	0.0668953	0.0603692	5.89397	3.39828	0.484513	17.9348	3.97765	0.26592	1.02824	0.0649813	0.0231448	0.175641	0.252723	0.000355166	0.0938711	0.386704	0.00176116	0.0656498	0.296295	0.273	0.15	0.0136	0.0144125	0.00704982	0.0206538	0.276598	3.92829	59.4
0.0068687	0.241465	3.24342	2.30956	4.45525	0.0017294	2.36267	0.534241	1.83581	0.0657618	0.206836	6.32074	0.0279311	0.00886351	0.519453	1.32417	0.000865222	0.847894	25.3632	4.5907	21.5206	0.0127557	0.273	0.15	0.0136	0.0576649	0.000367088	0.00755159	0.00303579	8.48862	67.3
0.00345906	0.64995	4.51476	2.13099	5.4838	0.00104928	2.40597	3.83071	16.2379	0.172451	0.662029	1.39038	0.125463	0.0316789	0.123816	0.109884	0.000131244	2.26745	0.086297	0.194406	4.66512	0.0183998	0.273	0.15	0.0136	0.012266	0.000129941	0.00765833	0.00592769	2.18494	81
0.00800779	0.382641	6.19259	2.42893	0.0334917	0.110723	0.228189	0.0202373	8.95966	0.178196	0.417139	2.47114	0.0770842	0.010632	1.67261	0.352846	0.000189824	0.0677838	0.158769	0.000543424	16.2492	0.0170491	0.273	0.15	0.0136	0.00406571	0.000961498	0.204483	28.9646	3.82113	67
0.000962994	0.777314	9.06721	0.265759	0.200791	0.0845915	2.11779	0.0735122	5.4298	0.154747	1.28506	1.42413	0.109101	0.014958	0.113733	0.0299978	0.00010837	0.239037	0.449063	26.4893	0.0924206	0.0146216	0.273	0.15	0.0136	0.00744853	0.000429096	0.0156293	0.0247231	2.20965	77.8
0.000633375	0.0873287	0.586125	0.869244	1.06722	0.00171416	0.851315	0.203196	1.6757	0.0619468	0.330846	1.50685	0.0694589	0.0180541	0.497705	1.62196	0.000288265	1.04983	0.0148539	42.7477	2.15301	0.0097356	0.273	0.15	0.0136	0.0490594	0.000292152	0.0116969	0.000143261	2.43043	71.6
0.0163897	0.399307	8.7826	2.03314	0.331545	0.115231	3.16814	0.0221931	12.2247	0.295503	2.00982	1.71526	0.0712258	0.00811714	0.688745	0.0413268	0.00333549	0.333343	10.5645	6.10816	15.0079	0.0514266	0.273	0.15	0.0136	0.00667616	0.212189	0.638756	0.000594579	8.15635	72.1
0.000391533	0.569865	3.46138	0.28832	1.56557	0.00540735	0.643664	0.0296519	0.169767	0.210739	0.173013	12.8991	0.0326174	0.00794437	0.730793	3.06371	0.000187293	0.160242	0.00106489	33.2966	1.24901	0.0314158	0.273	0.15	0.0136	0.127613	0.0404204	0.138232	0.00143382	25.2877	68.6
0.0304668	0.13935	10.2698	0.205301	5.94611	0.0760318	0.192842	4.33492	10.5848	16.4764	0.180957	2.53276	0.0283235	0.00804161	0.736468	2.57016	0.00102111	0.234042	7.18181	31.9007	1.94297	0.796877	0.273	0.15	0.0136	0.370117	0.000488996	0.0250679	0.0135458	9.22066	61.6
0.00781099	0.638057	3.50461	0.0697616	5.58553	0.0561026	1.2694	0.0189442	1.04573	0.0203731	0.477442	1.11246	0.14439	0.00941486	4.44216	0.224663	0.00466166	0.155775	0.0244014	0.0137408	0.62024	0.0130614	0.273	0.15	0.0136	0.106095	0.000165419	0.00645063	0.414137	1.84795	54.6
0.0105856	0.30623	5.27631	0.440863	1.029	0.0730409	0.370448	6.31025	3.80375	0.695161	1.15572	9.0707	0.152656	0.00794783	5.35689	0.529428	0.00043155	0.0677739	1.61233	0.000199632	3.5972	0.138788	0.273	0.15	0.0136	0.00533287	0.0111201	0.133316	15.2729	25.7196	65.9
0.00978734	0.227622	5.38399	0.167237	1.35214	0.0010599	0.191099	0.0172463	0.861682	0.0104062	0.465201	6.77732	0.0499086	0.0158672	0.262929	0.72667	0.000158519	1.88377	0.00112283	0.182126	1.66296	0.0145766	0.273	0.15	0.0136	0.113013	0.00326536	0.0614573	1.97454	26.8008	90.8
0.0138852	0.522606	4.75396	0.187214	0.0453969	0.072068	2.35351	0.0754706	1.16016	0.00647377	0.316698	1.98087	0.0423983	0.0126252	0.300227	0.285632	0.000243438	0.142278	0.0279481	5.95373	1.18076	0.0347011	0.273	0.15	0.0136	0.202466	0.00112992	0.0581884	1.4335	3.72525	74.8
0.00274791	0.17349	2.53272	0.069118	0.481138	0.201363	1.40194	0.221006	3.89066	0.243281	0.231311	1.62397	0.120777	0.0141219	0.161766	0.31335	0.00012199	0.144903	0.000135095	3.52689	0.308589	0.0130852	0.273	0.15	0.0136	0.809412	0.0949465	0.433427	46.2156	2.11866	71
0.00150433	0.3932	3.01351	3.35811	4.49139	0.0418281	2.86043	2.03674	1.70848	5.51904	1.7448	5.43669	0.120534	0.0206423	0.285284	0.494782	0.00162575	0.202027	0.0435484	5.81172	16.5777	0.279768	0.273	0.15	0.0136	0.00767292	0.00925138	0.0311541	0.00561359	27.0147	67
0.0183038	0.5124	9.24613	0.0766935	3.94779	0.241901	0.815419	0.108858	3.19009	1.275	0.414396	13.9069	0.148183	0.00957178	9.63307	0.732688	0.0157938	0.0931179	0.0302773	0.0070596	0.76487	0.308189	0.273	0.15	0.0136	0.147099	0.000869239	0.0141619	26.6119	68.3139	67.9
0.0217016	0.0736714	4.87287	0.0443587	0.0266154	0.283946	1.25353	0.165354	38.1718	1.19849	0.178615	1.22113	0.0418039	0.0156837	0.163871	0.0403402	0.000505419	0.0794516	0.528234	0.00280421	0.5424	0.0602701	0.273	0.15	0.0136	0.0108711	0.000249062	0.019089	0.272359	2.66137	53.9
0.00318418	0.332108	3.30012	0.121739	4.78983	0.0122498	2.35197	0.025448	6.04612	0.073668	0.930305	2.02237	0.12499	0.00935224	0.900918	0.0713831	0.00560546	0.0454569	0.266748	3.4699	0.427182	0.0121488	0.273	0.15	0.0136	0.622865	0.000173034	0.00713169	23.2205	10.0791	72.7
0.00146357	0.523412	9.30756	0.957031	0.593491	0.0636924	1.02327	0.438603	9.62387	0.156071	0.209734	1.40306	0.0466037	0.0142399	1.82577	0.0162584	0.00498903	0.114176	0.000777459	26.8543	11.2491	0.0101365	0.273	0.15	0.0136	0.0348735	0.000787003	0.0330839	1.65329	3.76221	53.1
0.0321208	0.580878	5.43339	2.46575	5.23995	0.0105599	0.195574	0.0169111	19.7319	1.56984	0.238056	1.48341	0.0452356	0.0131401	0.35726	0.0199963	0.00119549	0.112082	0.00394701	28.6934	28.6848	0.110564	0.273	0.15	0.0136	0.1708	0.00429886	0.0630376	0.000618381	4.42098	57.2
0.000295246	0.409489	9.95181	0.431109	1.99302	0.00393422	1.83401	0.0225176	0.293592	4.14049	0.390933	8.5482	0.044492	0.0142163	8.10252	0.240492	0.000410046	0.189255	0.000596647	2.6084	0.196553	0.299408	0.273	0.15	0.0136	0.0442603	0.00161414	0.0349593	21.8864	11.0954	64.6
0.00240656	0.289133	9.23475	0.688617	1.76285	0.104615	1.26237	2.62245	2.4004	0.128878	0.392348	3.58222	0.122809	0.00902649	1.01795	0.127007	0.00023749	0.402793	0.0218405	1.92851	1.43742	0.0185251	0.273	0.15	0.0136	0.0637056	0.00178115	0.00871926	57.0747	5.59325	81.3
0.000165893	0.289288	2.95497	0.156217	3.25018	0.0115389	2.78929	0.0913738	1.5022	0.573906	0.220266	1.30295	0.0388003	0.011342	0.82248	2.6843	0.00287332	0.833212	0.000396916	46.762	0.380013	0.0275525	0.273	0.15	0.0136	0.017795	0.113723	0.423453	0.00167325	4.43666	63.1
0.000454059	0.48506	4.72772	2.32365	1.52882	0.00804001	3.10465	0.289949	0.433402	3.93432	0.3299	4.42702	0.156371	0.0113659	0.369649	0.387428	0.000142947	0.0711449	8.46703	2.30753	8.02179	0.24432	0.273	0.15	0.0136	0.00895859	0.00629764	0.134605	0.846826	9.80506	67.7
0.0172862	0.386693	6.34312	0.0490937	0.685019	0.539211	0.699164	1.91837	29.1567	5.26113	1.54558	1.28707	0.0319166	0.0102063	6.68027	0.234047	0.000857973	0.491396	2.19995	3.76818	0.457542	0.882098	0.273	0.15	0.0136	0.025491	0.000117075	0.0234019	0.358568	3.19537	63
0.014057	0.0758578	10.1678	0.963884	0.557679	0.268404	1.19248	1.45784	5.20392	0.550123	0.269316	1.39387	0.112982	0.0233818	9.41785	3.73029	0.0001044	0.168129	0.000610379	0.216741	9.26014	0.13562	0.273	0.15	0.0136	0.0329395	0.00096374	0.00645858	0.120974	3.21715	31.9
0.0158545	0.743356	8.85003	0.0496414	0.560215	0.00963836	1.22172	0.0819341	0.630973	5.83354	1.07504	9.8778	0.0848653	0.0178558	0.313555	0.525862	0.000129989	0.173691	5.08853	0.0155173	0.184514	0.485212	0.273	0.15	0.0136	0.00523266	0.0184023	0.145601	0.972956	12.5851	72.5
0.0116699	0.532084	9.44266	1.71452	0.130697	0.330184	0.668873	4.13121	8.79605	0.496848	2.31378	1.8291	0.0727254	0.0190523	0.146006	0.0496505	0.00694218	0.209613	10.7727	6.38266	10.5727	0.0293971	0.273	0.15	0.0136	0.660854	0.000459426	0.0169424	11.5661	8.78447	90.3
0.00278365	0.718708	4.69916	0.133203	0.562458	0.203577	2.44455	0.255161	1.38524	1.15441	1.98923	8.63174	0.0420567	0.0110505	0.140267	0.0584305	0.000436929	0.189652	8.39092	16.2955	0.182565	0.239576	0.273	0.15	0.0136	0.331044	0.000348922	0.0258863	35.5289	22.1882	84.4
0.00222382	0.121965	3.73909	0.587548	2.26196	0.00905474	2.12229	0.319281	0.656667	0.0120871	0.267016	2.31391	0.0558629	0.00953408	0.260711	0.550256	0.00325954	0.200121	0.00206145	17.9324	2.33218	0.0093323	0.273	0.15	0.0136	0.0218246	0.00870595	0.0490262	38.9027	8.38796	72.4
0.0108317	0.410183	11.1241	2.7456	4.07884	0.00155274	1.74225	0.14875	2.06595	0.0191415	0.18038	1.0854	0.097866	0.00932401	3.88961	3.18302	0.000328855	1.14172	24.8631	0.000334211	10.4575	0.0451933	0.273	0.15	0.0136	0.0103183	0.00832289	0.403705	1.39057	2.38366	39.7
0.0015054	0.0507434	1.67622	0.179599	1.30773	0.0198111	0.443341	0.0435438	13.9792	0.248461	0.196271	1.1925	0.0752033	0.0284979	3.97121	1.09897	0.000434427	1.37277	0.0362274	52.0861	0.91927	0.016594	0.273	0.15	0.0136	0.0885359	0.00890149	0.117372	0.249191	1.99338	47.9
0.0277651	0.567385	7.04255	0.395923	0.0714048	0.138861	1.58002	0.239804	64.9551	2.4153	0.227375	1.75553	0.0634714	0.00778494	5.69414	1.53853	0.000565109	0.130941	0.747172	0.0114678	4.81412	0.144473	0.273	0.15	0.0136	0.00312312	0.000338144	0.0181965	1.49185	8.28326	42.3
0.00507617	0.632502	4.84538	1.50612	0.362654	0.17307	2.03486	0.254793	1.32661	3.49223	0.423951	1.59202	0.0468992	0.012623	0.136419	0.0331639	0.000217779	0.116103	0.0054082	0.122238	3.58899	0.884324	0.273	0.15	0.0136	0.00731757	0.00575667	0.166942	0.00771851	2.93674	80.8
0.0340015	0.252706	9.2489	0.0894503	0.591314	0.00206171	0.587849	0.0335491	1.12455	0.0660003	0.200885	2.04767	0.126152	0.0485643	5.10556	2.24954	0.000104281	1.98306	2.83816	61.6853	0.727597	0.010426	0.273	0.15	0.0136	0.0136727	0.000691997	0.132088	0.000275524	2.76506	48
0.00462515	0.22125	3.88529	1.38864	0.0642698	0.0351966	2.73486	0.306401	4.81505	0.129655	0.213247	14.4972	0.0850667	0.0287262	1.98154	2.80221	0.000158974	3.64491	0.00408606	0.00324155	4.65763	0.00800553	0.273	0.15	0.0136	0.150739	0.016455	0.405323	21.1127	51.3706	83.1
0.0436834	0.510713	7.24223	2.14144	4.27779	0.130187	1.26232	0.026789	2.8576	0.0824998	0.810843	1.9576	0.111418	0.0169296	2.67313	0.124442	0.00384794	0.117214	0.114377	0.0141513	27.9515	0.0237982	0.273	0.15	0.0136	0.00805106	0.000175941	0.015322	0.254856	3.83405	62.1
0.00166785	0.0592003	2.02068	0.802744	0.10466	0.0501956	4.53914	0.614273	5.90009	0.0541481	0.174162	1.22524	0.0318459	0.0116987	0.753059	0.0301451	0.000797588	0.0485825	0.000697526	0.0044771	1.72142	0.00916193	0.273	0.15	0.0136	0.0263524	0.00105529	0.129737	10.9346	2.18585	60.3
0.00143399	0.167295	8.2248	0.0727549	1.11787	0.130815	2.64728	0.0492018	1.12757	1.92587	0.178399	1.19463	0.0934737	0.0223039	0.549708	0.24544	0.00515538	0.104083	0.000232026	1.33774	0.412869	0.434182	0.273	0.15	0.0136	0.144514	0.0229986	0.107814	0.178242	4.98137	55.8
0.0113322	0.258999	7.17768	4.01053	3.48925	0.13155	1.09277	5.74087	15.8298	15.1509	0.296368	6.09568	0.0905192	0.0161654	0.114652	0.0464256	0.00274491	0.513771	0.114561	0.547626	20.6967	0.881868	0.273	0.15	0.0136	0.0130891	0.00600125	0.195536	0.0629687	9.41517	74.2
0.0271372	0.361185	10.1376	0.932405	2.33568	0.00174541	0.498192	0.054792	0.776715	0.129383	0.844561	6.44518	0.0412643	0.016206	1.65558	1.4021	0.00035405	2.0816	0.00451081	0.00714113	14.3689	0.0344785	0.273	0.15	0.0136	0.0302213	0.00288122	0.0317146	3.39699	24.8708	83.8
0.00257921	0.0663303	1.17667	0.507456	0.187112	0.711302	4.06778	0.0814684	2.25108	0.314463	0.254053	1.80804	0.093647	0.00918404	0.265388	0.340072	0.00666258	0.162782	0.000149843	0.000917713	3.35487	0.0332307	0.273	0.15	0.0136	0.0187107	0.00560846	0.245648	6.73706	6.92539	82.7
0.00290507	0.146288	1.52348	2.17609	4.88647	0.00193608	0.838585	0.129006	1.32683	4.44109	0.586797	1.20694	0.0751917	0.0101076	1.76564	0.22489	0.000148417	0.0488026	0.00134097	5.12854	12.6157	0.362819	0.273	0.15	0.0136	0.477036	0.00726787	0.0856712	0.287419	3.56053	54
0.00665814	0.17545	8.19223	2.30799	0.0481215	0.0302924	3.9013	0.0218057	2.40627	1.58307	0.690939	15.4448	0.0352012	0.0103827	0.0610958	0.0789733	0.000228053	0.395844	0.137173	0.279237	6.93117	0.174172	0.273	0.15	0.0136	0.816206	0.000365211	0.0106217	10.9409	49.8046	74.6
0.000298497	0.39374	7.72976	0.417419	3.5293	0.04363	2.7068	0.120921	0.973229	0.38637	0.790211	1.14889	0.116329	0.01731	6.28053	2.1949	0.000257361	0.0808831	0.0283468	49.1739	2.1287	0.0653592	0.273	0.15	0.0136	0.00999936	0.00228687	0.0873939	0.00252048	4.85016	29.7
0.0138895	0.328659	11.0289	0.21528	6.14115	1.08924	2.32431	0.0208376	52.2281	0.975277	0.343455	1.60657	0.0538552	0.0173512	3.27723	0.0316508	0.312902	0.134392	1.90312	4.25713	1.89538	0.0510173	0.273	0.15	0.0136	0.0334432	0.00209319	0.336127	0.00357727	7.50864	51.8
0.00129456	0.305445	1.7621	0.0884505	0.625739	0.0535314	2.99569	0.0169062	10.2984	10.8772	0.409476	1.39524	0.0473198	0.013611	0.0731002	0.0155481	0.000101213	0.257918	0.000931514	0.757805	0.157003	0.499346	0.273	0.15	0.0136	0.0482282	0.0674197	0.429497	0.0936736	3.9657	75.3
0.0166651	0.0830221	5.40293	0.39111	2.77298	0.00134083	0.326243	2.01722	13.4286	0.438664	0.323855	4.24648	0.048328	0.0153818	6.17457	0.0802942	0.000101821	0.775935	0.65877	2.96986	3.39845	0.0518578	0.273	0.15	0.0136	0.0509606	0.0644138	0.393375	2.87023	7.9455	58.1
0.00501948	0.27564	4.00746	0.37765	2.37079	0.0148113	3.77682	0.0371332	0.872033	0.228809	0.54132	4.40119	0.144194	0.0169522	7.14114	1.33348	0.005306	0.720039	3.15514	57.6463	2.50871	0.053173	0.273	0.15	0.0136	0.0862242	0.011453	0.05544	0.000795236	5.98357	58.4
0.00752252	0.0541029	10.6252	0.139873	2.25045	0.224011	0.820519	1.30452	1.50421	0.996238	0.201825	1.63036	0.0609797	0.0125214	1.09674	0.200639	0.000360246	0.0703383	0.878803	0.0112183	1.3155	0.141591	0.273	0.15	0.0136	0.00418765	0.118093	0.532487	8.78498	6.38209	63.8
0.00119085	0.548996	6.28765	0.488212	5.93667	0.0560301	1.3924	0.232837	4.72646	11.6088	2.58586	3.17292	0.0667462	0.00831695	0.297097	0.120179	0.00218442	0.413528	35.3204	0.167332	0.274732	0.737299	0.273	0.15	0.0136	0.0215315	0.000613352	0.0990912	0.535947	3.96981	75
0.0140716	0.639094	11.053	0.405462	0.13747	0.049735	0.255859	0.0598958	4.67427	9.6118	0.246745	13.5281	0.0825621	0.00816904	0.263607	4.00615	0.00034733	0.0437609	0.509305	7.27902	2.2249	0.580652	0.273	0.15	0.0136	0.467945	0.0106122	0.0326776	0.22395	16.5633	65.2
0.00880585	0.754853	9.59426	0.470051	0.723733	0.0776739	0.431985	0.153604	1.97703	0.38808	1.10037	4.91311	0.143258	0.017408	0.265936	0.0642077	0.00348821	0.115864	3.72603	0.2663	1.08144	0.171917	0.273	0.15	0.0136	0.139677	0.00325714	0.0241847	1.26689	6.70456	89.7
0.01277	0.213086	11.4399	0.0785749	3.16802	0.00228255	0.72496	0.0688091	6.59034	0.0811788	0.546221	6.64156	0.138594	0.0262254	0.333713	0.0250794	0.00013263	0.19699	0.0174783	2.35303	0.205373	0.00577634	0.273	0.15	0.0136	0.654211	0.00438218	0.151642	22.3478	20.5744	78.3
0.0120478	0.2706	9.28573	0.252337	2.65336	0.0254017	3.65665	0.222651	0.94094	0.00613345	0.290476	1.23875	0.112027	0.0378616	4.29014	2.4165	0.00061987	1.52885	1.04085	0.0179865	1.06733	0.0221619	0.273	0.15	0.0136	0.0109132	0.0150734	0.0504896	5.45663	3.66854	45.2
0.00194762	0.184354	6.37001	1.03956	0.0489521	0.894079	1.66277	0.229112	11.6964	2.74706	0.267159	1.82371	0.127387	0.013999	3.5471	0.926469	0.00208298	0.132212	0.0575281	0.227754	2.30801	0.162802	0.273	0.15	0.0136	0.0039779	0.00120053	0.18201	0.0334919	2.05372	54.6
0.00251236	0.279411	6.0222	0.358629	5.42581	0.0058185	1.48591	2.92484	0.606213	0.247466	1.07636	1.92566	0.104717	0.00823042	3.54615	3.4802	0.000364624	0.293137	0.0018231	0.0904015	1.73385	0.0523655	0.273	0.15	0.0136	0.0235585	0.000800944	0.0432589	4.55873	4.9905	53.2
0.00663845	0.764321	10.3622	0.0442168	3.17935	0.0356163	1.75462	0.0259321	8.80418	0.0311958	0.936049	1.09036	0.148758	0.0102616	3.78046	2.73417	0.000339946	0.327496	0.00636764	13.4795	0.0726831	0.0109991	0.273	0.15	0.0136	0.00306189	0.00349839	0.141167	0.00913738	3.24627	44.9
0.00790852	0.160389	3.6246	1.13098	0.0781343	0.431173	3.4512	0.131115	8.29056	0.14659	0.696389	1.63074	0.0301991	0.0102475	0.858911	0.903929	0.000240531	0.911181	0.00638159	13.2414	8.56261	0.0503043	0.273	0.15	0.0136	0.191143	0.000471711	0.0580566	0.704386	3.45363	78.6
0.00329148	0.249001	5.69237	0.13873	0.408461	0.0489231	2.36595	0.700469	1.60296	2.06703	0.433139	1.07883	0.0637955	0.0192013	0.19395	3.64256	0.00266058	0.221071	6.43452	0.263954	1.22358	0.495355	0.273	0.15	0.0136	0.0845623	0.004929	0.0966792	0.256999	1.91665	60.8
0.000287809	0.262761	3.12933	1.42583	6.06187	0.170612	0.563076	0.0912006	1.74876	4.51899	0.708142	1.25483	0.049018	0.00898052	6.55235	0.039715	0.00126535	0.066961	0.00183166	27.7882	0.326163	0.385665	0.273	0.15	0.0136	0.294124	0.0103101	0.477216	2.33026	2.98395	49.1
0.00158606	0.219431	1.6991	0.0437798	1.43442	0.0505294	0.298978	0.064996	6.79248	1.11537	0.301574	1.04126	0.11826	0.0146655	2.4744	0.208282	0.000164495	0.0857879	0.00507406	0.00249375	0.395975	0.195107	0.273	0.15	0.0136	0.299759	0.0208911	0.261722	50.1887	3.07308	52.8
0.00062999	0.825117	4.9071	1.2481	0.814179	0.00114761	0.407551	2.83129	1.58582	1.26683	0.537856	1.76769	0.0649215	0.0108621	0.310448	0.30032	0.000134752	0.409556	0.00040901	0.140018	9.20669	0.0701108	0.273	0.15	0.0136	0.0689729	0.000675451	0.00650012	1.90577	2.96069	76.2
0.00593894	0.669297	4.20629	1.22934	1.4448	0.0192125	0.606462	2.99735	8.21791	3.26575	0.468282	2.29358	0.068584	0.0170171	1.86476	0.0862967	0.00337697	1.59516	0.695883	32.0196	6.67881	0.383709	0.273	0.15	0.0136	0.00368655	0.0231638	0.172169	0.315372	2.59771	83.3
0.00298852	0.0811396	4.16776	1.22819	5.02384	0.0159092	0.246677	0.054372	12.1277	0.106162	0.395818	3.1602	0.0771958	0.0233867	0.668326	2.07821	0.0103654	2.78344	0.0180297	5.95064	1.91049	0.00652521	0.273	0.15	0.0136	0.00610199	0.000331855	0.0668269	3.07034	5.16076	85.2
0.00366664	0.0927289	1.33475	2.7944	4.51975	0.0473153	0.656871	0.206877	5.8307	0.128266	0.204077	5.11071	0.103495	0.0157353	4.66146	0.103471	0.000124147	0.121874	0.0713306	19.3321	32.1629	0.0082023	0.273	0.15	0.0136	0.105164	0.000279431	0.038149	1.14207	11.7007	58.2
0.0100049	0.190335	6.57409	0.0889286	3.37002	0.00584422	1.08274	0.180542	0.90481	2.72635	0.47337	1.03418	0.120017	0.0195608	0.0644804	0.118883	0.000259619	0.0969865	13.4699	0.00335356	0.346653	0.358387	0.273	0.15	0.0136	0.0158231	0.000171699	0.0251916	30.1287	1.48315	67.9
0.00407978	0.184518	6.98015	0.182867	4.85179	0.0767203	3.02111	5.25001	0.678444	1.19635	0.67654	2.75134	0.13589	0.0117359	5.95248	1.13245	0.0387761	0.0958583	3.34387	0.262526	1.51993	0.951261	0.273	0.15	0.0136	0.3427	0.00179583	0.0396176	5.19861	7.25434	58.8
0.000109071	0.234022	5.4111	0.180227	0.480173	0.0256034	2.94703	0.441591	0.299004	0.301006	0.575019	2.05061	0.0824343	0.0196023	0.0881689	0.57986	0.00167947	0.161521	0.00333394	0.00468422	0.645775	0.0174996	0.273	0.15	0.0136	0.00493006	0.0790813	0.387998	7.58718	3.31791	82.5
0.0250165	0.168295	10.5839	1.1606	0.118783	1.59984	3.14895	0.45897	2.90733	0.0924695	0.466883	7.21894	0.0641556	0.00786922	0.878421	0.0373845	0.000280704	0.066393	0.943537	0.00117515	10.0594	0.00940678	0.273	0.15	0.0136	0.0259338	0.00264727	0.316462	22.5038	21.7702	77.7
0.00422525	0.377336	3.71578	0.105519	0.334126	0.103768	1.67149	0.96087	2.06972	0.0186708	0.313328	2.00851	0.106344	0.0151577	1.96806	1.76578	0.00105843	0.500359	0.000377599	0.162397	0.905236	0.00578481	0.273	0.15	0.0136	0.0143616	0.00259334	0.0277614	45.6526	8.51085	77.3
0.0273127	0.173949	10.5709	0.276558	2.51664	0.0202719	0.302619	0.0448643	5.1226	0.223749	0.664224	9.9062	0.0857573	0.0331012	0.528813	0.0182161	0.000660351	0.165057	0.297272	64.3488	2.20679	0.101935	0.273	0.15	0.0136	0.0125874	0.00173266	0.00780175	0.285576	35.84	81.6
0.000957338	0.200503	6.59087	0.63772	0.0658128	0.0143001	4.07115	0.0179832	0.996864	1.90553	0.246263	1.30242	0.122244	0.0122475	0.147027	1.93525	0.000144568	1.16297	0.00350159	3.71551	0.209656	0.830982	0.273	0.15	0.0136	0.0266832	0.000805467	0.16792	6.38999	3.40119	71.8
0.0174662	0.12801	9.92011	0.657141	0.164681	0.0222663	4.39777	0.466057	1.2522	7.0782	0.171097	1.67385	0.129727	0.0155357	0.828589	1.16029	0.000320879	0.87308	49.7465	0.00930562	3.39276	0.737702	0.273	0.15	0.0136	0.0646515	0.000375462	0.0102781	1.46782	3.8684	66.3
0.00507463	0.810946	4.56795	1.26155	1.06247	0.0249556	0.441737	0.101926	5.73986	0.381761	0.24185	2.34326	0.054477	0.0203965	0.831332	0.352689	0.00024001	0.108598	0.000272228	2.78505	8.72927	0.0522291	0.273	0.15	0.0136	0.0465641	0.000355345	0.00990436	0.00203339	10.8585	58
0.00285471	0.615083	5.16556	1.10279	5.41289	1.11313	2.48209	0.112424	10.0395	2.48104	0.294849	1.22549	0.0657595	0.00838976	0.0679168	1.35248	0.061299	0.314202	0.000194351	3.56556	1.29225	0.451341	0.273	0.15	0.0136	0.00493818	0.00238813	0.0355835	16.2382	2.12213	78.1
0.0277608	0.724898	7.79617	2.58148	2.6204	5.6898	3.99567	3.24366	5.61087	0.00352059	2.26512	2.47474	0.0341806	0.00964293	4.12011	2.21861	1.17524	0.0502766	0.000510197	0.01328	20.3474	0.00602126	0.273	0.15	0.0136	0.00256168	0.00581072	0.565474	1.31499	3.27636	70.5
0.0106715	0.111985	8.91518	0.0573029	5.59326	2.97568	2.53348	0.262061	13.8003	1.36277	0.188765	1.73993	0.132957	0.0160738	0.839739	0.0334609	0.000438436	0.160206	0.00551285	1.05297	0.300553	0.119963	0.273	0.15	0.0136	0.374382	0.000531647	0.0918613	32.8226	7.78853	70.7
0.00922713	0.150043	7.6494	1.05192	1.02015	0.0724619	2.87843	0.0541129	1.66603	0.452875	0.309322	5.76447	0.0744452	0.0164772	0.422818	0.8093	0.00216502	0.789852	2.02797	14.282	5.34732	0.0313906	0.273	0.15	0.0136	0.176426	0.000701453	0.137665	0.00584119	13.7962	79.6
0.00617276	0.058384	8.64231	0.586456	3.43489	0.00969491	2.01877	1.09454	11.9664	0.317881	0.249499	1.01009	0.0989321	0.0105428	3.66135	0.248933	0.000245458	3.05682	0.54152	0.00248092	3.32434	0.02401	0.273	0.15	0.0136	0.0420182	0.00015111	0.0131143	40.4126	2.15294	47.5
0.00574003	0.365114	8.67167	2.00095	3.7524	0.0602626	1.23007	0.0176349	7.11486	13.36	0.557607	2.87155	0.101955	0.022936	0.305654	0.0412961	0.000323136	0.410183	0.0341029	0.294816	3.22223	0.699308	0.273	0.15	0.0136	0.00695631	0.000976226	0.0728303	11.2433	3.33327	76.8
0.00250672	0.462681	3.57976	0.108181	0.788592	0.0115079	0.24005	6.21587	3.69794	0.775887	0.762092	1.46549	0.0308666	0.011972	0.891245	0.103581	0.00106077	0.962628	0.207966	9.72861	0.503695	0.0507109	0.273	0.15	0.0136	0.119231	0.0020066	0.0109524	0.721276	1.77349	89.6
0.0292448	0.671194	8.79965	3.96899	5.30924	0.0158184	0.556525	0.0534516	0.770887	5.26602	0.799672	3.38285	0.0915215	0.00772296	0.478666	2.39428	0.00256741	0.0382661	0.274887	0.00668024	39.368	1.07405	0.273	0.15	0.0136	0.0311917	0.0672153	0.625167	0.998548	15.8812	64.1
0.000775553	0.287439	1.78471	0.419563	0.930652	0.0130308	4.74665	0.928661	0.628171	0.0996593	0.212244	1.22465	0.0442839	0.0100832	5.42701	3.21217	0.00111635	3.23989	0.0600359	0.859583	1.09518	0.0499572	0.273	0.15	0.0136	0.506631	0.0826761	0.557382	8.2734	4.0298	45.3
0.0329933	0.167198	7.56865	0.0844504	4.27431	0.0196743	0.973969	3.55869	1.4522	2.83743	0.334442	14.0957	0.0385493	0.00900598	6.48946	0.0823812	0.000134117	0.112769	2.82368	0.0158159	0.775491	1.10866	0.273	0.15	0.0136	0.0119594	0.00092478	0.0452451	2.51505	36.2046	59.2
0.00825949	0.305011	2.32181	0.462	0.965996	0.275609	4.28935	0.0167609	3.79359	2.39065	0.938921	17.6236	0.15417	0.0360923	1.85352	0.344964	0.00162337	0.173537	0.00347004	0.776226	5.22538	0.134279	0.273	0.15	0.0136	0.00767395	0.000598752	0.0160659	12.3346	85.5817	68
0.0202689	0.557577	3.81863	0.0552261	2.38996	0.0205282	0.394222	2.55695	29.3031	1.94049	0.442807	1.64249	0.0385747	0.0119429	2.30336	0.448762	0.000939936	0.545991	38.4096	0.892006	0.65948	0.516992	0.273	0.15	0.0136	0.144448	0.00277474	0.00958106	0.140464	4.59634	59.3
0.00717395	0.0608728	1.35827	2.50831	2.16458	0.00466664	0.406496	0.0854664	1.04049	0.0121599	0.207572	4.86975	0.15233	0.0157219	0.400477	0.860992	0.00131943	0.082573	0.0882239	51.6326	27.5803	0.0118502	0.273	0.15	0.0136	0.00403433	0.0118694	0.526329	0.000538204	12.081	70.9
0.00393682	0.113009	4.37355	0.106394	1.90375	0.048174	2.3649	1.2518	0.810479	3.658	0.373092	1.26046	0.10109	0.00945127	0.0903612	2.75211	0.000163739	0.119765	0.00943179	55.0532	0.371024	0.662796	0.273	0.15	0.0136	0.10039	0.00115118	0.194284	0.000200175	5.61497	61.5
0.00258975	0.515058	3.15377	1.3484	1.43939	0.0136193	0.887971	0.799195	5.18112	1.35045	1.75054	2.00483	0.116719	0.0142118	0.143369	0.676688	0.000268792	2.83433	0.524703	7.18375	5.93205	0.0631611	0.273	0.15	0.0136	0.0574252	0.00529236	0.112355	20.9189	3.42234	87.4
0.00167435	0.101173	7.35178	0.101025	3.79102	0.0287876	1.96885	5.30265	0.692347	0.229569	0.209533	1.30871	0.147572	0.0643916	0.126079	0.934185	0.000183824	0.283851	0.624328	46.2668	0.0766776	0.0758469	0.273	0.15	0.0136	0.334731	0.00377436	0.484613	11.5998	2.55282	70
0.0211475	0.180266	4.65393	0.481206	2.69248	0.0299185	1.63361	0.386	1.35172	0.0467234	0.36885	13.3583	0.0565442	0.0134498	8.53354	1.72893	0.0114485	0.114626	0.00933492	0.332369	4.81242	0.0298003	0.273	0.15	0.0136	0.393904	0.00131719	0.0193224	3.97452	40.1056	60.4
0.00119728	0.0810432	1.49299	0.160886	3.55643	0.0142399	0.673935	0.787572	0.732191	0.329533	0.180608	18.6034	0.0529558	0.00971401	0.511857	0.0391127	0.00016766	0.0462554	15.8059	2.01734	0.53194	0.0258316	0.273	0.15	0.0136	0.0629935	0.0061028	0.166062	0.106496	31.6175	72.9
0.00254596	0.363279	8.61384	0.0580916	3.0333	0.155504	2.79701	0.252076	0.962004	0.659049	0.343883	1.09826	0.0502186	0.0103534	0.168893	3.21379	0.00701594	0.209278	0.000219471	0.0896286	0.234306	0.598846	0.273	0.15	0.0136	0.160553	0.00264636	0.072878	0.635803	3.29054	60.1
0.00332978	0.806428	10.5042	0.0785595	2.37736	0.00162894	0.353521	2.13991	13.0663	0.280063	0.602739	4.66738	0.0791725	0.0086507	0.116756	0.412983	0.000267183	3.0485	1.50287	3.8207	0.917791	0.0133559	0.273	0.15	0.0136	0.00550013	0.00104051	0.0514188	0.000817307	16.1085	71.7
0.00664261	0.402359	8.49042	0.128241	4.18965	0.0153297	1.45769	1.09795	4.50352	3.75088	0.292543	1.32121	0.127291	0.0116971	0.359248	2.13017	0.00102934	0.509081	0.00648897	0.749957	0.589113	0.219717	0.273	0.15	0.0136	0.0326501	0.00130996	0.00812861	0.177015	1.54415	55
0.000130423	0.183493	4.13397	1.26838	3.50955	0.00922618	0.305333	0.516722	0.744755	12.9516	0.298406	1.62636	0.0315455	0.0100601	0.34306	3.30443	0.0027986	0.304536	3.06401	23.7398	0.0823909	0.926302	0.273	0.15	0.0136	0.0481694	0.00972376	0.113347	0.00247111	7.8154	76.6
0.00346365	0.0918308	9.97495	0.105065	0.166363	0.149053	4.13404	0.658283	2.00204	0.0755444	0.216916	3.42661	0.0505169	0.0118902	0.061591	0.261106	0.000218643	0.163759	1.94881	74.376	0.089735	0.0190404	0.273	0.15	0.0136	0.00350419	0.0021166	0.076914	0.917129	8.31676	69.4
0.00236616	0.606273	4.63581	0.348222	2.47694	0.00148686	0.650515	0.805159	1.20579	1.10289	0.334631	1.79015	0.0296421	0.0125211	0.220826	2.73803	0.000218414	0.173996	0.00335709	15.5814	0.511512	0.167056	0.273	0.15	0.0136	0.164287	0.00328515	0.34562	13.9527	3.71857	67.7
0.00698353	0.710409	9.9993	2.95933	0.279979	0.0868987	3.00545	0.260378	0.948516	0.484302	0.281991	6.36733	0.0668393	0.0088857	1.71753	0.260916	0.00252596	0.155124	16.7285	0.295194	28.4558	0.0568838	0.273	0.15	0.0136	0.00264109	0.00381564	0.0119454	0.552678	14.7836	68.6
0.000815661	0.120041	8.72094	0.528985	1.15396	0.139003	0.576119	2.52567	4.0679	0.0975282	0.437889	1.65647	0.112657	0.0313155	0.384942	0.179417	0.00992141	0.245143	0.0832662	7.7985	0.138325	0.00577214	0.273	0.15	0.0136	0.147726	0.000309069	0.00689724	5.08576	3.15215	86.3
0.0147442	0.22385	6.59299	1.04249	3.75538	0.00157592	1.25727	0.361619	8.8443	0.0123673	1.15708	1.90863	0.0714482	0.00850608	2.49652	2.0981	0.000765762	0.169649	0.0221746	0.000142498	14.4222	0.00669237	0.273	0.15	0.0136	0.00651767	0.000242383	0.0132967	3.76201	2.28588	56.9
0.000233301	0.686829	11.3905	0.144139	0.987285	0.0181355	2.33339	0.823018	0.511616	0.24235	1.1127	3.82181	0.0478191	0.0113831	3.1439	0.217496	0.000746934	0.183793	1.82391	3.0653	0.212307	0.0274873	0.273	0.15	0.0136	0.593009	0.00351663	0.0101946	22.871	8.45722	74.6
0.0365243	0.292733	7.29457	0.0852851	2.16893	0.00428966	0.286393	2.12638	2.19203	0.0694319	0.349798	5.04535	0.129622	0.0113401	1.19307	0.162595	0.000675959	0.198703	0.0012685	21.7727	0.998335	0.0549617	0.273	0.15	0.0136	0.638768	0.0138336	0.204099	0.253874	6.67478	76
0.00168802	0.632421	9.78913	1.78786	0.586125	0.0813696	0.549002	0.0232167	2.15035	1.3112	0.237367	2.39757	0.0756387	0.0147334	0.107283	0.0623443	0.000540841	0.163953	0.502279	14.3498	5.22358	0.304205	0.273	0.15	0.0136	0.0220877	0.136624	0.477598	24.0435	2.74007	78.8
0.00126642	0.599188	10.2575	0.083268	0.299431	0.0343477	3.08795	0.0384867	2.98987	0.242538	0.283578	2.73702	0.128341	0.00852664	0.169801	0.135756	0.000312629	0.0359056	2.61849	0.23006	0.16855	0.0183543	0.273	0.15	0.0136	0.27027	0.000380292	0.00648794	1.55454	3.45623	59.7
0.00202131	0.209119	8.82344	2.30481	2.1804	0.0360824	4.68729	0.0319007	1.76868	0.294472	0.363199	4.18965	0.0533255	0.0105252	3.63385	0.760773	0.0115623	0.231885	0.064552	54.0287	14.6059	0.0666448	0.273	0.15	0.0136	0.00316594	0.00918677	0.187254	0.399327	11.2231	59.8
0.0106309	0.266979	1.7485	1.94007	0.97927	0.0676747	4.60004	0.217242	0.207385	0.00562648	0.310735	3.41194	0.0373011	0.00959313	0.859027	3.43442	0.000555913	0.0516134	15.97	6.28957	23.4153	0.0125376	0.273	0.15	0.0136	0.151805	0.00382537	0.166416	0.176511	10.1708	64.9
0.0169955	0.225297	8.82372	0.124727	2.05262	0.734362	1.74157	2.1122	1.52981	0.949663	0.191047	2.00647	0.034181	0.00786715	0.0991401	0.0150471	0.000306933	0.0503648	0.0499093	63.2132	1.56519	0.0882285	0.273	0.15	0.0136	0.00253206	0.0103214	0.381984	0.00685649	3.94782	71.7
0.0125581	0.255206	11.1252	3.80167	4.02133	0.00331508	0.347226	0.021106	2.67412	0.844331	0.844819	6.18256	0.0272921	0.0119087	0.495241	0.136787	0.00183549	0.330543	0.00831157	0.427401	11.3432	0.341042	0.273	0.15	0.0136	0.0028774	0.00118132	0.0402263	0.0958892	10.6781	71.5
0.000403736	0.0949386	4.37425	0.0853528	0.390784	0.0931691	1.02492	0.0531549	1.5895	0.183648	0.478329	4.08528	0.096259	0.0340435	11.0755	0.274002	0.00484408	0.238262	0.000164945	0.0111946	0.21189	0.00903997	0.273	0.15	0.0136	0.00799716	0.000900814	0.10873	3.09998	11.0901	54.7
0.00428346	0.671868	4.15737	0.202436	2.4866	0.00882655	4.18791	0.0741361	6.03643	0.0678957	0.286802	2.3972	0.0753391	0.0293891	1.85228	0.563132	0.000811759	0.467789	0.000109716	0.25875	3.09391	0.00627627	0.273	0.15	0.0136	0.0913774	0.0136916	0.149639	1.85938	3.37228	55.7
0.00066951	0.290733	1.74735	0.0905014	4.9058	0.224821	4.74057	0.0509438	1.89781	6.10172	0.410751	4.39459	0.126202	0.0138366	3.23357	0.0410106	0.00115287	0.0884339	2.70127	0.261408	0.0738071	0.40284	0.273	0.15	0.0136	0.00569337	0.0117682	0.0734905	0.751143	7.2934	66.4
0.0140524	0.121423	9.0234	0.964939	0.183922	0.464974	2.26177	0.0168028	8.2298	0.188471	0.277862	1.69678	0.0319779	0.0087306	2.45088	0.165916	0.00215151	0.507439	0.00981428	0.0229959	5.34919	0.0207629	0.273	0.15	0.0136	0.00265402	0.000289845	0.0324495	4.33514	3.20689	67.5
0.00425835	0.788396	5.34444	0.0899441	0.666648	0.0305138	2.75057	0.0265309	0.397119	0.152568	0.449211	1.24879	0.125674	0.0189161	0.232399	1.30752	0.000417498	0.52002	0.0531392	0.0265114	1.30977	0.109651	0.273	0.15	0.0136	0.00920069	0.000391491	0.055651	58.9643	1.67441	69.5
0.00138411	0.117059	11.11	1.02018	1.30088	0.0513877	3.08335	0.304065	0.627172	0.523962	0.591045	1.31637	0.106775	0.0287378	3.8105	0.341065	0.000403537	0.192905	14.0872	2.73059	0.485424	0.125862	0.273	0.15	0.0136	0.00782579	0.00686425	0.111994	0.495331	6.41129	52.7
0.000717354	0.188505	1.17468	0.99143	3.2223	0.0283902	2.33743	0.133684	3.87815	2.2981	0.258199	2.04133	0.0944053	0.00773667	0.19713	1.86275	0.00209892	0.325945	1.31744	0.0007582	2.27678	0.159649	0.273	0.15	0.0136	0.00520778	0.0033873	0.267631	39.2184	5.44577	72.5
0.00102682	0.253949	11.4583	0.431842	3.71827	0.001365	4.51605	0.156064	2.05236	13.906	0.183446	6.68593	0.0522815	0.00963024	0.736696	0.0208142	0.000271534	0.0583979	0.000172467	0.0728877	1.39749	0.684044	0.273	0.15	0.0136	0.0116305	0.0487382	0.199049	0.62618	12.396	67.2
0.00211695	0.349703	3.64146	0.318105	0.956974	0.00284587	2.36422	1.0051	3.43212	4.27873	0.22971	1.71005	0.0609736	0.00968713	1.08195	0.0316857	0.000154155	0.0906086	1.69847	0.029758	2.67368	0.345515	0.273	0.15	0.0136	0.0336637	0.0409151	0.125124	0.0846374	4.54416	64.4
0.0562029	0.139116	10.2447	0.306453	1.31954	0.00880282	0.542721	0.0296375	4.0773	0.0927512	0.359528	3.208	0.0663254	0.00891833	5.97055	3.96168	0.000106631	0.619664	0.00131593	16.1351	4.58344	0.141172	0.273	0.15	0.0136	0.00766732	0.00828801	0.0637163	0.00354421	4.24091	46.4
0.00227765	0.20131	2.99666	2.59115	0.182858	0.0847364	1.98537	0.810232	4.56839	0.409892	0.301267	4.02559	0.133323	0.0247675	0.0771613	3.88851	0.000290068	1.68765	0.00613902	29.8488	25.999	0.0352179	0.273	0.15	0.0136	0.479751	0.0024536	0.0395594	0.0525904	19.9911	87.1
0.000715274	0.0967888	3.71806	0.0966089	1.65328	0.0515901	3.17684	0.711305	0.365291	0.863641	0.437986	1.3455	0.151546	0.0296948	1.92243	3.91053	0.00225187	0.140674	0.000496112	10.5638	0.92221	0.20563	0.273	0.15	0.0136	0.00371056	0.00110754	0.010698	3.55467	2.65615	56.8
0.00783392	0.0872038	10.4526	0.547636	4.90831	0.0254974	1.65434	0.379403	1.91732	0.0173761	0.186758	1.09945	0.0728697	0.0148005	0.072022	0.983674	0.00548619	0.1321	0.000309534	69.1454	1.28505	0.0459642	0.273	0.15	0.0136	0.00321491	0.00870091	0.497325	0.00147157	2.46865	55.8
0.0272671	0.250105	11.0758	0.386554	1.77768	0.00118031	0.655311	0.0622805	0.650774	0.00306185	0.26667	11.397	0.147019	0.04572	7.70116	0.886999	0.000254397	0.514144	0.00427238	27.5022	5.88793	0.0108608	0.273	0.15	0.0136	0.00883155	0.000462792	0.0750557	0.0259419	16.9925	72.2
0.0244795	0.0708534	4.37994	3.36853	4.6159	0.492076	2.24974	0.241601	3.35693	0.305538	0.180679	1.06801	0.156967	0.0208412	0.704503	0.211965	0.000127154	0.124879	0.00503385	0.00136111	39.5886	0.203477	0.273	0.15	0.0136	0.00899587	0.00184089	0.00774007	4.36663	4.69395	60.8
0.00480529	0.252957	6.34724	0.926804	2.99369	0.00157147	0.946758	2.0673	1.67605	0.132395	0.845241	1.98266	0.0396452	0.0138065	2.13501	1.07496	0.000492869	0.35635	20.3474	1.29606	3.63115	0.00947524	0.273	0.15	0.0136	0.0105319	0.00168484	0.255035	0.0679628	3.7138	62.3
0.0198469	0.709044	10.1471	0.256248	1.18303	0.425287	1.10436	0.0163165	45.7587	0.520429	0.227321	4.04882	0.149422	0.0583544	0.162083	0.37242	0.000360865	1.52519	0.0198213	5.61926	2.22887	0.0544724	0.273	0.15	0.0136	0.00380975	0.00201541	0.103172	0.0159756	19.16	77.9
0.0110006	0.110204	8.94901	3.07167	0.471444	0.0187801	0.313268	0.144679	1.20611	0.0272946	0.499899	9.25348	0.126692	0.0113804	10.5093	0.987179	0.000521301	0.0535277	6.99849	0.00459554	26.7288	0.00655858	0.273	0.15	0.0136	0.0215141	0.0198788	0.587485	28.6523	13.8238	56.4
0.00110928	0.397914	6.12188	1.38478	0.241772	0.0160418	1.48473	0.0367634	2.67776	0.0434398	0.451592	2.05253	0.140643	0.0249742	0.681913	0.0936763	0.000142373	0.18766	0.224406	3.33044	17.6621	0.00759038	0.273	0.15	0.0136	0.0190181	0.0296985	0.192229	0.0866394	6.45997	70.4
0.00432478	0.0517504	1.96986	0.375131	0.566516	0.0155072	1.398	0.0441547	3.01907	1.22664	0.251504	1.18796	0.0938593	0.0202361	0.908265	0.0937121	0.000190629	0.205881	0.00781771	0.0223907	4.05485	1.09511	0.273	0.15	0.0136	0.00286294	0.0610863	0.179374	0.038208	3.4441	68.4
0.0161419	0.212098	9.45049	0.0434808	6.1878	0.562455	3.09762	0.0492837	1.89651	0.0162919	0.195286	7.22681	0.0518819	0.0110063	0.157727	0.123554	0.00796113	0.146698	0.646126	20.994	0.231962	0.00796164	0.273	0.15	0.0136	0.207402	0.000103794	0.0131106	37.7391	31.535	75.5
0.0127854	0.663711	5.4809	0.463231	0.594685	0.601842	3.54707	0.192059	26.5206	0.114196	0.224586	1.78367	0.0969479	0.0183742	6.61609	1.35024	0.000726898	2.19612	0.694311	31.9601	2.92749	0.0159888	0.273	0.15	0.0136	0.00680885	0.00362356	0.0248051	0.174553	3.61649	53.9
0.0011336	0.202403	3.63231	0.104061	1.3914	0.0509353	3.97333	0.30822	0.28636	0.415396	0.58807	1.06735	0.141444	0.0122407	0.476305	3.29163	0.00891235	0.0811857	0.00450047	75.0651	0.717723	0.116538	0.273	0.15	0.0136	0.00564737	0.00287368	0.0837953	0.00966645	1.62808	66.6
0.000918349	0.113744	1.63992	0.0596382	1.97047	0.00876809	0.845581	0.0625034	0.678519	0.0885457	0.283844	1.30947	0.0537369	0.0137865	0.183009	0.850459	0.00010844	0.184285	0.656165	0.00550415	0.731962	0.00789108	0.273	0.15	0.0136	0.12935	0.0795265	0.498166	4.10493	1.5686	64.4
0.00178408	0.459975	3.83267	0.0666036	0.0993357	0.187503	4.13901	0.042849	0.33811	0.394794	0.336617	1.74989	0.0521882	0.0118933	0.0647538	0.67722	0.000804902	0.0668915	7.42739	16.7835	0.242971	0.251144	0.273	0.15	0.0136	0.130864	0.00230492	0.062057	0.278393	2.94767	73.9
0.00123323	0.691274	5.06555	1.59025	1.37471	0.0141115	0.37362	0.182582	4.31647	0.0523666	0.34675	1.65818	0.0556935	0.02194	0.167687	0.0398995	0.000115741	0.0892133	16.0985	1.08872	12.146	0.00620183	0.273	0.15	0.0136	0.0309183	0.00436006	0.0690579	0.812829	2.2155	63.7
0.00125429	0.219695	2.78705	0.179986	1.98112	0.0116762	0.435225	0.671742	0.564609	1.31941	0.545508	4.26158	0.034692	0.0087342	0.0652641	0.157593	0.000219011	0.0507872	0.00130818	0.0241109	0.607606	0.163099	0.273	0.15	0.0136	0.0215147	0.00047039	0.0145658	6.46257	4.93325	70
0.00614822	0.354425	5.53539	0.0597617	1.2658	0.0170716	3.94064	0.124434	0.38605	0.0269658	1.58336	1.08568	0.053094	0.0155993	7.47339	1.11085	0.0012306	0.102112	0.00051762	6.84651	0.177021	0.328719	0.273	0.15	0.0136	0.00629455	0.00150604	0.0597641	55.5449	4.13585	34.9
0.0063222	0.182221	6.50014	0.407914	2.40652	0.0956263	3.14344	0.0518522	0.801926	0.0286881	0.692705	1.33682	0.0887571	0.0177864	0.603674	3.9673	0.000819877	0.179208	0.000110877	1.84902	3.00816	0.017049	0.273	0.15	0.0136	0.00259292	0.0062643	0.139851	28.2979	3.63341	63.5
0.000892435	0.16399	6.31599	1.38954	0.433735	0.0202282	0.330383	0.088806	0.470911	0.56476	0.227549	3.8474	0.0578686	0.0103848	1.16138	0.101045	0.000100495	0.0754927	0.564865	1.52216	5.47253	0.254978	0.273	0.15	0.0136	0.00644984	0.00219298	0.00720961	20.2161	5.22929	78.7
0.0286999	0.317342	7.03584	0.0526821	1.10252	0.00892622	1.51441	0.734429	8.09228	0.493387	0.428983	1.37673	0.157205	0.00929038	1.84071	0.479449	0.00114242	2.74997	0.0278496	0.00798021	0.471056	0.0912903	0.273	0.15	0.0136	0.254335	0.000844253	0.110947	7.27166	6.09648	68.5
0.000276899	0.079876	0.569847	0.332403	0.892857	0.018713	3.25732	0.0434052	0.577447	2.12942	0.186137	1.32312	0.0607709	0.0218246	0.686612	0.870217	0.000338534	0.341022	1.29612	31.0869	0.44777	0.106991	0.273	0.15	0.0136	0.0820321	0.00147223	0.055005	0.000219081	2.41742	66.9
0.0123314	0.0960507	9.19136	0.052189	1.98144	0.0116769	0.754796	0.0205706	7.10995	1.1067	0.277642	4.78076	0.111595	0.0170356	6.21447	0.500862	0.00112086	5.24592	0.328113	7.28028	0.573643	0.097892	0.273	0.15	0.0136	0.339298	0.0127534	0.137221	0.581157	5.30177	67.9
0.00505664	0.61151	3.86798	0.0611669	5.48812	0.0997796	3.12674	4.18565	0.889403	0.55543	0.37369	12.2413	0.100477	0.0231078	0.146469	0.82892	0.00165211	0.139489	0.0532634	1.17745	0.298956	0.0321121	0.273	0.15	0.0136	0.266806	0.000662852	0.0557848	3.74414	15.3119	71.1
0.00192646	0.190264	2.84659	0.0465432	2.12868	0.00566057	3.49942	0.713372	0.401429	0.18127	0.915002	3.84318	0.027273	0.0112556	0.0836562	1.28774	0.000251944	2.16832	0.00215112	0.137067	0.417688	0.0487587	0.273	0.15	0.0136	0.00643286	0.00351192	0.361878	0.485328	6.30299	85.9
0.00188474	0.194284	2.6596	0.528327	1.54312	0.00982419	1.98587	0.25143	0.852339	9.18151	0.192532	5.92681	0.148145	0.0127566	8.79111	0.599575	0.000217578	0.113454	1.76989	17.5267	2.26721	0.57895	0.273	0.15	0.0136	0.0808002	0.000491616	0.00841366	0.00510733	24.2064	43.9
0.0137449	0.337569	6.5072	0.644974	2.24475	1.06507	0.657	1.21235	17.5504	0.460033	1.41615	1.03494	0.0355746	0.0137283	0.643507	0.0846953	0.108511	0.0715472	0.000117601	2.78942	5.02104	0.0268213	0.273	0.15	0.0136	0.0542154	0.00147091	0.00885501	4.09486	1.83284	74.4
0.00526911	0.392523	2.91517	0.161259	3.55282	0.0616239	1.1416	0.623987	3.10991	1.61339	1.35824	2.65916	0.0431472	0.0174955	0.134243	0.198765	0.0336447	0.481327	0.000111931	1.24802	0.592435	0.127917	0.273	0.15	0.0136	0.0916877	0.00857794	0.130379	60.6449	9.13859	86.4
0.00398174	0.135154	2.28431	2.81011	0.264573	0.0201958	4.68563	0.0343261	0.169785	0.0618573	0.3824	1.38715	0.0294747	0.00913661	0.114968	0.973501	0.000484359	0.567835	0.0102009	9.64077	42.2968	0.31735	0.273	0.15	0.0136	0.00359591	0.0121368	0.0388685	0.201849	2.5629	84.3
0.0249524	0.287909	7.1058	0.0694647	1.59188	0.0211708	0.422074	3.37954	53.4784	0.634092	0.356064	1.39231	0.145935	0.0218254	2.22632	0.0807519	0.00325919	0.629588	0.00255107	1.01818	0.979809	0.0367688	0.273	0.15	0.0136	0.145821	0.00220846	0.234552	0.187169	6.03278	59.5
0.00169875	0.409756	4.98911	0.051374	0.29226	0.197777	0.78672	0.679542	11.9243	2.96716	0.809766	1.68781	0.151349	0.0209693	1.83432	0.696697	0.00363934	0.137433	0.000185905	36.2302	0.0897831	0.194657	0.273	0.15	0.0136	0.0224169	0.00245892	0.154173	0.731634	3.5806	65.2
0.000826035	0.148733	5.93236	0.0929999	2.46382	0.00516075	4.07018	1.05112	1.08145	4.88407	0.196221	2.9859	0.0389213	0.0106651	0.949772	0.0270836	0.00128707	0.0550706	0.0785477	0.619833	0.0342545	0.351741	0.273	0.15	0.0136	0.00424213	0.0973422	0.310635	0.284188	4.5064	73.4
0.0387441	0.145927	11.4928	0.729359	0.567344	0.0222876	0.893561	1.88895	11.9946	1.48082	0.227412	2.59663	0.0520673	0.0154323	2.7386	0.314692	0.000204765	3.91945	2.07796	0.145976	11.0156	0.618959	0.273	0.15	0.0136	0.00471035	0.0287158	0.166986	0.0126874	6.72949	69.4
0.00432716	0.117208	2.35003	0.101595	5.456	0.0263154	2.88253	0.193206	8.9366	20.1611	0.193225	2.65192	0.101403	0.0394889	10.9083	2.13789	0.00280748	0.383362	0.0557676	16.0713	0.891189	1.03927	0.273	0.15	0.0136	0.0783086	0.000326064	0.024778	0.664329	3.10807	35.6
0.00408781	0.626525	4.98311	0.0726043	1.61878	0.0117999	0.202257	1.30153	0.522104	0.51881	0.34545	11.8985	0.0328927	0.00819609	2.57706	0.0699252	0.00037239	0.101526	0.010281	5.35254	0.688297	0.0531341	0.273	0.15	0.0136	0.2193	0.115402	0.49616	0.307502	49.4283	83.4
0.0112167	0.0735606	5.31275	0.0735523	1.36648	0.00554666	0.808769	0.0363342	1.77026	2.41446	0.341175	1.20755	0.0454694	0.0105751	0.16151	0.237084	0.000620885	1.46603	0.000197036	0.881531	0.626385	0.504449	0.273	0.15	0.0136	0.0618611	0.0016509	0.278946	0.013541	3.11672	80.2
0.00385395	0.223193	9.75555	0.133805	5.81596	0.0385054	0.276037	0.0750221	3.98351	0.248386	0.439766	5.44282	0.0563155	0.0217739	5.52792	0.62024	0.000139175	0.258127	14.4735	0.012556	1.53244	0.0352508	0.273	0.15	0.0136	0.274156	0.0527105	0.153692	4.72194	6.99409	64.1
0.00030754	0.0553553	2.35272	0.928603	0.032698	0.0501447	0.413634	0.1283	1.22577	0.2643	0.238792	1.68952	0.0794469	0.0160308	0.977757	1.02146	0.000174715	0.119319	0.0134711	0.00374841	11.2513	0.0174461	0.273	0.15	0.0136	0.00976086	0.000117408	0.0174292	44.7599	3.49524	72.3
0.00463384	0.187276	3.23846	0.362469	2.9717	0.00147193	4.32572	2.62202	6.71698	0.0609618	0.967704	1.13311	0.111827	0.00956584	4.30432	0.040344	0.000283926	0.0782067	0.00812147	0.0371048	3.96388	0.0141674	0.273	0.15	0.0136	0.287975	0.018579	0.31569	11.0368	3.32311	52.2
0.00934197	0.440955	4.04379	0.108739	0.131061	0.166105	2.35044	0.096743	14.5903	0.344587	0.910902	3.98684	0.0464516	0.0107024	6.41425	0.0393016	0.00252449	0.535298	0.392591	43.9199	0.729594	0.0478489	0.273	0.15	0.0136	0.00845639	0.00797702	0.0249598	0.0495839	14.1195	62.9
0.00341714	0.0885586	2.22766	0.657685	0.163044	0.131143	0.373113	1.05005	6.84355	0.0537782	0.449537	1.22221	0.0879212	0.0140312	0.0906549	0.0658263	0.000421865	0.14159	0.145744	3.15994	2.43948	0.0158783	0.273	0.15	0.0136	0.081947	0.0214191	0.169915	0.00131165	2.10119	82.1
0.000281823	0.142796	9.20663	0.379651	3.995	0.00546643	2.93296	2.2093	0.884378	14.5527	0.257093	1.40428	0.0729712	0.0078276	0.15547	1.40251	0.000767726	0.0528745	0.0084821	0.0107212	0.282186	1.26252	0.273	0.15	0.0136	0.00411307	0.0076045	0.0464301	27.905	2.69658	59.6
0.0112208	0.781085	7.46178	0.349839	1.71072	0.232644	3.94315	2.26644	6.44207	0.0984266	0.833602	8.24009	0.0536401	0.0161798	0.870615	0.558179	0.00193608	0.253031	0.00369457	12.2467	2.55011	0.0119083	0.273	0.15	0.0136	0.040753	0.00429974	0.0861763	0.0112731	35.3394	66.2
0.00167592	0.0858043	4.34639	0.0622102	0.175726	0.0519581	1.15619	0.556236	8.11145	2.92284	0.244209	1.55045	0.154402	0.0149424	0.220199	0.0388587	0.000151104	0.075041	0.0220832	2.85737	0.116576	0.290979	0.273	0.15	0.0136	0.0143511	0.00938175	0.444877	4.3016	4.26855	71.7
0.00423595	0.489227	5.50419	0.125725	2.54067	0.379451	1.55912	2.50438	2.68845	0.0398035	1.2471	1.03949	0.0283345	0.0083365	0.127104	0.595106	0.000206125	0.0489743	14.5594	6.03117	0.411644	0.0186838	0.273	0.15	0.0136	0.0052495	0.0491666	0.329636	0.000468966	1.44574	67.7
0.000343817	0.471892	8.9756	0.072773	2.70024	0.0655226	3.52732	1.67994	0.581241	0.204843	0.914108	1.17281	0.0286925	0.0104739	0.0706739	2.28429	0.000286428	0.305801	14.0564	0.0181087	0.306461	0.0241014	0.273	0.15	0.0136	0.0156648	0.00248674	0.369721	0.102751	1.2955	66.1
0.0025561	0.21192	5.97157	0.0579412	3.10092	0.00371409	0.281852	2.73702	1.56051	3.12971	0.239417	3.13242	0.14185	0.0446746	0.487003	3.37932	0.000420186	0.184908	4.79286	0.230655	0.123108	0.147946	0.273	0.15	0.0136	0.0400441	0.00137998	0.034901	0.117152	10.0371	67.8
0.000171158	0.103192	3.00241	0.884609	2.3829	0.00620335	0.277095	0.041921	0.334001	0.236497	0.512152	1.42657	0.144174	0.0126338	0.101376	1.11465	0.000665446	0.0846828	0.893214	24.4279	0.45751	0.0219342	0.273	0.15	0.0136	0.25846	0.0122272	0.287841	5.21315	2.07015	75
0.00471663	0.510455	7.10803	2.93043	4.21364	0.0870305	0.717608	1.4617	1.55712	3.38897	0.234468	13.0461	0.0369628	0.012832	0.309608	0.22933	0.00263856	0.098352	9.83803	0.341731	29.4394	0.755693	0.273	0.15	0.0136	0.395743	0.000580058	0.0914347	19.7047	48.6974	70.7
0.00261484	0.531319	7.47809	0.231285	0.0686073	0.0709526	4.76308	0.313022	33.6945	5.98121	2.58643	1.14846	0.132901	0.0164321	0.214308	0.643585	0.00060889	0.190535	0.644898	17.1529	0.361845	0.292348	0.273	0.15	0.0136	0.00602399	0.00422927	0.117067	0.160697	2.06656	66.6
0.0018078	0.444388	7.29713	0.445248	0.443798	0.103324	3.2387	0.242236	0.345683	12.0693	0.175788	3.45864	0.0947314	0.00898619	0.138483	0.123218	0.000410522	0.0541062	0.00373283	0.0346409	4.9078	1.13274	0.273	0.15	0.0136	0.0191638	0.000923634	0.035062	10.5744	4.41112	72.6
0.00521947	0.217085	1.84961	0.72335	3.46751	0.0026633	3.30326	0.369057	1.18727	0.0729101	0.456004	8.49399	0.132129	0.00964926	0.069625	3.2353	0.000352762	0.203155	37.4618	1.17654	4.49125	0.0143835	0.273	0.15	0.0136	0.0359478	0.00477579	0.0442739	0.0302696	28.1336	68.1
0.00330323	0.245084	2.68994	0.167452	0.192512	0.232749	1.44443	6.50737	17.3205	10.8578	0.254327	1.21236	0.137471	0.0210644	0.0858403	0.0332135	0.00017623	0.656686	0.326283	46.1299	0.783469	0.832101	0.273	0.15	0.0136	0.10254	0.00271553	0.211233	0.0141957	1.85089	82.7
0.00252622	0.326275	1.73719	0.396941	0.181455	0.0365764	0.35106	1.61279	11.7278	0.226631	0.193667	2.07756	0.0358557	0.00976224	5.83575	0.01542	0.000178477	0.66784	0.000485802	55.6346	2.69138	0.0232342	0.273	0.15	0.0136	0.115489	0.00117437	0.118728	0.145241	6.48827	66.1
0.0138138	0.298092	4.89055	1.38749	1.59656	0.112722	0.229097	0.561366	6.03211	0.156609	0.439893	1.17343	0.0622827	0.0104639	0.170615	0.0931299	0.00488502	0.0630866	1.04547	13.5842	15.8051	0.0178024	0.273	0.15	0.0136	0.694	0.000878057	0.0394561	49.1377	2.79131	70.9
0.00207266	0.678833	4.13522	0.0674151	0.626283	0.0234284	0.749814	0.296672	7.1848	0.300076	0.997692	2.78241	0.120209	0.00973433	0.218919	0.220312	0.00184147	2.11915	9.38723	0.10386	0.23522	0.0304645	0.273	0.15	0.0136	0.0137175	0.00103367	0.01684	66.76	5.12657	91.6
0.00227149	0.16674	7.04818	2.78048	1.19655	0.00334088	2.78161	0.458688	0.295895	0.0216497	0.31636	4.11089	0.0347797	0.00913817	0.2024	0.464622	0.00025862	0.176325	0.00114287	0.0167577	21.8657	0.00869599	0.273	0.15	0.0136	0.0298429	0.0043814	0.0751914	2.30515	14.437	72.5
0.00344749	0.595547	5.32881	2.4656	4.23637	1.52407	1.50049	0.0422983	18.3161	1.30395	0.232805	1.76313	0.0940642	0.00810596	0.107989	0.104101	0.0137838	0.173793	0.00130019	48.7863	3.45371	0.114312	0.273	0.15	0.0136	0.0367557	0.00524651	0.121759	0.0672597	2.38163	72.9
0.00478091	0.325508	4.88734	0.0622954	2.38618	0.474284	4.32881	0.948299	4.05437	0.961813	1.39937	7.43858	0.0638733	0.0080771	1.57481	0.537087	0.000177399	0.0466769	1.38623	1.15646	0.6975	0.0759076	0.273	0.15	0.0136	0.611562	0.00414723	0.0168421	38.9345	22.3717	65.4
0.0331786	0.406515	6.05275	0.838133	3.81487	0.060061	1.24418	0.592968	2.56848	0.0640755	1.65186	14.5544	0.075238	0.0261889	8.77157	2.00028	0.00184539	0.135931	1.18706	14.0185	9.85779	0.0518504	0.273	0.15	0.0136	0.160864	0.0256512	0.144216	0.685757	38.1829	62.9
0.00151993	0.0970814	1.80936	3.31205	0.472143	0.0518933	1.47135	1.73436	1.77899	0.990613	0.464214	4.16686	0.0736662	0.0222017	0.766919	0.0602478	0.000105621	0.124005	0.192696	0.0267705	5.90751	0.0658206	0.273	0.15	0.0136	0.106741	0.000849401	0.0153372	2.10553	6.10471	80.3
0.00510036	0.290471	4.32946	0.4586	1.52965	0.041394	1.29731	1.7618	0.578215	0.102623	0.501538	1.87233	0.0430084	0.0117057	5.94754	0.0955291	0.00353015	0.0582932	0.326815	0.0758527	4.96309	0.100781	0.273	0.15	0.0136	0.407234	0.00141496	0.00702438	2.27131	3.21897	54.3
0.00162423	0.416672	4.69903	1.27574	0.0407313	0.104029	1.8883	0.0519306	4.43832	1.45155	0.753727	2.55394	0.0839083	0.00936413	0.400322	1.65315	0.000124093	0.252601	0.00470701	5.24181	14.262	0.0920959	0.273	0.15	0.0136	0.00348704	0.0486998	0.229633	44.3225	2.88516	66.3
0.00362581	0.694858	10.5508	0.0556322	0.0706825	0.494073	1.11397	0.0302886	4.71958	0.112993	0.850763	4.68786	0.0652926	0.0279385	1.69547	0.51917	0.00204424	0.112103	0.00501029	0.339983	0.0929479	0.00642848	0.273	0.15	0.0136	0.0034657	0.0001667	0.0132408	0.00493917	16.6003	73
0.000238398	0.546968	4.89919	2.85275	1.29021	0.00264591	0.54962	0.0269719	0.150096	0.403179	0.3642	3.00877	0.0496201	0.00878759	0.0778369	0.123911	0.000524727	0.0495581	0.156891	49.9338	1.85074	0.164691	0.273	0.15	0.0136	0.0238909	0.0493902	0.491858	1.28123	13.7482	82.2
0.000864917	0.722857	8.032	0.944199	3.7977	0.249445	3.82696	2.27504	0.734474	0.150609	1.86603	1.11274	0.0299391	0.00985674	0.771287	0.0521701	0.00474167	0.174865	17.2642	0.0083784	2.15255	0.0516723	0.273	0.15	0.0136	0.0162336	0.00276567	0.225973	0.191553	1.25044	78.9
0.0179758	0.675273	4.18226	0.108945	0.168405	2.72627	4.62735	0.171515	18.3292	6.23244	2.14679	1.0466	0.0316597	0.00823731	0.958522	0.179945	0.0161334	0.0836624	26.4109	8.25621	1.02522	0.718614	0.273	0.15	0.0136	0.0611504	0.00263544	0.0186756	0.00948619	3.42152	69.1
0.00494956	0.425828	7.32753	0.0911542	1.55463	0.0146497	0.225452	0.758082	2.16902	1.69296	0.204815	2.40901	0.030302	0.00930643	0.400474	0.0288479	0.000172722	0.276762	18.0846	0.00474215	0.351104	0.247793	0.273	0.15	0.0136	0.00387147	0.00130726	0.00657032	1.40015	5.63891	78.7
0.000314383	0.113514	1.03166	0.438858	3.92359	0.0182303	0.5921	0.0298047	0.550764	0.0818886	0.399456	1.30751	0.142185	0.0101858	0.557562	2.45388	0.00202784	0.189781	0.941321	7.02285	2.7452	0.0205094	0.273	0.15	0.0136	0.0527717	0.000199004	0.0227526	0.00850316	3.58854	75
0.0012814	0.39589	2.3644	0.562665	1.96152	0.0061709	0.220208	0.0861407	0.370155	1.67309	0.720924	12.599	0.0257285	0.00789589	0.108946	0.115359	0.000302453	0.169492	0.00051437	0.033858	2.78546	0.127663	0.273	0.15	0.0136	0.0114663	0.0148185	0.0514689	2.83814	14.3593	82.1
0.00228087	0.411476	2.58023	0.0696109	1.4506	0.026501	0.845321	0.536705	0.307529	0.00473025	0.181313	1.35965	0.0552069	0.00812682	11.0899	0.294936	0.000281858	0.0336681	0.111843	0.0938441	0.518015	0.0124655	0.273	0.15	0.0136	0.00672358	0.00231547	0.00731151	0.00328075	4.35799	25.9
0.00281996	0.831847	8.04397	0.105223	3.6927	0.0820487	3.32692	0.0168473	1.43026	0.75349	0.394004	1.56589	0.0856154	0.0114498	10.2137	0.0745501	0.0155467	0.0901361	0.102797	3.32726	0.638902	0.0667956	0.273	0.15	0.0136	0.687165	0.00570202	0.275271	48.7516	2.3854	37.6
0.00938376	0.178992	11.2339	0.0438248	0.146564	0.067264	2.68906	0.819971	1.80962	0.958792	0.417896	7.65908	0.0972609	0.0144004	0.101926	0.0412129	0.000173157	0.0650829	0.0352137	1.24078	0.381424	0.175283	0.273	0.15	0.0136	0.0520417	0.000430524	0.0401737	0.0994868	12.1527	74.6
0.00588579	0.12589	5.08871	1.05908	2.99646	0.00938598	1.20281	0.198212	6.67863	0.034013	0.258092	2.91833	0.0354573	0.0150638	3.21841	0.686375	0.000129294	8.32076	0.802351	0.047743	6.22336	0.00577687	0.273	0.15	0.0136	0.00289482	0.0989282	0.560661	0.139333	10.7877	65.1
0.0310208	0.178327	6.22145	1.03215	2.87604	0.0037527	2.04033	6.84139	5.15483	2.06819	0.440155	10.0207	0.142717	0.0494715	0.480682	0.137677	0.0013452	0.315147	0.000200068	24.9081	13.4976	0.159829	0.273	0.15	0.0136	0.0427413	0.000102778	0.00904456	0.00185383	41.5165	73.4
0.00481021	0.485142	6.01698	0.200632	3.92476	0.00192798	0.895578	0.927459	0.418682	0.0303729	0.524091	1.64104	0.0329506	0.0133241	4.03122	0.672251	0.000967431	0.0832588	17.7612	0.214583	0.713113	0.0116119	0.273	0.15	0.0136	0.839639	0.0633288	0.240677	0.323536	7.80022	47.9
0.000509072	0.823717	10.5948	0.438007	3.15936	0.368132	3.04012	1.57069	1.86929	0.0875719	0.302935	2.24011	0.132733	0.016479	6.76455	0.048679	0.00323269	0.0858258	0.00177505	0.265996	3.71231	0.00577629	0.273	0.15	0.0136	0.620734	0.000960437	0.0109098	3.59239	2.4792	51.6
0.00736544	0.346959	3.00009	0.063891	0.43323	0.0209777	0.673119	1.41004	1.09276	0.947079	1.35708	10.5749	0.0651604	0.0225061	3.6342	0.122343	0.000983278	0.288676	48.5812	0.460292	0.65712	0.379643	0.273	0.15	0.0136	0.00553676	0.00372986	0.0381689	0.744089	28.5207	86.2
0.00155023	0.616974	5.54415	0.0507324	2.55881	0.00193669	0.29465	0.0174793	0.5766	0.0348581	2.51815	1.01271	0.0463728	0.0158445	1.87052	0.496911	0.000562413	0.107507	5.51451	0.0582277	0.146319	0.0178255	0.273	0.15	0.0136	0.253044	0.000567642	0.00982253	0.220227	1.35587	67.4
0.00456243	0.186028	5.33382	0.802454	3.15646	0.00792399	3.6145	0.0251289	0.655148	0.00657132	0.313798	1.23853	0.0291602	0.0121701	9.95978	0.398468	0.00299365	0.0811697	0.0381211	0.00117618	1.64654	0.0159883	0.273	0.15	0.0136	0.055144	0.000494919	0.0358358	3.57249	2.71546	26.8
0.000372558	0.0980247	2.4803	0.155122	4.05561	0.102914	2.6579	0.341082	1.83018	2.08451	0.314362	1.80844	0.0355139	0.00964064	2.63482	1.50133	0.0272154	0.0943614	0.00089858	31.3326	0.0723332	0.114643	0.273	0.15	0.0136	0.0331886	0.00840678	0.0996556	0.000165934	4.27841	56.4
0.000661826	0.44831	4.14505	0.0608019	5.04258	0.0168404	0.846501	1.75432	1.29547	2.68133	0.481475	2.56257	0.0720451	0.0309606	1.52682	2.02854	0.00311852	0.512262	0.0146213	0.0175843	0.112498	0.309906	0.273	0.15	0.0136	0.041984	0.000271673	0.0384905	0.18395	2.95261	75.6
0.000832737	0.532291	8.98333	0.184568	1.59363	0.0161259	0.679339	0.046819	1.67593	0.0569845	0.452948	1.32974	0.038016	0.00902341	1.44378	1.45704	0.000231157	0.269704	17.8362	0.824675	0.173894	0.00666432	0.273	0.15	0.0136	0.00937763	0.00106799	0.0141974	0.67431	2.06698	52.6
0.00101781	0.164451	0.956888	0.0667992	1.65307	0.292176	2.32423	3.64758	2.30956	11.7031	0.65688	8.04898	0.0737351	0.0154496	0.142851	4.15149	0.00100148	0.133892	0.000847013	0.00197664	0.175235	0.553598	0.273	0.15	0.0136	0.0118425	0.000286617	0.0580118	2.49074	14.0388	73
0.00345201	0.526112	10.3972	0.637721	0.651811	0.2621	4.16837	0.136588	0.493661	0.00656195	0.315696	1.64282	0.0828767	0.0171392	0.173138	1.18058	0.000198497	0.0730266	11.947	0.000203891	6.49025	0.027934	0.273	0.15	0.0136	0.0127959	0.000688267	0.0691067	24.1041	3.45827	56.1
0.0308328	0.197467	10.3572	1.57693	2.50297	0.0646931	0.887621	2.92267	3.46439	0.0507508	0.206295	1.88061	0.143289	0.020902	0.381102	0.153152	0.000183456	0.242813	0.240672	1.75878	13.1551	0.138779	0.273	0.15	0.0136	0.904214	0.000280104	0.00807423	0.383486	4.55699	71.9
0.00776971	0.111046	2.1512	0.317883	0.912267	0.00766249	0.980917	2.82642	1.24371	0.134748	0.346037	2.40432	0.0823506	0.0202174	0.501761	1.18733	0.000234868	0.332312	0.185343	0.00271181	4.80927	0.071858	0.273	0.15	0.0136	0.351622	0.0020192	0.26475	22.4602	10.2267	75.7
0.0041525	0.0575647	5.28035	0.7	4.93814	0.0126444	0.262255	4.77902	12.7657	0.186437	0.244238	1.03081	0.0556969	0.014655	0.337934	0.119904	0.00276839	0.235553	1.12737	34.432	2.77813	0.0396872	0.273	0.15	0.0136	0.58717	0.00218171	0.0281577	1.76156	2.13357	64.7
0.000470011	0.67476	6.33935	0.970263	0.0681262	0.0831307	1.96789	0.0853091	2.29143	0.407438	1.29092	3.46144	0.081151	0.00999544	1.12292	0.156275	0.00040788	0.517748	0.0161279	69.9693	1.6606	0.0208539	0.273	0.15	0.0136	0.00838078	0.0332266	0.498701	0.0294472	16.9144	83.8
0.00465009	0.585867	6.28106	0.454633	0.528643	0.030061	0.508383	0.0437514	5.68821	0.0252563	0.187062	1.42986	0.0554024	0.0145075	6.26418	1.95805	0.000947121	0.0920037	0.0161883	1.439	2.30152	0.00902434	0.273	0.15	0.0136	0.156034	0.00110802	0.139588	4.76388	3.17987	36.6
0.00529401	0.167351	1.32894	2.36074	0.528351	0.421245	1.77948	0.0341914	2.24638	0.101499	0.735088	1.32604	0.103995	0.00862873	3.19977	0.0228219	0.000780993	0.0629065	2.0787	0.00246341	21.0557	0.00856114	0.273	0.15	0.0136	0.0039303	0.00281109	0.00882807	0.312094	2.60671	56.7
0.00447311	0.0375418	5.38814	0.0674702	3.50663	0.0398278	1.39566	1.06096	0.719325	0.20262	0.18175	4.52993	0.0278451	0.00982558	7.56776	0.11149	0.000601591	0.361025	2.23315	0.604551	0.513714	0.267284	0.273	0.15	0.0136	0.0029783	0.000161993	0.00788554	0.0769437	15.2514	58.3
0.000316937	0.270123	7.19368	0.195264	2.08964	0.0135518	4.21338	0.0981977	1.53356	1.36132	0.955442	2.87778	0.057804	0.0134543	0.0664499	0.0260581	0.000511801	0.0869644	0.839778	1.09538	1.78664	0.0749721	0.273	0.15	0.0136	0.00267286	0.000185355	0.0195178	0.519125	10.3762	73.3
0.000483271	0.0635883	1.23702	0.233423	0.467262	0.274452	3.93758	0.571589	0.54421	0.0943572	0.255732	1.36965	0.0363299	0.0099176	0.697953	2.92541	0.0191004	0.0639885	25.7043	0.000119084	3.42494	0.0164122	0.273	0.15	0.0136	0.00457953	0.0027078	0.288906	26.9275	2.37481	67.9
0.00087172	0.300171	2.34315	0.214534	4.74418	0.0130328	2.08173	0.437555	0.848165	7.17775	0.97006	1.08134	0.127816	0.00836039	5.31073	0.180531	0.00483514	0.0928974	6.77406	0.472853	1.5245	1.13434	0.273	0.15	0.0136	0.05176	0.000325428	0.0312618	2.99953	2.54338	48.8
0.000772031	0.726611	8.87283	0.260161	0.0284069	0.0976907	1.16777	0.0184399	0.558139	1.32601	0.581763	1.62242	0.0429599	0.0105356	5.36406	0.0262063	0.000215044	0.0434867	0.000124729	0.0707592	0.441342	0.623165	0.273	0.15	0.0136	0.00367602	0.000628645	0.0206636	29.4616	4.27865	62.4
0.000981959	0.326614	6.53801	0.31447	0.721263	0.0253832	3.6318	1.07745	4.05901	0.430924	0.350906	2.56577	0.145663	0.024267	0.120478	0.0942179	0.000285657	0.223997	0.067479	0.711707	0.329111	0.0315768	0.273	0.15	0.0136	0.480862	0.0101362	0.0627222	0.0751038	3.07851	75.1
0.00691581	0.427247	9.71524	1.97311	3.85002	0.00654064	0.97072	0.0228958	3.27774	1.39607	1.04533	2.88968	0.0900247	0.0164557	0.234108	1.03943	0.000333731	0.2425	0.000568008	0.347188	9.61923	0.0746636	0.273	0.15	0.0136	0.00471695	0.00288278	0.0770389	0.00425287	7.65721	65.9
0.0157444	0.0913514	5.60005	0.0566818	2.81603	0.0118988	0.566816	5.02196	9.29714	0.728469	0.463401	2.60648	0.0397947	0.015069	10.6586	0.0971445	0.00320182	0.0935765	0.0167654	0.0282273	0.465303	0.0394987	0.273	0.15	0.0136	0.783833	0.0135547	0.227866	5.74828	7.98657	43.9
0.0219956	0.718312	10.2508	1.28575	3.84592	0.00231377	0.331541	0.102331	2.20163	0.0562323	0.487793	7.15623	0.0456394	0.0110116	2.77564	0.2973	0.00018333	0.0434257	0.000732255	7.12842	8.62765	0.0102601	0.273	0.15	0.0136	0.116142	0.000274842	0.010371	42.8372	15.5271	59.5
0.00187787	0.514333	3.87796	3.5302	1.96919	0.0391066	3.8453	1.27203	2.61015	2.11351	0.91169	3.29729	0.0509272	0.00854314	0.16182	0.118596	0.000105398	0.765788	0.00737871	0.375974	9.32297	0.255426	0.273	0.15	0.0136	0.135027	0.0118836	0.132073	0.157227	13.6794	80.7
0.0360362	0.146247	9.72719	0.174624	0.649464	0.0813075	2.71366	0.0171991	0.516516	10.0818	0.553227	3.05499	0.0370788	0.0114426	1.35247	0.9483	0.000111554	0.223233	39.0667	1.00543	1.61101	0.505356	0.273	0.15	0.0136	0.00402149	0.000214162	0.0288044	0.486891	10.823	67.2
0.0307549	0.0860947	7.7182	0.0847905	0.182592	0.0554405	0.353027	0.169187	1.52316	1.39516	0.313677	2.22409	0.0701741	0.00931134	2.90311	0.0687402	0.000311965	0.0375848	16.4902	0.033727	0.844113	0.115144	0.273	0.15	0.0136	0.0488466	0.000796952	0.0198795	7.53647	7.77731	56.9
0.0363334	0.682959	8.97769	0.0438207	0.25275	0.0523933	1.67731	0.434026	0.513291	0.0435608	0.413342	3.78199	0.0733334	0.022814	0.0838336	1.51399	0.000155945	0.141483	0.00554765	0.09718	0.388113	0.0566743	0.273	0.15	0.0136	0.00934813	0.00610991	0.0333894	0.319359	17.8752	74.6
0.00260641	0.604228	5.21981	0.343091	0.413894	0.133223	3.38678	0.634932	3.86087	16.2011	0.280362	3.55198	0.0997202	0.0187714	0.193728	2.54274	0.00256847	0.0894039	1.35635	2.72474	0.511145	1.18919	0.273	0.15	0.0136	0.00281128	0.00452643	0.0280189	0.576647	7.09974	67.4
0.0145738	0.527954	3.11582	0.193371	0.159836	0.241392	4.0858	0.0184608	1.32146	0.0519384	2.68594	1.24969	0.0801953	0.0109612	4.62307	0.196395	0.000392735	0.143348	28.6045	0.000525495	2.29188	0.00760349	0.273	0.15	0.0136	0.0177197	0.00186724	0.247192	8.48617	3.54722	53.9
0.0141523	0.627899	10.3635	0.604795	0.14267	0.0536903	2.89737	0.0507534	0.282364	0.24348	0.280508	7.57369	0.040412	0.00978022	4.416	0.203873	0.000208368	0.185124	0.730524	34.753	2.10884	0.225331	0.273	0.15	0.0136	0.297545	0.00226552	0.0716213	0.0880789	28.9479	74.5
0.00198563	0.0713465	1.02539	0.0889475	4.41336	0.0271791	2.04238	1.54417	12.6317	0.0724441	0.299664	1.98824	0.060277	0.00984124	9.99728	0.778444	0.000801679	0.698727	14.1977	0.114673	0.395529	0.00556495	0.273	0.15	0.0136	0.257805	0.000769656	0.165062	3.78968	4.42535	40.5
0.0557302	0.189605	11.3932	0.259756	2.97267	1.39122	1.1845	2.83195	33.2617	0.315002	0.29314	1.04264	0.124267	0.0293474	1.13737	3.26414	0.000816011	0.416901	30.2676	0.310874	2.92744	0.0832759	0.273	0.15	0.0136	0.00274655	0.000300096	0.0244369	0.000452118	3.36368	55.3
0.00202361	0.160391	4.94014	0.806409	5.84819	0.00564728	0.407469	0.017095	8.64366	0.365835	0.240836	1.54516	0.0466508	0.0111943	0.218486	0.952425	0.00116025	0.616671	0.00472028	59.2881	1.11369	0.0193536	0.273	0.15	0.0136	0.273942	0.00802011	0.188981	0.000386015	6.19266	65.8
0.0070362	0.127552	1.71554	2.51809	0.818166	0.553713	3.30307	0.531672	7.66678	0.278141	0.500246	2.34114	0.058754	0.0167113	2.10561	0.0868867	0.00655769	0.123944	8.68983	0.485212	20.7069	0.0240697	0.273	0.15	0.0136	0.114563	0.0174001	0.58045	1.99984	7.08997	62.1
0.000906442	0.22866	4.64181	0.0574975	6.08239	0.00241767	0.285358	5.92185	2.41403	6.06157	1.06349	2.7307	0.0423924	0.0164083	9.8661	0.881644	0.000234971	1.35744	0.90701	0.426291	0.0345483	0.393302	0.273	0.15	0.0136	0.0641927	0.00216774	0.0388679	4.29501	9.57857	46.5
0.0129031	0.165229	9.51795	0.635644	5.9884	0.0059219	0.207206	0.124596	26.1919	3.20771	0.208156	2.15722	0.0305374	0.0127049	7.3317	0.109472	0.000192522	0.439818	0.346618	0.105046	1.70923	0.148165	0.273	0.15	0.0136	0.00349078	0.00337267	0.149072	0.0572688	8.89598	45.5
0.00613166	0.295796	1.9965	1.60957	2.00201	0.00374552	0.295592	0.0533846	3.67038	2.07208	0.189936	5.5389	0.0605388	0.0183063	0.897699	4.2279	0.000555467	3.9833	10.3654	1.87284	19.1231	0.414238	0.273	0.15	0.0136	0.0192157	0.00123276	0.0280552	1.8739	12.0454	82.9
0.00808076	0.10125	3.95906	0.338782	6.12247	0.0120693	3.73637	0.0279981	0.667056	4.67072	0.262051	9.81919	0.0256734	0.00902192	2.46961	1.93441	0.000127365	0.0947826	4.79286	0.754847	3.99631	1.17702	0.273	0.15	0.0136	0.176565	0.0822283	0.340415	25.5707	14.5374	54.1
0.00372606	0.192312	6.56719	2.57231	3.5218	0.00102915	0.373706	1.7121	0.602035	0.0184838	0.645311	1.41379	0.0632156	0.00802375	5.85566	0.510877	0.0001143	0.0992528	0.000164955	18.1009	25.8453	0.00776963	0.273	0.15	0.0136	0.365953	0.0378206	0.435507	0.415606	4.86418	44.6
0.0177948	0.483977	7.45594	0.689816	0.888646	0.247327	2.83188	0.227285	15.018	0.112926	2.40856	2.59468	0.121045	0.051341	9.6543	0.692132	0.00614076	0.475484	0.003618	0.000133978	3.28174	0.0513879	0.273	0.15	0.0136	0.00838634	0.0012631	0.0674928	42.0781	3.32575	49.8
0.0172137	0.135077	7.08878	0.405335	0.0492591	0.404483	2.33817	0.155913	53.7971	6.40363	0.203459	2.63213	0.033333	0.0104349	1.27287	0.0489092	0.000528667	0.317101	0.00464172	0.900658	2.48234	0.429505	0.273	0.15	0.0136	0.0133595	0.000209549	0.0100409	2.31578	6.20631	61.8
0.010252	0.154019	6.70655	0.135718	0.0648612	0.34037	4.1176	2.78355	11.7681	0.135988	0.173382	2.28751	0.0934112	0.00834518	0.452182	3.09047	0.000112784	0.648025	0.0599172	14.9521	0.421306	0.0328727	0.273	0.15	0.0136	0.0225153	0.0014328	0.168594	0.0037101	8.11511	66.1
0.000370721	0.412236	8.29161	0.172011	0.592321	0.00766002	0.69875	0.0871655	0.560188	0.461138	1.14961	1.14059	0.115641	0.0477884	10.0258	0.854692	0.000138616	0.330301	14.6697	0.0363737	0.171608	0.115415	0.273	0.15	0.0136	0.227536	0.00483808	0.039438	0.483774	4.25578	41.8
0.00400431	0.256542	1.48007	1.4154	0.186148	0.373666	3.52626	0.671544	18.4255	10.3605	0.360496	1.10295	0.0484734	0.0112528	0.185812	0.0250727	0.0111351	1.45553	0.00133438	0.00315798	15.2484	0.582559	0.273	0.15	0.0136	0.0169226	0.0166095	0.0591518	0.31466	2.13322	82.1
0.00394592	0.165287	3.1737	0.0953218	2.19989	0.0133892	4.44824	0.056903	0.238877	0.0153247	0.581689	2.42043	0.0427138	0.00813978	0.871864	3.03486	0.00386039	0.1058	12.9694	0.00314542	1.1604	0.0242394	0.273	0.15	0.0136	0.0207452	0.00067991	0.0169139	26.8453	5.40864	67.8
0.00148601	0.0486151	3.06232	1.6646	5.61571	0.112282	3.0724	0.110533	2.30131	2.47958	0.184526	1.56862	0.0301407	0.00932155	0.31083	0.738792	0.0102937	0.132221	0.0308573	0.0205341	1.62429	0.392284	0.273	0.15	0.0136	0.173394	0.0013193	0.174154	24.6224	3.30176	66.1
0.00211517	0.205394	11.4966	0.101865	0.170927	0.00520987	0.826094	0.0819142	5.92569	0.481162	0.756261	1.69043	0.0584935	0.0216576	11.0358	0.21775	0.000102063	0.182645	6.04055	5.22815	0.645464	0.0807044	0.273	0.15	0.0136	0.00960536	0.0270597	0.610604	0.0256417	4.03663	39.4
0.0161747	0.718955	4.47797	0.165912	0.747723	0.00808165	1.24406	0.0467853	1.00508	0.404792	0.282073	13.7527	0.0385329	0.00773005	0.330574	0.863415	0.00061433	0.308952	0.00567381	0.464969	1.70236	0.0566124	0.273	0.15	0.0136	0.00304335	0.000913283	0.0582367	23.3844	19.1781	67.7
0.00952833	0.365049	2.71622	3.42741	0.583601	0.0816676	0.181825	2.53542	13.6448	0.0452256	0.260647	2.01009	0.0273865	0.0116349	0.120389	0.0951354	0.00124279	0.170826	0.0468528	0.172485	35.9949	0.0102813	0.273	0.15	0.0136	0.0177812	0.00717393	0.246614	29.1074	2.72153	71.4
0.000797592	0.142398	1.11483	0.581087	1.14002	0.00720723	1.36234	0.678432	1.07962	0.204667	0.492858	10.8759	0.0405391	0.00834537	0.811165	0.62659	0.000332896	1.26465	0.000316781	22.4891	1.37734	0.0112185	0.273	0.15	0.0136	0.0403079	0.00266371	0.0582255	0.498919	14.061	83.8
0.00494237	0.830143	9.75179	0.140101	2.45497	0.00206729	1.14067	0.871794	1.48849	0.538474	2.98894	11.1897	0.104639	0.0110358	0.405429	1.27092	0.000152529	0.0876873	0.0546603	0.0919988	0.730757	0.0622784	0.273	0.15	0.0136	0.0740152	0.000385547	0.00665958	28.0591	15.3114	67.4
0.0305019	0.257086	7.66608	0.406572	0.935733	0.0284051	3.67273	0.620629	2.39283	0.0795944	1.28962	6.05661	0.0529602	0.0089962	3.33108	0.0598938	0.000656468	0.0808975	0.00435181	47.8156	4.18807	0.0181927	0.273	0.15	0.0136	0.0159112	0.00426786	0.0497658	0.00100939	7.93598	61.3
0.0234727	0.194851	11.2446	0.134801	0.0325291	0.517616	1.32873	0.207198	15.0508	0.164035	0.783784	1.93327	0.0312656	0.00770158	1.29091	3.58338	0.00153963	0.0917733	0.0673665	5.76209	0.581794	0.00851228	0.273	0.15	0.0136	0.154687	0.00330186	0.245123	14.8398	2.21164	61.5
0.0127336	0.72596	4.82495	0.185079	2.11456	0.0564579	1.60683	1.24785	0.918949	2.28894	0.883802	2.01846	0.129742	0.0177776	1.0058	2.47573	0.00790197	0.126215	0.00108324	2.62949	1.72136	0.215691	0.273	0.15	0.0136	0.0818981	0.0199256	0.176615	0.00941873	5.58308	69.4
0.00800875	0.325382	3.3064	0.745828	4.53408	0.0504481	0.631439	4.83144	1.12333	4.46727	0.176742	2.10334	0.102379	0.0305835	0.0952535	1.37601	0.00280241	0.142327	1.49633	24.8779	9.3933	0.667654	0.273	0.15	0.0136	0.00304091	0.000403007	0.0137302	29.0751	7.46348	69
0.0132504	0.142127	2.82833	0.490463	1.36118	0.0566919	0.940204	5.86342	3.77006	0.0282756	0.374429	2.50389	0.0420073	0.0085584	5.55698	0.0319461	0.000229304	0.0589423	0.000263849	8.53411	4.74134	0.0142778	0.273	0.15	0.0136	0.00848807	0.000203175	0.013965	0.0127619	4.94766	50.1
0.00300858	0.443495	9.2368	0.467403	1.06443	0.00164321	0.47761	0.192945	2.39426	0.039971	0.36387	1.13166	0.0489878	0.0109716	0.212197	0.137369	0.000200718	0.403009	0.0019585	0.00694958	2.21031	0.0415461	0.273	0.15	0.0136	0.155041	0.00466744	0.33319	6.8814	3.03924	68.9
0.00157758	0.43378	8.41077	0.191714	1.20985	0.175977	1.06013	1.02501	0.951627	9.8169	0.200643	19.1604	0.10803	0.013457	3.85784	1.25204	0.000149866	0.0730199	4.40265	0.000400862	0.216187	0.576923	0.273	0.15	0.0136	0.00332914	0.00155878	0.020435	10.2791	74.4945	70
0.00099968	0.0957719	4.18887	1.42969	3.5809	0.00139114	0.902027	3.94344	0.506892	0.0239086	0.320003	1.39963	0.0510146	0.0164202	3.57271	0.139519	0.000383211	0.192124	0.00017243	0.253298	7.62862	0.0316695	0.273	0.15	0.0136	0.261688	0.0188316	0.209129	1.02297	5.6044	64.7
0.00152393	0.697597	6.62426	0.0955996	3.15728	0.0326548	2.43603	0.879575	15.4048	0.282926	0.454318	1.12685	0.0514811	0.00769752	6.03478	0.488502	0.000177775	0.0425077	0.0300981	30.086	0.403442	0.0181605	0.273	0.15	0.0136	0.0200787	0.00106961	0.12893	0.00425615	2.34516	39.3
0.0169705	0.211026	4.84136	0.207272	2.63751	0.678656	2.8575	0.0612085	12.7532	0.885277	0.183223	2.77707	0.14022	0.00936149	1.87262	0.119722	0.000209921	0.588083	0.0959356	0.00506622	3.19018	0.230829	0.273	0.15	0.0136	0.115898	0.00967178	0.0294342	2.77424	10.6128	74.8
0.000125158	0.398541	4.10372	0.0569564	1.54226	0.0154378	4.31543	4.04556	1.00104	9.00914	0.325784	1.30844	0.149854	0.0523886	4.99801	1.81125	0.0035132	1.1902	0.207298	0.86702	0.138361	0.506455	0.273	0.15	0.0136	0.113664	0.00394553	0.013365	0.012655	3.02777	48.1
0.00324757	0.693972	7.48161	0.28679	0.463038	1.08544	4.45653	2.29075	4.83319	0.297577	1.35418	1.11861	0.0674772	0.00921718	0.201518	0.108373	0.000348058	0.181328	0.00108059	43.7315	0.701537	0.0164601	0.273	0.15	0.0136	0.0616311	0.000586455	0.012341	0.000485713	2.74829	76.2
0.000454239	0.527579	7.85028	0.0491699	0.089778	0.00850303	1.0514	1.1443	5.44385	0.225444	0.885202	1.1697	0.0627874	0.016024	0.39731	0.438062	0.000113915	0.488743	2.44016	14.1709	0.214255	0.0132681	0.273	0.15	0.0136	0.12503	0.00029541	0.0494283	7.9844	2.12081	66.2
0.0201262	0.315011	10.1542	0.266012	1.59777	0.0129096	4.23107	0.0996108	0.828658	0.000539951	0.289768	1.2131	0.0633294	0.00771468	0.790775	3.19759	0.0022383	1.34458	0.996451	1.48751	1.13521	0.00924544	0.273	0.15	0.0136	0.0108408	0.00355087	0.0153878	0.0142558	1.36207	63.2
0.00144643	0.229024	2.63687	0.278269	1.42333	0.198753	2.18495	0.184523	0.767097	0.0343438	0.251831	1.46629	0.0816443	0.0130164	0.0595395	0.108377	0.00759044	0.0705166	0.704796	0.0217472	1.26308	0.00939173	0.273	0.15	0.0136	0.00264949	0.000862989	0.00932219	5.56842	5.01342	82.3
0.00433746	0.124392	5.19975	0.116117	4.85184	0.706376	2.86178	0.0179502	3.11261	0.497809	0.201639	1.49772	0.138814	0.0206493	9.45706	0.778546	0.201639	0.106215	0.000174604	7.30482	1.32592	0.39934	0.273	0.15	0.0136	0.153447	0.00125392	0.0813901	0.0313265	2.87256	33.4
0.0208812	0.195476	11.2689	0.637805	0.777748	0.00660136	1.72621	0.0376502	5.2445	0.123405	0.709062	1.16934	0.0848295	0.00771774	2.29164	0.73306	0.000130068	1.14506	0.000180155	0.664997	3.48583	0.00886094	0.273	0.15	0.0136	0.156913	0.002499	0.0713397	25.0597	1.73535	53.1
0.00181468	0.189196	1.51829	0.162492	0.0644819	0.262599	3.00326	0.437958	4.69734	0.331919	0.246036	1.86788	0.141796	0.0270352	2.27105	0.069247	0.000254003	0.14682	0.000107372	0.0966984	0.506987	0.0154016	0.273	0.15	0.0136	0.0126374	0.000583545	0.00738781	0.0847667	7.93131	64.7
0.00279311	0.596113	6.17261	0.303163	1.91147	0.0115534	1.41376	1.84411	2.88967	0.100739	0.633433	1.03671	0.0664367	0.00854006	0.108841	0.77319	0.00107312	0.159826	4.01637	45.635	3.46915	0.00619224	0.273	0.15	0.0136	0.160417	0.000498972	0.0573835	13.4874	2.02163	62.8
0.00135867	0.690612	4.01866	0.580925	0.70605	0.00458789	1.49819	0.0843182	0.919445	3.12892	2.42947	1.42474	0.0493217	0.00810752	0.282758	2.80596	0.000193261	0.230142	0.00131742	0.000526353	1.4039	0.747312	0.273	0.15	0.0136	0.197353	0.00257184	0.018892	51.3155	3.26626	66.8
0.0040587	0.415243	7.6833	0.0615804	0.980917	0.329497	0.215659	0.037302	14.7011	0.355346	0.482712	1.04679	0.0674036	0.0269188	0.768688	1.68798	0.000427172	0.150776	0.438259	0.000441092	0.346942	0.0524623	0.273	0.15	0.0136	0.00266298	0.0114363	0.368068	7.4469	2.9394	69.8
0.011119	0.115209	5.93788	0.182224	0.0394338	0.118626	2.83155	1.56153	27.0071	0.0920945	0.271967	1.16854	0.0615484	0.0205133	0.095012	0.181199	0.000678379	4.7928	0.000772181	0.21299	1.71689	0.0155524	0.273	0.15	0.0136	0.060525	0.00366786	0.179452	0.153953	3.53182	75.3
0.00947706	0.091815	5.09864	0.050881	4.95433	0.0471067	0.288271	1.99977	18.8157	0.168814	0.304908	1.59466	0.154782	0.0357271	5.41256	0.0252544	0.00308745	0.400913	0.0133204	4.21846	0.312821	0.0183345	0.273	0.15	0.0136	0.00766813	0.00114952	0.0222324	0.0066608	2.52028	62.7
0.00436339	0.0548304	8.57858	1.14467	1.23048	0.0755316	4.01631	0.440456	2.08029	0.100014	0.231789	3.06657	0.0693226	0.0258114	0.13307	2.00905	0.00348866	0.954254	0.00140148	0.0790043	6.52078	0.00951957	0.273	0.15	0.0136	0.0277684	0.000756642	0.138725	0.21132	4.3225	74.3
0.000191508	0.654397	4.79505	0.100561	0.0898566	0.0672966	0.586353	0.0243347	0.557072	0.534318	2.33319	3.86305	0.13976	0.0116772	6.10185	2.45179	0.000165329	0.062573	8.76385	16.1856	0.030202	0.0287832	0.273	0.15	0.0136	0.019538	0.000850311	0.1238	0.0648039	5.50735	63.5
0.00653581	0.135486	8.274	0.177819	3.53164	2.85163	4.36067	3.64006	30.5452	0.351657	0.589513	3.4373	0.153305	0.0234201	0.107434	0.316116	0.000108107	0.553778	0.0154454	10.0121	2.18603	0.0206958	0.273	0.15	0.0136	0.275565	0.00226209	0.0263276	0.010166	7.84005	73.1
0.00620593	0.12648	2.13682	0.395961	0.102882	0.0523163	0.385251	0.724745	3.04445	2.85188	0.534601	1.00618	0.0964382	0.0166848	0.61849	4.24654	0.000147305	0.096746	0.0211107	60.0339	3.67707	0.166107	0.273	0.15	0.0136	0.321101	0.00284776	0.570234	0.0244592	2.07554	63.4
0.0090672	0.241812	5.2335	0.763989	0.11356	0.12396	2.55728	1.09759	5.81435	0.104843	1.19075	2.0105	0.0423646	0.00907391	0.182339	0.0290504	0.00143615	0.269911	0.0306101	0.0740926	11.6049	0.0139942	0.273	0.15	0.0136	0.00659648	0.00111623	0.014902	0.0239663	6.01873	81.8
0.00758472	0.29953	1.94129	0.0742576	0.325169	0.0312044	1.67384	0.282275	0.544922	4.78588	0.804108	1.6757	0.120324	0.0238206	1.07236	1.96669	0.000106453	0.198448	0.00678563	1.10841	1.13693	0.332182	0.273	0.15	0.0136	0.00495103	0.0687056	0.350701	0.394975	2.54847	70
0.000390116	0.231587	1.33479	2.92603	0.221527	0.0325497	2.55329	0.0239116	0.105775	0.108274	0.589543	1.07154	0.0742705	0.0204517	0.965657	1.83931	0.000432088	0.0851185	0.00929665	0.251458	21.0048	0.0652403	0.273	0.15	0.0136	0.0282307	0.00205525	0.350114	45.8657	3.89852	70.6
0.00245641	0.0881283	3.84416	0.131656	5.40813	0.00204043	0.335683	0.588843	0.827648	0.80613	0.383974	2.45814	0.155607	0.030931	0.142118	1.26682	0.000173012	0.221346	0.00261613	0.177817	1.03677	0.059649	0.273	0.15	0.0136	0.0176505	0.0175353	0.138613	4.33634	7.63821	64.4
0.00114755	0.39642	7.48354	1.33417	1.89428	0.014607	0.35362	0.113769	1.02124	0.799284	1.0734	2.76243	0.087169	0.0248187	0.862456	1.12369	0.000570651	0.182029	18.2709	5.10827	1.67278	0.0597401	0.273	0.15	0.0136	0.00743147	0.00438076	0.0739259	0.0389011	3.56773	70.5
0.0247106	0.115019	10.8742	0.186571	2.50873	0.049371	0.888471	0.328368	8.12268	0.0536155	0.287843	8.88818	0.0390042	0.0147391	3.1243	2.56918	0.000725664	0.374431	3.96434	0.0445048	1.08374	0.0113823	0.273	0.15	0.0136	0.0025038	0.000901774	0.0341281	28.9237	12.8635	60.3
0.000331092	0.255935	9.43346	3.35866	1.57102	0.00137108	0.256139	0.346131	0.270029	13.8804	0.198503	2.27033	0.0444731	0.0153781	1.12905	0.77888	0.000108808	0.10052	0.45318	4.01198	2.00525	0.849735	0.273	0.15	0.0136	0.504286	0.0102526	0.19098	0.00998507	2.8319	62.7
0.000711547	0.182395	7.91966	0.395506	0.179338	0.0226376	3.38705	0.0976985	0.704662	0.0414453	0.287742	1.42094	0.0279956	0.00857174	8.00227	1.51016	0.000258664	0.0404479	0.0768773	2.08192	2.61602	0.00832476	0.273	0.15	0.0136	0.0491455	0.00619836	0.144597	17.7964	4.94022	30.3
0.000706371	0.225005	10.1549	0.1773	2.95844	1.41949	2.34014	0.0267515	5.1696	12.7227	0.558319	1.7917	0.035614	0.0108623	0.194445	0.0866045	0.0608846	0.0812928	0.330672	0.526271	0.109162	0.628686	0.273	0.15	0.0136	0.207632	0.000401435	0.0489269	0.0390784	2.65496	69.6
0.00134854	0.115181	9.63397	2.12145	0.498943	0.0180216	3.48757	0.765752	1.10111	0.48826	0.192158	1.53186	0.0535965	0.0119406	1.31771	3.18941	0.000589587	1.46792	7.42657	0.0333641	8.79141	0.123724	0.273	0.15	0.0136	0.00292635	0.00770554	0.180266	0.271996	1.82178	63.3
0.0229547	0.49149	10.8164	0.156361	0.178511	2.11378	1.66404	0.769448	26.6642	0.0171742	0.247382	1.21002	0.131	0.0513707	0.531401	0.0761742	0.0015865	0.267528	7.1201	0.00681457	0.769324	0.0119127	0.273	0.15	0.0136	0.0316843	0.00471559	0.160396	0.176101	5.06118	72.1
0.000766132	0.39686	4.17586	0.476185	1.13359	0.0118439	0.400644	0.0956953	0.431481	0.140509	0.269819	4.32837	0.129857	0.0108666	0.30294	1.4129	0.000119364	0.0973462	3.79548	4.83739	0.190783	0.0440721	0.273	0.15	0.0136	0.00420875	0.00350445	0.0356351	0.0502475	7.8733	69.3
0.0015646	0.125817	7.59741	0.220451	1.94732	0.00178426	0.179734	0.794656	3.18036	0.201615	0.424417	1.55586	0.0674978	0.0224325	2.88076	0.248119	0.000176479	0.728502	15.1545	0.436656	0.535259	0.0153759	0.273	0.15	0.0136	0.634985	0.00677365	0.0351539	11.4354	3.94746	63.8
0.000933661	0.157128	5.94597	0.69687	3.10252	0.00708234	0.789947	1.74332	2.05549	0.0470479	0.69362	1.19564	0.135024	0.0463273	3.82262	0.157723	0.00327685	0.21471	1.25485	0.2529	0.470562	0.0124382	0.273	0.15	0.0136	0.0909886	0.0111156	0.2073	0.124592	4.61404	60.5
0.00769425	0.214806	1.88829	0.122614	1.39117	0.0443917	4.05755	0.0451574	11.4152	8.59969	0.624069	3.47824	0.157416	0.011399	0.415334	0.0600887	0.00577827	0.206314	7.09882	0.18103	1.31011	1.2021	0.273	0.15	0.0136	0.0445632	0.000365968	0.0728884	24.7638	15.4118	77.5
0.0220072	0.301665	7.55464	0.047097	3.369	0.0891412	2.00838	6.71394	9.15607	3.54132	0.705333	18.8423	0.100101	0.0134327	0.0625954	3.0173	0.00703708	0.0597263	0.293107	17.8906	0.343988	0.375116	0.273	0.15	0.0136	0.110947	0.0771687	0.353694	1.524	67.0847	69.2
0.00236286	0.157521	8.74062	1.7849	0.382243	0.171052	1.18192	0.0177068	6.99508	0.0586692	0.18297	1.06834	0.0647267	0.00797918	1.44177	1.89192	0.000746661	0.0541025	0.330796	0.009858	6.70385	0.0132817	0.273	0.15	0.0136	0.0943783	0.132907	0.606674	1.39463	4.02734	47.3
0.00123207	0.558093	6.50229	3.25656	2.44868	0.00755981	0.465338	0.039819	12.7478	5.4479	1.27861	1.18816	0.0438455	0.0102374	2.37994	0.500755	0.0020432	0.11528	0.09604	0.570609	3.1336	0.346616	0.273	0.15	0.0136	0.530906	0.0285773	0.305191	0.306984	2.59556	58.6
0.0129615	0.132108	8.16244	0.334748	1.25298	0.0182475	2.87764	2.48184	25.8894	0.0829973	0.190553	1.66168	0.122728	0.0256122	0.116847	2.80455	0.00106576	0.198728	0.0699169	1.53006	2.97688	0.00622964	0.273	0.15	0.0136	0.0633199	0.00096804	0.0123754	7.52981	7.62416	54.7
0.00123753	0.829688	9.04442	0.78002	0.251067	0.0206349	3.24866	0.019571	0.0837241	0.0173744	1.38166	2.08441	0.0458029	0.00910663	1.69977	0.917328	0.000350415	0.0441278	0.000538169	0.0129599	1.28466	0.0638719	0.273	0.15	0.0136	0.0599774	0.000582054	0.0519699	1.89859	3.8169	66.9
0.00226479	0.162854	3.94267	0.476131	0.1985	0.100417	0.705503	0.0249572	2.51583	2.76009	0.614745	5.33896	0.0851097	0.00833574	0.192225	0.0243639	0.000233094	0.0943818	1.79134	0.294553	3.88053	0.342758	0.273	0.15	0.0136	0.00486663	0.00113623	0.0927977	14.0145	15.9028	82.2
0.0172725	0.739007	9.13457	1.10637	0.674118	0.0237035	0.393037	0.0190131	11.1391	2.04568	2.71148	4.87541	0.10673	0.0315045	8.85876	3.07547	0.00025443	0.592039	21.4869	0.0644586	14.9248	0.377037	0.273	0.15	0.0136	0.10831	0.0386098	0.563111	1.14848	10.3564	54.9
0.000277722	0.530379	3.30548	0.136344	0.162475	0.025528	3.49119	0.0266254	3.69794	11.1508	2.32671	1.35252	0.0561416	0.0125609	1.4586	0.524723	0.000283056	0.0716926	0.00120716	68.6971	0.196142	0.613576	0.273	0.15	0.0136	0.0633993	0.000864308	0.068399	0.000884894	2.49412	59.5
0.00458799	0.345275	5.3647	0.779498	0.0467067	0.264247	2.53023	0.507973	8.22027	1.10692	0.375514	2.41615	0.0740824	0.0139929	0.0732581	3.6471	0.000471612	0.694742	21.4411	3.45979	1.62624	0.0899615	0.273	0.15	0.0136	0.150786	0.000728905	0.0194858	0.0145307	7.27224	78.8
0.02196	0.467359	4.16134	0.0585452	0.644809	1.23162	2.10554	0.148411	29.7559	0.290123	0.401335	2.93416	0.0377314	0.00848502	0.143789	0.290679	0.000145647	0.0387948	4.30413	17.1391	0.852092	0.051506	0.273	0.15	0.0136	0.0540476	0.0216992	0.263983	11.3488	3.32161	63.1
0.00838529	0.157392	7.30332	0.173014	4.28743	0.0815464	0.464781	0.117121	5.07693	0.173653	0.752701	5.09221	0.103941	0.014149	2.96286	0.132199	0.00428542	0.187085	0.000104467	4.65519	1.03318	0.0101153	0.273	0.15	0.0136	0.00335222	0.0132759	0.042369	0.106129	14.7599	68.5
0.00367757	0.50285	9.82094	0.239569	1.213	0.00847812	0.201646	1.51295	8.23664	0.680541	0.175784	1.34546	0.0309233	0.0078394	1.02636	0.24883	0.000844812	0.250284	13.8981	0.0253697	2.69661	0.0789081	0.273	0.15	0.0136	0.00548489	0.000103682	0.0217478	4.50894	1.75425	57.1
0.00848769	0.604459	7.1147	0.66045	2.28784	0.00464694	0.59506	0.0693331	1.48069	0.084035	0.375112	1.84956	0.0585934	0.0166102	0.180646	0.172408	0.00129124	0.483391	11.2756	0.0012783	5.94332	0.0879005	0.273	0.15	0.0136	0.0705922	0.0159106	0.101912	47.6066	8.43723	78.6
0.00279712	0.220034	3.35491	0.487223	1.12052	0.0301972	1.8632	0.0958036	2.33769	0.278865	0.58581	2.1006	0.105593	0.040868	0.450243	0.132236	0.000309302	0.21712	4.89785	3.40137	1.21077	0.0636454	0.273	0.15	0.0136	0.09491	0.00710038	0.0710002	0.632352	8.08902	73.6
0.00103214	0.0515562	10.4318	0.637311	2.63249	0.0715121	1.43276	0.125956	5.67879	1.13766	0.215366	1.95813	0.112888	0.0119672	2.23536	1.55857	0.0100786	0.0588297	0.00019173	0.00350198	0.241366	0.0910816	0.273	0.15	0.0136	0.196711	0.0032846	0.360937	9.488	2.35195	55
0.000228416	0.490593	2.90095	0.128803	0.153609	0.0754837	0.568317	0.0913286	1.67302	8.31935	0.422293	1.11362	0.100945	0.0141353	0.237134	0.158757	0.000155841	0.183167	0.0715492	52.2097	0.532886	0.425552	0.273	0.15	0.0136	0.176052	0.000827956	0.0345498	0.000340895	1.65305	80.9
0.0328657	0.154023	5.5252	0.133019	5.37829	0.011106	0.299631	0.0309614	6.30977	0.559658	0.548275	3.04162	0.0760143	0.00850667	0.133683	1.60279	0.000195009	0.341454	27.4398	35.2035	1.68083	0.75077	0.273	0.15	0.0136	0.0076381	0.131365	0.412635	0.00572819	10.2664	62
0.00148337	0.0483233	9.74749	0.868054	2.29996	0.00125169	1.84239	0.0435602	2.91302	0.934336	0.172918	3.46994	0.0880602	0.00774003	7.23795	0.464347	0.000223156	0.0338258	0.0753853	0.0292545	9.54964	0.0923843	0.273	0.15	0.0136	0.00252498	0.0147321	0.437821	0.0152354	11.097	47.1
0.0127228	0.681821	10.1335	1.80325	1.09027	0.104395	2.61938	0.074192	30.2931	0.741874	0.278496	2.2944	0.0938624	0.00963479	1.21595	0.0188793	0.00689197	0.201748	0.284427	2.21496	5.17428	0.0841716	0.273	0.15	0.0136	0.0053996	0.00496827	0.108135	0.0208765	8.48321	65.8
0.000753811	0.101697	0.571	0.0812595	5.39855	0.00141739	0.635505	1.09418	1.43886	0.267964	0.171997	4.19239	0.0732575	0.0149966	0.191539	3.26134	0.000532278	0.453403	0.980476	1.62171	0.704678	0.0256447	0.273	0.15	0.0136	0.0066761	0.000282335	0.0336186	0.00290781	5.32138	74.5
0.00707224	0.235576	2.24993	0.04717	0.284535	3.65535	3.9482	0.109973	5.14224	3.86517	0.416678	1.37895	0.0543205	0.00906757	5.30459	0.225256	0.000166817	0.0493241	0.00016623	0.0215476	0.463598	0.527327	0.273	0.15	0.0136	0.0839876	0.00390524	0.147993	0.467399	4.36513	45.4
0.00321732	0.363645	3.80857	0.170853	4.57571	0.00972246	3.68132	0.115072	2.06462	0.346213	1.44735	1.98107	0.075498	0.00960342	0.110086	0.823829	0.00326563	3.09253	7.12041	0.0945751	0.774565	0.0304605	0.273	0.15	0.0136	0.336182	0.000251338	0.00644234	0.222708	6.1532	89.6
0.000150939	0.404838	3.80098	0.92618	0.572151	0.113694	1.67912	1.32896	0.721731	0.338887	0.240385	1.02159	0.0454515	0.0178841	0.52761	0.58502	0.00298534	0.0743327	0.0251074	0.318732	4.04214	0.0174664	0.273	0.15	0.0136	0.143645	0.0415875	0.385017	2.26657	4.95099	66.4
0.0148055	0.181177	4.34197	0.815521	1.51662	0.422994	0.438757	0.0274353	58.8508	0.372935	0.787292	1.87945	0.0345089	0.00899812	5.82566	0.177817	0.000197224	0.0917286	0.0537878	9.74763	6.71969	0.0403096	0.273	0.15	0.0136	0.0213551	0.000457078	0.0104367	3.39537	4.72724	53.1
0.00010954	0.707358	11.4312	2.33831	5.36518	0.164456	2.77911	0.141372	2.02018	15.3323	0.224088	1.10675	0.0448796	0.019158	0.289347	3.13704	0.000267466	0.0859019	0.000366579	1.37305	0.343612	0.720989	0.273	0.15	0.0136	0.00305666	0.0033109	0.259557	4.52187	2.06624	47.8
0.0064711	0.300956	9.76482	0.196605	0.948844	0.00992132	4.40496	0.287509	2.17203	2.34597	0.25904	1.95587	0.0254481	0.00910352	2.31235	0.481293	0.000767839	2.33019	0.00122926	0.0196198	0.474482	0.233164	0.273	0.15	0.0136	0.0469876	0.00614716	0.213128	8.46912	2.38259	61.4
0.0152514	0.775158	8.0433	0.105119	4.59294	0.0555955	0.649232	1.03304	23.4283	0.0456678	1.54254	1.52141	0.0735401	0.00997328	1.99362	0.0808895	0.00283206	0.0923253	0.0001155	0.487834	1.59185	0.0145639	0.273	0.15	0.0136	0.00518829	0.000967856	0.0970135	7.99615	3.01064	63.2
0.000274544	0.196655	6.11695	0.162777	0.957495	0.0615806	3.33974	0.114622	0.434019	1.03014	0.263263	1.97602	0.15148	0.019707	0.489072	0.910625	0.0089334	0.342498	0.0087617	0.0100937	0.225728	0.255856	0.273	0.15	0.0136	0.00251612	0.022587	0.371709	37.9177	4.74096	79.6
0.0140557	0.749811	7.22652	0.962361	1.13406	0.0740556	0.488135	0.289555	21.5698	6.45913	0.80612	3.27389	0.0729834	0.0174776	0.319089	0.245227	0.0117002	0.099624	0.00119687	27.3638	5.85366	0.47888	0.273	0.15	0.0136	0.0109561	0.0080668	0.207321	0.0193125	15.731	68.5
0.00542424	0.226216	4.2275	0.0879045	0.734021	6.23328	3.69817	0.374243	19.1699	0.676295	0.81382	1.09317	0.0645756	0.00814296	5.18593	0.972996	0.00082673	0.100475	0.281339	0.00774585	1.25568	0.0678316	0.273	0.15	0.0136	0.109093	0.0137523	0.0577515	1.0736	2.38848	49.9
0.00273435	0.504047	9.99707	0.095193	0.607804	0.0322686	0.713031	0.024769	2.63272	0.251784	1.34249	7.40024	0.126842	0.0205086	1.65553	0.111891	0.000312847	0.353774	2.53977	1.02329	0.340672	0.0319611	0.273	0.15	0.0136	0.304337	0.000516124	0.0082027	23.69	23.2261	84.1
0.00336347	0.138713	10.4253	0.0970902	5.40135	0.0304917	1.40661	0.252921	1.09419	3.71747	0.360822	2.28909	0.0638583	0.0109358	0.277165	2.92156	0.000295358	0.128494	2.28504	0.266443	0.0673712	0.666959	0.273	0.15	0.0136	0.926191	0.00257714	0.143035	1.52357	6.64998	55.5
0.00171543	0.148705	1.44152	0.0462897	1.39521	0.817872	4.77181	2.03015	1.46259	0.0546646	0.380157	2.76219	0.0520575	0.00984252	2.16768	0.0821064	0.000270862	0.0935009	0.764672	0.262782	0.133538	0.00681611	0.273	0.15	0.0136	0.0171909	0.00975852	0.0501383	0.0459324	11.0854	76.1
0.00402599	0.444451	9.84436	2.65721	5.31318	0.0158236	1.47439	0.10897	0.774706	0.0385767	1.5207	1.855	0.0435552	0.0166657	0.417663	0.322439	0.000177884	0.786279	0.000627218	0.177302	36.4519	0.0408388	0.273	0.15	0.0136	0.011548	0.0430762	0.201825	0.00764494	3.9851	77.5
0.000315993	0.257921	3.49472	0.0838007	2.4421	0.0295101	1.38961	2.01046	4.85785	22.634	1.07196	1.23496	0.0556395	0.0129873	3.70251	1.66848	0.00772226	1.67993	0.000117518	0.917277	0.26634	1.15393	0.273	0.15	0.0136	0.173947	0.00425426	0.246845	0.0469784	2.22587	60
0.0153762	0.610618	7.2825	0.339732	1.0238	0.150641	1.02234	0.0744387	13.2764	0.553602	0.252984	2.10297	0.110957	0.0166413	2.76972	0.0609027	0.000119924	0.208835	48.0605	0.390986	3.95473	0.209214	0.273	0.15	0.0136	0.0921493	0.00339032	0.0201199	0.116904	3.44068	54.4
0.0210403	0.355478	8.75923	1.44219	0.296708	0.0196428	1.2449	0.0171028	1.21921	0.0192665	0.76811	1.61203	0.105792	0.011961	0.67763	3.50093	0.000594907	0.753115	0.00056442	0.90314	9.14568	0.041967	0.273	0.15	0.0136	0.602306	0.00411812	0.403814	0.0521291	2.02856	74
0.00454729	0.439363	9.1778	2.44418	0.926526	0.519247	2.02393	0.127343	2.2565	0.156079	0.365399	1.18981	0.086302	0.0114938	1.70855	1.548	0.0317165	0.0467728	8.45863	1.051	6.64347	0.0241212	0.273	0.15	0.0136	0.718958	0.0205748	0.593693	16.7471	2.42448	51.6
0.00204831	0.51562	9.59068	2.89101	1.42738	0.0204329	0.248258	1.04623	0.948378	0.0719986	1.37853	2.95515	0.0558257	0.0146401	0.444788	0.0914443	0.000366923	0.132802	0.0200703	7.3325	3.69549	0.030498	0.273	0.15	0.0136	0.00544281	0.000253594	0.00641243	0.899656	5.08832	87.8
0.00173087	0.198549	1.52818	2.65413	1.10879	0.00117961	0.782266	0.185864	1.69874	0.91832	0.325953	1.83902	0.0606961	0.0147443	0.0794895	2.42046	0.000176224	8.89346	0.0068826	0.240416	27.31	0.387376	0.273	0.15	0.0136	0.0290992	0.0144627	0.107136	0.0177641	2.75389	90.1
0.0373267	0.281327	9.05259	0.200069	0.0458364	2.1175	3.9356	0.229092	7.20289	0.925846	1.39299	2.1776	0.0825423	0.0121478	0.144316	0.0382902	0.000106131	0.145679	0.00237174	0.515476	2.65992	0.386253	0.273	0.15	0.0136	0.329234	0.0122448	0.143855	20.7219	6.77479	81.1
0.00111986	0.175792	9.81929	2.31452	0.236482	0.0493264	4.4691	2.14769	5.37058	0.12178	0.410538	2.54475	0.1394	0.0104844	5.05525	0.0157705	0.000133011	0.0620096	0.00451576	0.020966	0.758508	0.00903441	0.273	0.15	0.0136	0.0508104	0.00031823	0.0143395	20.256	2.90692	56.6
0.00105767	0.730693	4.00479	0.0733543	3.21406	0.0265132	1.10457	1.19201	0.851933	0.921169	0.676426	3.41007	0.0883253	0.0100979	0.233511	0.123756	0.0119772	0.0905771	2.40362	0.0201389	0.339743	0.105776	0.273	0.15	0.0136	0.124967	0.00716323	0.0663868	37.2809	5.31161	84.1
0.01057	0.326608	5.97388	0.0998702	5.93041	0.00158824	0.596396	0.54628	3.58091	6.62622	0.573754	1.5479	0.141392	0.0328633	0.44401	3.04122	0.000500553	12.8505	0.25199	0.00271021	0.460578	0.669557	0.273	0.15	0.0136	0.00283025	0.000194054	0.0181259	8.33411	4.35497	79.2
0.000583907	0.747271	6.34192	0.443856	1.1031	0.00742621	0.641677	1.60324	0.723842	2.35523	0.327365	3.55501	0.0982788	0.0150781	2.7094	2.03253	0.00124418	0.0747432	1.51462	0.00169332	6.66469	0.218579	0.273	0.15	0.0136	0.00374394	0.00316895	0.010379	0.28861	5.8911	58.9
0.00417041	0.549228	8.55725	0.0742661	2.01959	0.124605	0.611591	5.10485	1.40617	1.81375	2.79464	3.13344	0.112066	0.00887831	6.80814	0.326938	0.0393858	0.0799924	0.000515193	5.11198	0.258985	0.0976701	0.273	0.15	0.0136	0.00558607	0.000128567	0.00860428	0.0274458	9.99492	73.5
0.0079464	0.178566	5.16206	0.121708	1.36872	0.0018626	1.54129	0.0922048	0.540576	2.14927	0.260385	3.81669	0.0983817	0.0358376	3.30943	2.09463	0.000154412	0.222906	0.0195231	3.35294	0.721427	0.396214	0.273	0.15	0.0136	0.00450105	0.000366478	0.00782104	0.00385038	10.158	57
0.0431038	0.190364	6.32933	0.775556	0.891177	0.00287181	0.640056	0.465888	34.2003	1.39252	0.178261	1.37265	0.0463156	0.0130024	3.48061	3.36992	0.000227041	1.42415	16.6405	5.18777	11.558	0.0875222	0.273	0.15	0.0136	0.0250696	0.000730675	0.017458	0.0115895	5.83041	42.8
0.027573	0.834954	10.0193	0.0637137	1.84188	0.0161526	1.83551	0.435172	2.70181	0.919296	0.476223	7.40078	0.0297289	0.0129633	2.82947	0.385887	0.00030767	0.667073	0.00298124	0.308018	0.926095	0.287258	0.273	0.15	0.0136	0.00923571	0.0399621	0.131576	12.4749	35.0273	62.8
0.00285909	0.564453	7.21557	1.45344	3.29296	0.114436	0.27662	1.46063	6.11664	3.53486	1.4675	1.84532	0.131429	0.008364	5.25786	0.0781793	0.0299679	0.148428	0.00479987	0.0317649	2.08345	0.642231	0.273	0.15	0.0136	0.0141723	0.00122759	0.0643499	0.821165	4.46921	75.7
0.000495905	0.220682	7.14531	0.253861	2.32173	0.157402	1.84163	0.262962	3.79583	21.6349	0.350905	2.17107	0.0557745	0.0187921	0.358497	0.145292	0.0026948	0.515797	1.49816	0.307797	0.160758	1.13522	0.273	0.15	0.0136	0.00581224	0.00106825	0.0186631	0.357286	2.43533	80.2
0.00789709	0.309569	7.99056	0.0849164	1.26683	0.0302399	0.470966	0.754552	2.69756	4.56498	0.61928	17.1889	0.061302	0.0232234	0.160121	0.102596	0.000292718	0.592345	0.728441	57.826	0.693193	0.365173	0.273	0.15	0.0136	0.0445616	0.000521961	0.0540809	0.000726555	29.8597	81.7
0.00446005	0.0536847	5.87359	0.898922	0.432161	0.00782401	1.64393	0.607424	13.8343	7.38067	0.2777	1.39694	0.0676402	0.0193689	0.880313	3.7052	0.000233422	0.144899	0.00114283	23.9986	2.26051	0.37063	0.273	0.15	0.0136	0.043557	0.00477419	0.502425	0.010571	6.80851	55.6
0.0169474	0.324808	10.394	0.114456	0.101556	0.321456	2.94988	6.24983	28.5561	7.64134	0.393911	2.18931	0.122776	0.019394	0.111324	2.02886	0.00441076	1.06523	0.468677	12.2818	0.466623	0.961861	0.273	0.15	0.0136	0.0686124	0.0142954	0.160921	0.0280345	5.1931	68.8
0.0190975	0.109325	2.70092	2.85065	4.15135	0.00316643	2.70968	0.0415322	4.8727	0.126014	0.278807	9.05396	0.076267	0.022569	6.28126	0.90256	0.000213382	8.1629	1.80296	0.090481	39.7374	0.041564	0.273	0.15	0.0136	0.0388619	0.00118511	0.00840419	14.1757	11.9754	74.6
0.0143994	0.425509	2.81176	0.44398	0.290618	4.21851	2.82516	0.071111	29.3867	17.088	0.976779	6.52217	0.11407	0.0122619	8.09044	0.252263	0.00181025	0.0519868	0.00071278	0.0661853	5.53828	1.19706	0.273	0.15	0.0136	0.154106	0.0156444	0.422672	11.5518	19.1797	58.4
0.00118393	0.0650557	8.60911	0.142837	0.128597	0.0665909	3.47395	0.0192191	16.5843	0.733693	0.248602	1.27014	0.0641912	0.0107889	0.323879	0.92045	0.000821359	12.6852	0.0160536	1.45908	0.0734811	0.0406196	0.273	0.15	0.0136	0.00469785	0.0019514	0.013665	9.75058	3.55998	73
0.0043267	0.456761	5.67045	0.0744717	2.10599	0.123572	0.645542	0.641099	0.884918	2.48845	1.33977	2.80857	0.0494461	0.0111279	0.113966	2.89892	0.00319424	0.05502	0.377191	0.00871495	1.11829	0.618093	0.273	0.15	0.0136	0.00431018	0.000354119	0.00813325	1.73857	9.63111	72.1
0.00771327	0.674569	7.64633	1.08755	0.927745	0.193618	1.50053	0.128884	0.740701	0.0720754	0.187753	1.33781	0.0405991	0.010133	5.853	0.171462	0.000468816	0.0671943	0.000601041	1.50076	9.27826	0.0852194	0.273	0.15	0.0136	0.232379	0.0142617	0.171629	0.119071	2.66708	40.4
0.00361109	0.323705	4.8282	2.45378	0.588985	0.0109656	0.526039	0.0630003	0.71833	0.0330658	1.10324	5.19451	0.142396	0.0114109	2.52885	0.655328	0.000433981	0.288838	0.00105846	0.105943	28.3893	0.0280699	0.273	0.15	0.0136	0.00868585	0.00110691	0.107072	0.0868365	5.79121	85.3
0.0103942	0.128214	8.30796	0.528387	3.88517	2.04098	3.57993	0.0681266	6.48153	0.0844014	0.411062	1.0147	0.069389	0.0119662	6.88314	0.491919	0.00209437	0.0524501	0.719472	0.0453793	1.51991	0.0141452	0.273	0.15	0.0136	0.010134	0.000860998	0.0198496	0.0295129	3.20043	31.5
0.0186738	0.0623902	8.08941	2.19669	2.19684	0.854072	0.972151	5.97553	8.7099	0.194751	0.287637	1.74111	0.0299595	0.0108358	5.80004	1.57992	0.0022859	0.103547	0.139614	0.511801	18.672	0.08058	0.273	0.15	0.0136	0.0723032	0.029598	0.204968	0.00821369	3.84394	47.7
0.0181172	0.365536	5.15995	1.40667	5.73109	6.20402	4.36741	0.31784	13.5098	0.470912	0.885239	5.06382	0.152661	0.0207901	1.14401	0.0275035	0.265514	0.117834	0.0177895	0.0154187	14.8015	0.0468763	0.273	0.15	0.0136	0.00250331	0.00153031	0.13776	0.0791291	5.6287	82.6
0.00292286	0.270944	10.3065	3.25035	2.2023	0.0236098	0.445261	2.08588	3.67581	1.15341	0.727094	1.87989	0.106673	0.0129712	0.161415	1.56044	0.000528355	0.148624	2.05783	9.09879	3.50464	0.289868	0.273	0.15	0.0136	0.0048771	0.011399	0.106525	17.9122	2.88091	63.8
0.00392311	0.214939	7.72406	1.43964	0.488506	0.0494767	2.72538	0.595219	3.63234	0.049887	0.246122	1.78644	0.0752157	0.0139942	0.0790178	2.47386	0.000100422	2.66887	0.0163494	8.87142	3.68549	0.00949788	0.273	0.15	0.0136	0.0855707	0.00311936	0.650165	0.802524	2.4673	76.4
0.000700898	0.686188	4.82139	3.10188	1.32988	0.00388095	4.67377	0.0384141	1.86824	3.60919	0.198064	2.32817	0.0614726	0.010235	0.170937	0.153005	0.000351855	0.0415367	0.631359	1.66659	19.3581	0.283737	0.273	0.15	0.0136	0.127494	0.0143499	0.599446	42.8935	10.0244	61.1
0.00968626	0.677733	10.1869	0.286057	4.62831	0.00910345	1.0358	0.0526085	5.08891	0.419681	0.343151	4.91683	0.075551	0.00808536	4.45494	4.20554	0.0001017	0.241074	0.0353045	0.0495144	0.758038	0.0300259	0.273	0.15	0.0136	0.00701207	0.00757045	0.371496	3.40372	19.499	51.3
0.00144103	0.378542	2.09555	0.977264	2.00779	0.00729827	4.72047	0.0178984	0.373508	0.116995	1.07194	3.59633	0.0621501	0.0183635	0.192036	3.08935	0.000479366	0.22419	0.254117	10.9076	11.0373	0.121103	0.273	0.15	0.0136	0.161927	0.000422808	0.0118809	0.626035	6.29599	66.3
0.000252163	0.671187	8.1356	0.0923738	2.65478	0.00484035	1.98177	0.0344769	0.343906	2.18272	0.207653	1.4806	0.0304107	0.00788093	0.084548	1.2288	0.000442686	1.95548	0.0278418	0.0251071	0.36047	0.349033	0.273	0.15	0.0136	0.137404	0.0364815	0.486376	1.81863	3.03429	73.6
0.00819088	0.20163	2.93154	1.9184	2.22493	1.08271	4.6989	6.47328	7.8843	0.0676137	0.959808	1.11846	0.158304	0.0216344	3.22866	0.209557	0.159587	0.0977305	0.00164402	7.63394	11.9055	0.0169731	0.273	0.15	0.0136	0.0120891	0.000892294	0.0442499	0.000514009	2.32756	55.8
0.0153825	0.343075	2.92483	0.148219	2.73283	0.0698991	0.392787	1.07491	7.55151	1.09896	0.378235	1.24581	0.0652988	0.0247983	0.36683	0.167873	0.00152523	0.394692	0.00170101	6.40845	1.84842	0.618211	0.273	0.15	0.0136	0.795983	0.00385912	0.160917	1.14849	5.59814	75.7
0.00137541	0.549337	6.1985	0.837138	1.31017	0.00612495	3.97944	0.868775	0.347419	0.00668195	2.11769	1.06175	0.140525	0.0388423	4.02997	2.72642	0.000872471	0.169407	0.0615198	0.310938	0.991504	0.0105282	0.273	0.15	0.0136	0.0949986	0.00207532	0.159146	0.0897284	1.96079	53
0.00500861	0.370122	4.04568	0.769323	0.095702	0.085385	0.881906	1.50812	12.5099	0.0726577	0.209257	1.03115	0.0943481	0.00883684	0.743931	0.448342	0.00018701	0.188466	0.387538	12.4495	3.6843	0.00569461	0.273	0.15	0.0136	0.0510428	0.0021576	0.429179	2.27239	1.85119	61.3
0.00100748	0.115497	10.9425	2.27618	4.88061	0.0875508	1.48155	0.257222	5.0462	2.55776	0.530076	1.62603	0.0452024	0.0131573	4.86378	3.51614	0.00206182	0.0999739	42.2604	4.6762	0.760048	0.120355	0.273	0.15	0.0136	0.389646	0.00489845	0.174422	0.0188892	3.08492	38.7
0.000318149	0.539815	3.07292	0.104703	1.10148	0.00162507	1.25998	0.608659	0.225322	0.0791369	2.79787	7.90972	0.0848235	0.0106734	1.4654	1.74387	0.000147461	0.135956	9.21333	0.0692617	0.072553	0.0137533	0.273	0.15	0.0136	0.00448419	0.00204591	0.128187	0.0278663	9.16536	74.8
0.0212082	0.619606	8.07188	0.209869	2.91351	0.00296965	4.05073	0.457686	0.750412	0.211633	1.13736	1.80558	0.132064	0.0231461	5.10011	2.63243	0.000189063	2.19616	0.0381751	38.994	1.78806	0.205137	0.273	0.15	0.0136	0.00872183	0.0152003	0.0948543	0.000242582	2.61653	55.9
0.00447147	0.201687	7.42295	0.163404	3.29504	0.00107343	4.68599	0.544573	13.9468	0.1921	0.244598	1.11861	0.032923	0.0138659	0.594744	0.926513	0.000453317	8.95972	0.0489979	0.00983722	0.471981	0.00963121	0.273	0.15	0.0136	0.278077	0.0145566	0.0944559	1.34652	2.00309	51.8
0.00581781	0.233967	5.92072	0.325082	3.01237	0.19749	1.99828	0.0796271	7.36983	1.34249	0.47598	3.67942	0.0589983	0.0152166	0.125652	3.10279	0.062062	0.13034	1.47521	1.41584	0.669137	0.124674	0.273	0.15	0.0136	0.00314068	0.00249966	0.00900257	9.70163	4.07547	69.4
0.00257295	0.496458	4.52419	0.290337	3.056	0.00174061	0.569775	0.050322	2.05801	0.329462	0.995772	1.48194	0.111395	0.012473	0.0941962	0.0895458	0.000137464	0.155844	0.0162701	11.3238	0.697966	0.0175752	0.273	0.15	0.0136	0.0297431	0.00108351	0.0291236	1.37555	4.10878	74.8
0.000734115	0.135457	6.55153	0.497074	4.39431	0.00102287	0.688121	0.0355231	2.9088	2.46323	0.267633	1.13076	0.029139	0.00926164	0.526693	0.184426	0.000110061	0.0432174	0.000517934	0.693367	3.72554	0.273314	0.273	0.15	0.0136	0.0061465	0.000195531	0.0120453	0.296895	2.53453	51.9
0.0197868	0.510779	5.25657	0.27764	0.146272	0.01138	0.909331	0.694033	2.20994	0.358776	2.64684	1.87634	0.153953	0.0359532	7.21543	0.382277	0.000209883	0.429564	0.000143821	13.8117	2.61489	0.0346257	0.273	0.15	0.0136	0.0479342	0.000439217	0.00822552	0.105848	4.77681	57.7
0.00347099	0.533173	10.016	2.57547	0.0449237	0.387921	1.48977	0.0634708	4.59197	0.0959035	0.217299	2.62852	0.116502	0.0149658	0.504418	0.347599	0.00142166	0.249728	1.38274	0.325893	19.8277	0.0252007	0.273	0.15	0.0136	0.186038	0.00329106	0.0110832	44.6799	9.71104	78.2
0.000697338	0.0677494	0.426974	1.58104	0.825381	0.0147303	2.21016	0.0224659	2.04403	0.105698	0.346898	3.35674	0.0584115	0.0133584	0.725198	0.453596	0.00088097	0.214169	0.457731	3.9479	22.5457	0.00557309	0.273	0.15	0.0136	0.0279285	0.00255258	0.0977345	41.6716	7.28318	62.4
0.00398752	0.723618	10.402	1.25546	2.03082	0.00245274	2.88986	0.912686	2.55118	1.50895	0.185104	8.88105	0.0503434	0.0125495	0.0870005	1.12852	0.000783259	0.135916	0.143094	0.00687653	4.21557	0.0719982	0.273	0.15	0.0136	0.00934394	0.00697571	0.538527	18.0411	30.4205	64.8
0.02067	0.441793	11.0057	0.243867	0.344335	0.200102	0.356788	0.117893	11.5288	9.07891	2.26486	2.18624	0.0271402	0.0106391	0.227255	3.51323	0.000430874	0.238394	0.000254684	0.194256	2.54996	0.577975	0.273	0.15	0.0136	0.190132	0.00906991	0.42151	1.05915	7.47373	75.8
0.0367076	0.0677972	10.3551	0.0587693	1.541	0.0127024	0.394055	0.189367	40.966	2.46629	0.258709	1.9021	0.0578973	0.0180194	5.39058	0.0560576	0.000709545	0.197115	11.4607	0.0616595	0.896185	0.505905	0.273	0.15	0.0136	0.222531	0.00249133	0.0156165	1.30587	4.12618	50.1
0.00980121	0.392825	11.4085	0.427952	1.63121	0.00485482	0.210962	0.335293	1.34838	5.04573	0.899034	1.05184	0.0471866	0.019725	1.91397	3.53468	0.000596903	0.832568	0.00431697	0.00943136	1.39205	0.311826	0.273	0.15	0.0136	0.0112303	0.000433115	0.0082551	0.102796	2.06553	63.1
0.000163503	0.74693	5.59264	0.850397	1.21619	0.00712271	0.959203	1.09213	0.312793	5.02245	0.278408	4.74085	0.135908	0.0168559	7.07766	1.84378	0.000102442	0.118022	2.03469	7.01208	0.092479	0.318352	0.273	0.15	0.0136	0.114951	0.000201981	0.0264983	3.39371	19.5442	52.6
0.0168184	0.515038	6.21561	0.178088	0.355301	0.129825	1.87948	1.13919	55.8165	0.114471	2.47971	2.79708	0.0981533	0.0219219	0.164444	0.0165375	0.000217657	0.709152	0.000342813	1.36801	1.95622	0.00964131	0.273	0.15	0.0136	0.0057348	0.00293706	0.0906516	0.254433	3.69338	76.2
0.000290797	0.29753	2.0525	1.74599	0.167829	0.0113092	1.75016	0.487265	0.815644	0.36931	1.27982	1.10709	0.0424526	0.00768969	1.21768	2.17186	0.000108719	0.280676	0.101876	13.608	7.90449	0.0812489	0.273	0.15	0.0136	0.561796	0.017202	0.0864244	0.0126652	2.53188	63.8
0.00213209	0.160453	3.10847	2.32989	5.56139	0.182488	2.5123	0.0224544	1.42314	0.862644	0.34888	1.19866	0.110532	0.0292068	9.62891	0.0649836	0.00265634	0.117577	6.17779	8.82104	4.61852	0.148515	0.273	0.15	0.0136	0.0174658	0.00534845	0.0286394	13.3374	3.44364	30.8
0.000399749	0.111901	8.35821	0.368198	3.07416	0.0168315	1.23537	0.04395	0.931714	0.2135	0.428584	1.75234	0.0378901	0.0117375	5.08231	0.718772	0.00158708	0.334801	0.00410082	0.0089504	5.62272	0.0125838	0.273	0.15	0.0136	0.0108271	0.00402794	0.420416	2.95128	4.5578	44.7
0.00323754	0.566311	4.12105	0.409063	0.149638	0.501168	0.638422	1.19828	6.87788	0.111321	1.37718	6.39128	0.0765758	0.00898608	0.168685	0.533917	0.00159117	0.0590536	12.1034	16.9013	1.77367	0.00666272	0.273	0.15	0.0136	0.00793774	0.000125398	0.0198231	0.000140619	19.939	75.4
0.000701555	0.303542	10.1465	0.841659	4.36587	0.0145741	2.70396	0.120159	2.87386	4.52204	0.181676	1.09786	0.129406	0.0162833	0.0612407	3.43701	0.0001409	0.660836	0.11082	0.173455	0.18139	0.432633	0.273	0.15	0.0136	0.528111	0.000445999	0.0298798	0.280332	2.77382	52.8
0.0164967	0.475576	10.4794	0.662296	4.78455	0.00243857	1.38192	0.36526	18.17	2.583	0.364956	7.43958	0.0402185	0.01104	1.05529	3.8672	0.000853281	0.0563573	0.00147658	0.00369557	7.66153	0.256867	0.273	0.15	0.0136	0.0119571	0.000860993	0.0303067	0.925764	12.9139	66.5
0.0078061	0.190978	8.6343	2.65768	0.0490279	0.530197	2.47068	0.542928	14.8618	0.125406	0.286726	1.37833	0.0424317	0.0111868	0.566694	0.722568	0.00246563	0.0825883	0.113161	0.629248	12.0709	0.00769456	0.273	0.15	0.0136	0.04729	0.00686433	0.0542424	0.0578591	2.4393	61.8
0.0109557	0.483721	5.40018	0.0508867	0.0261351	0.0487566	0.671445	0.856993	27.5648	5.84027	0.858126	1.79402	0.0833198	0.011726	0.557366	0.761958	0.000165484	0.673403	2.97833	7.4153	0.698038	0.963491	0.273	0.15	0.0136	0.028551	0.0208009	0.254449	0.255887	3.55858	67.5
0.00207857	0.0401946	0.929408	1.243	3.40277	0.00121404	2.3966	5.94785	1.51536	4.72105	0.196687	5.69721	0.0777903	0.0152202	8.12001	0.460546	0.000274652	0.074363	0.570448	0.251787	13.7804	0.820712	0.273	0.15	0.0136	0.0440062	0.000398201	0.0396648	31.5304	14.2074	56
0.00559806	0.250481	1.91784	3.16352	0.0294303	0.0705592	2.27716	0.0440482	11.4786	4.09766	0.185835	1.11981	0.0616796	0.0137092	1.16712	0.666218	0.000295697	0.14831	0.00272919	0.00588137	30.4099	0.224298	0.273	0.15	0.0136	0.0258034	0.00167532	0.0329049	0.144922	1.9404	51.9
0.00635881	0.116143	4.8531	0.642414	2.2243	0.00795151	0.341545	7.00721	7.76601	0.641793	0.515745	5.4878	0.0330145	0.0100154	0.996806	0.284007	0.000156869	1.35956	21.5607	8.13998	3.75802	0.062174	0.273	0.15	0.0136	0.075447	0.00242301	0.320784	0.00610051	18.1882	73.5
0.00348113	0.0575522	1.96231	0.0853611	0.843176	0.081321	2.08493	0.876373	20.7168	3.85487	0.187858	1.26818	0.135985	0.0184361	0.974476	3.05851	0.00292438	2.77432	0.848811	30.7882	0.738917	0.416948	0.273	0.15	0.0136	0.016749	0.000201712	0.0121529	0.00463677	4.85217	64.7
0.0129668	0.0802389	9.11391	0.0863945	4.02017	0.00356595	1.86	0.129066	2.25692	0.161017	0.202699	3.02772	0.127662	0.012375	0.0990503	0.918952	0.000181667	0.639796	0.000354519	20.7887	1.19226	0.0387956	0.273	0.15	0.0136	0.101506	0.0184506	0.0663695	27.3007	4.25806	62.2
0.000798582	0.612308	3.99509	0.6986	0.604088	0.00439118	2.99473	0.141883	2.18566	0.0761968	0.241316	2.57097	0.0615027	0.0114544	7.34744	3.42377	0.000184351	0.0524858	0.20735	22.0505	0.496398	0.0108867	0.273	0.15	0.0136	0.0536456	0.000371994	0.011476	5.88199	3.68637	37.3
0.000197615	0.692709	4.51384	0.303494	2.15279	0.0426107	1.2516	0.0542696	0.373327	0.0403153	0.833898	1.11077	0.0500082	0.0115912	10.8625	1.8513	0.00395009	0.0890666	0.00121709	0.253442	3.3626	0.00793119	0.273	0.15	0.0136	0.0784186	0.000345736	0.0555159	3.33842	1.95628	33.5
0.000509312	0.155086	2.54376	0.0632459	3.94127	0.230295	2.70122	0.132935	0.90015	0.363776	0.452964	1.6688	0.0442063	0.0104275	1.2126	1.5621	0.00116747	0.0584828	0.0744599	0.820633	0.753208	0.0793271	0.273	0.15	0.0136	0.00992407	0.0203467	0.0939354	19.6992	4.09494	59.8
0.0140062	0.609682	6.29911	0.504205	1.07476	0.00327773	0.304134	0.158502	2.19009	0.170698	0.641543	2.86809	0.154238	0.00833414	8.18167	1.02721	0.000331123	2.09138	2.71732	0.0324021	3.15355	0.0338128	0.273	0.15	0.0136	0.0967702	0.00747893	0.221837	0.722527	4.04492	61.4
0.000487737	0.0678536	3.91312	0.470558	0.582615	0.00162509	4.70364	0.0670945	0.230198	0.0329323	0.3095	1.56522	0.0839642	0.00854628	0.842114	0.579954	0.000104161	0.0590978	0.00469495	0.00119778	0.172835	0.00873648	0.273	0.15	0.0136	0.00296925	0.0191777	0.239869	0.196919	3.9868	65.7
0.0449032	0.410755	10.9847	2.84856	0.0848394	0.0351925	1.62024	0.0754178	0.450661	1.34681	1.50303	6.29183	0.128219	0.0158038	1.49566	0.466858	0.00038105	0.192408	0.000109028	5.09501	37.5139	1.31056	0.273	0.15	0.0136	0.156335	0.000873367	0.0789059	0.159222	14.4335	81.9
0.00799847	0.342981	2.44772	0.0517928	0.0736217	0.0200671	1.16434	0.024241	0.291904	2.84649	1.6191	4.78446	0.0320189	0.0101037	1.41814	0.352841	0.000166193	0.0556344	54.3697	12.726	0.795126	0.162313	0.273	0.15	0.0136	0.0257032	0.000314049	0.0139113	0.225804	11.3275	66.8
0.00583189	0.642646	5.24619	1.11145	1.0166	0.01886	1.26037	3.56025	2.69414	0.674647	0.17486	2.90708	0.0480639	0.00985778	8.95142	1.45521	0.000122316	0.056699	9.20293	5.40142	14.9374	0.0419437	0.273	0.15	0.0136	0.0971375	0.00732919	0.536657	0.00329765	9.76692	37.6
0.00214936	0.397373	9.98768	2.04762	0.669519	0.0110172	0.944137	0.032204	0.582247	5.98447	0.46531	3.89115	0.112636	0.0486699	2.78305	1.85507	0.000948153	0.780298	0.00298513	3.80127	16.7153	0.58534	0.273	0.15	0.0136	0.149939	0.000196724	0.0251895	0.758313	9.25753	71.8
0.0266214	0.281742	6.33391	0.371209	4.26779	0.0516111	0.19116	0.368093	0.932289	0.425294	0.906166	18.4694	0.0468645	0.00875487	0.119597	0.135252	0.00014403	0.0435865	0.11175	53.8733	5.46822	0.161969	0.273	0.15	0.0136	0.0100653	0.00879499	0.308904	0.0395849	81.4516	73.7
0.000734988	0.0699032	0.850336	0.377414	2.03815	0.00518342	0.603752	0.0195693	0.616736	3.1684	0.295179	2.07243	0.0476168	0.0179514	5.10826	3.56766	0.000377925	0.343181	0.0506237	0.00492028	2.6481	0.184282	0.273	0.15	0.0136	0.0312623	0.00012146	0.0213442	20.2712	6.37606	43.3
0.00140429	0.148051	1.04888	1.15244	1.83023	0.0170422	1.27385	0.0339627	0.225386	0.0203023	0.24252	1.35092	0.113302	0.0127103	7.19671	0.751555	0.000227892	0.161731	0.00256678	0.693861	7.50331	0.0179333	0.273	0.15	0.0136	0.00611145	0.0231166	0.519946	0.00744865	2.74947	37.4
0.00835832	0.611132	6.20935	1.69337	0.540495	12.9613	3.02111	0.227971	26.4448	1.23217	1.29101	2.75714	0.0477851	0.0114503	3.30846	0.0286289	1.07882	0.0467361	0.00449552	3.73362	5.99301	0.11385	0.273	0.15	0.0136	0.00445041	0.0196731	0.285262	18.0688	3.91779	64.4
0.0109867	0.284472	5.08122	0.344256	0.13179	0.163195	3.18598	0.0192255	4.39285	1.3351	0.420916	3.28405	0.068465	0.0107001	0.191186	0.0156498	0.00192914	0.100695	54.4817	0.000631121	4.89049	0.811547	0.273	0.15	0.0136	0.00667198	0.0039397	0.158989	16.2535	4.38405	78
0.0315174	0.280462	5.91832	0.0747341	0.15068	0.139185	0.346122	0.121583	24.8353	0.0377484	0.298032	1.22117	0.0591675	0.0122072	6.5132	2.91135	0.000454507	0.135518	0.00168203	3.43556	0.801339	0.032409	0.273	0.15	0.0136	0.0283729	0.00066559	0.0445138	0.00119161	1.75011	38.6
0.00394689	0.332216	2.68502	0.0497508	2.45201	0.569474	1.98293	2.62945	12.8416	0.145129	1.66311	1.01285	0.0667432	0.00927775	0.0777194	0.249633	0.000169411	0.285455	0.554158	0.113534	0.484573	0.0077886	0.273	0.15	0.0136	0.177741	0.000200673	0.0399752	0.331279	3.70334	71.3
0.00647642	0.427541	5.31131	1.02548	0.448456	1.42965	3.27524	0.0843119	1.86111	0.233423	0.679403	2.0924	0.0268164	0.00953774	10.5792	2.58982	0.000192555	0.0527446	0.541209	0.000108899	5.57327	0.0527361	0.273	0.15	0.0136	0.0463101	0.000261811	0.00941456	38.6492	2.58721	32.7
0.02368	0.0411403	9.23858	2.54278	0.451571	1.0148	3.205	1.3894	27.6537	0.107409	0.198209	1.87773	0.0919339	0.0186609	2.61915	0.483019	0.00321569	0.581327	1.2461	0.329317	16.3106	0.0306969	0.273	0.15	0.0136	0.01098	0.00571279	0.0635987	1.27703	2.14486	57.3
0.00885306	0.393105	9.1744	0.277319	0.556746	0.0492236	0.719	0.201401	20.8488	3.24851	1.18228	1.5473	0.142378	0.0124011	2.6864	0.0530728	0.00416302	0.355069	0.0335073	0.334291	2.51595	0.199238	0.273	0.15	0.0136	0.0105118	0.015833	0.13292	7.89163	3.28577	65.5
0.00193126	0.233224	2.0656	1.60608	1.89979	0.0303924	3.71133	0.874699	1.67751	0.0634721	0.421354	2.47718	0.10547	0.0446409	8.34919	0.439968	0.000101332	0.777	0.822782	1.47646	4.82488	0.0124704	0.273	0.15	0.0136	0.033962	0.000385491	0.0442755	9.32872	6.17747	44.6
0.00164515	0.449357	3.61469	0.96484	4.06861	0.00174603	0.768414	0.0329307	0.580192	7.98271	0.19897	18.5483	0.158552	0.0164194	1.88373	0.677948	0.00010898	0.305386	0.00484617	0.00181926	7.34833	1.00685	0.273	0.15	0.0136	0.00449821	0.00776055	0.0780539	1.41688	33.9348	70.6
0.00485994	0.12789	3.19257	0.111233	0.479729	0.0473301	2.13575	0.0901051	3.24736	0.038981	0.216301	1.58695	0.0775747	0.013081	8.6416	0.310885	0.000615329	0.0637561	0.000166759	0.188883	0.807516	0.0164069	0.273	0.15	0.0136	0.0261424	0.00660413	0.0597956	0.0541659	3.27045	33
0.00682388	0.589692	4.7227	0.119952	0.777225	0.307406	1.80874	0.0422788	2.67909	0.355422	0.966558	1.02359	0.146548	0.0160317	0.171792	2.72906	0.00262443	0.0641664	0.908569	59.1568	0.405386	0.298105	0.273	0.15	0.0136	0.450974	0.000252447	0.00808124	0.00918859	1.61413	65.2
0.0019837	0.582808	5.28525	1.0623	0.0348435	0.178724	1.27078	0.0540723	4.91461	0.81182	1.03666	1.24119	0.0748757	0.00858971	0.916253	0.2234	0.000434347	0.0480363	0.0224725	18.2559	6.17204	0.041294	0.273	0.15	0.0136	0.0910092	0.00313404	0.0227248	0.0846863	4.46125	63.1
0.00691313	0.547435	8.59248	0.0988387	5.70571	0.00429791	2.7403	0.66526	20.8019	0.165282	0.323457	3.01031	0.0871601	0.0195101	0.145181	3.59352	0.000310274	0.178978	0.113928	0.00132935	0.952309	0.0175336	0.273	0.15	0.0136	0.0144909	0.000189827	0.00957502	1.28676	5.56016	60.6
0.00260343	0.313954	10.3638	0.741174	0.632499	0.00229291	4.5599	0.531427	0.405319	0.00857693	0.220016	3.17699	0.0374833	0.0148606	10.1811	0.469217	0.000155363	0.74917	0.0701827	0.110755	6.91313	0.00898797	0.273	0.15	0.0136	0.00350415	0.0863773	0.364175	0.0305627	14.7652	44.6
0.00192193	0.178794	11.1814	0.0672215	5.14351	0.800675	3.48431	0.829495	12.4537	7.45104	0.23893	1.50575	0.112778	0.0427355	0.491302	0.0673743	0.000173681	0.593217	5.09513	20.4313	0.4155	0.615163	0.273	0.15	0.0136	0.386625	0.00372233	0.0757022	8.1441	4.8366	64.1
0.0227822	0.291898	6.90961	0.485647	2.96952	0.0183476	0.485009	2.74082	6.82903	0.032095	0.498424	1.97309	0.0755504	0.0154806	11.1839	0.551943	0.00750962	1.84115	0.000808757	0.123694	6.84809	0.019316	0.273	0.15	0.0136	0.00290208	0.0472798	0.423103	0.0345592	4.11911	56.9
0.00419557	0.145419	3.67898	0.460486	0.133538	0.106775	0.235599	0.075801	3.86784	16.221	0.40623	2.32656	0.148101	0.0113161	0.0759126	0.409796	0.000203478	0.127763	0.495053	0.0775032	1.19575	1.23276	0.273	0.15	0.0136	0.0128592	0.000364177	0.0179116	0.546708	10.3424	84.6
0.00748379	0.641305	9.53735	1.98227	3.26287	0.00147547	0.278991	6.07693	3.49533	0.074576	0.284818	2.66501	0.0671417	0.00880367	3.88155	0.357971	0.000554794	0.0612305	6.41172	0.26877	3.72968	0.0140793	0.273	0.15	0.0136	0.0766438	0.000567352	0.011183	0.163601	6.83039	54.9
0.00161417	0.22037	11.4155	0.240091	2.8315	0.0502593	4.5355	3.14633	2.00867	0.75007	0.587097	7.93611	0.122008	0.00948842	0.799862	1.50936	0.000316281	1.20012	0.00909751	0.000160407	1.2304	0.0605869	0.273	0.15	0.0136	0.00365153	0.003222	0.0187411	12.2372	10.1861	74.2
0.030543	0.0757093	9.03628	0.880624	4.05221	0.412228	2.24297	4.55363	2.69049	3.20417	0.171	3.71835	0.041741	0.00807334	0.501828	0.110649	0.00120289	0.15473	0.402659	0.0229527	7.67647	0.14698	0.273	0.15	0.0136	0.00360632	0.00237698	0.299686	2.09424	14.368	67.7
0.00113658	0.130276	3.49627	0.0484203	0.621082	0.00259748	2.85205	0.137625	0.165843	0.918235	0.320624	1.5279	0.0484841	0.0202223	6.77979	1.32604	0.000196228	0.38324	1.56361	0.452241	0.28691	0.171646	0.273	0.15	0.0136	0.0285169	0.00127804	0.192	0.217903	2.63891	36.7
0.0016822	0.571513	3.24037	0.10524	3.06353	0.0012704	0.770986	0.0225626	1.51205	2.61245	2.00576	1.61101	0.122924	0.0193471	1.76778	0.0829011	0.000297674	0.0833009	0.00019411	0.162419	0.107815	0.389084	0.273	0.15	0.0136	0.0275485	0.00184339	0.0443507	0.27137	3.98563	72.6
0.0140168	0.25582	4.46207	0.093813	0.147896	0.964844	0.718676	0.820297	31.5115	0.0249168	0.798301	1.03712	0.135188	0.0189693	0.132375	3.77067	0.00159212	0.0774808	0.00117679	10.5644	0.65833	0.00724147	0.273	0.15	0.0136	0.0444653	0.00687129	0.10434	0.296425	2.38483	64.6
0.000270012	0.12552	3.83686	0.178732	4.04013	0.116224	0.565543	0.912594	0.889649	0.143267	0.448528	1.84068	0.0837287	0.00856247	0.610808	1.83765	0.000475542	0.0395084	0.00141508	0.367585	1.93835	0.0098602	0.273	0.15	0.0136	0.111033	0.0121868	0.466047	76.9897	3.34797	66.6
0.0188192	0.492668	9.95096	0.147443	0.218362	0.0654922	0.256623	0.0288525	2.30804	0.228004	0.2162	3.47153	0.0360446	0.00807163	1.80021	1.25744	0.000563549	0.0793065	57.7584	0.0258433	1.63042	0.042244	0.273	0.15	0.0136	0.00513866	0.00141883	0.0139333	0.0771839	5.89454	62.1
0.0172775	0.602582	9.07253	0.0828197	1.16257	0.00908513	0.842839	0.366293	12.4804	0.360905	0.543102	1.26322	0.0795018	0.0130277	0.0775665	0.925673	0.0009853	3.04449	0.0948368	29.6247	0.587267	0.0485036	0.273	0.15	0.0136	0.00443363	0.00351063	0.0632934	0.00035217	3.89585	65.4
0.00520372	0.155425	8.95728	0.280873	2.98268	0.00153803	0.250038	0.691141	2.9513	9.24357	0.178061	3.52309	0.0347446	0.0140928	0.333555	0.486214	0.000464373	0.221178	1.20656	2.85773	0.397852	0.497396	0.273	0.15	0.0136	0.30603	0.00184457	0.174667	0.436631	5.63528	62.4
0.00897789	0.242048	4.92716	1.26868	1.84376	0.00142077	0.372003	0.69768	17.021	0.101234	0.854797	1.58346	0.139365	0.00937308	0.404627	0.0407868	0.00039818	0.499271	19.162	1.04378	10.6046	0.0108137	0.273	0.15	0.0136	0.00589777	0.0131723	0.0686959	0.0161686	3.77196	78.1
0.00281755	0.747593	4.68343	0.246345	0.0273473	0.833367	4.44467	0.448896	9.23867	2.35193	1.46985	1.94613	0.107462	0.01118	0.0625248	0.54613	0.00161779	0.332537	0.09495	0.0460605	0.346152	0.200217	0.273	0.15	0.0136	0.586749	0.0113256	0.38215	8.21051	2.54179	79.9
0.00695907	0.0894244	10.2211	0.055269	3.60898	0.00317169	2.52985	0.356368	2.19334	10.5837	0.236989	1.50368	0.0921175	0.0134469	1.86591	3.4925	0.00137184	2.91058	1.5371	0.0735657	0.148535	1.19286	0.273	0.15	0.0136	0.128263	0.0928466	0.475433	1.30461	1.8941	56
0.0117712	0.62193	7.92987	2.82278	1.64548	0.00447599	1.56862	0.417828	0.67591	1.02696	0.270989	1.94329	0.0285495	0.00990838	0.534192	0.80554	0.000200362	0.320394	0.396834	20.9591	32.0887	0.0499857	0.273	0.15	0.0136	0.0415561	0.0107557	0.355925	0.00591886	2.15196	58.6
0.00109624	0.81221	10.2927	0.317628	6.09648	0.0332995	0.434594	0.178433	4.98953	8.41298	0.694899	1.92096	0.10362	0.0120379	0.1496	0.111431	0.00187033	0.287705	0.0189061	47.7753	0.110553	0.53208	0.273	0.15	0.0136	0.539111	0.000327847	0.0217129	0.000650804	7.11299	76.2
0.0079736	0.27665	11.1145	2.42185	0.609369	0.0834491	1.20375	0.2065	14.657	9.51957	0.677827	3.28622	0.129427	0.0538812	0.42909	1.63175	0.00400185	2.15366	0.00220738	4.39267	4.28167	0.973844	0.273	0.15	0.0136	0.9423	0.000196532	0.00790462	4.80358	3.7924	81.5
0.00127472	0.4717	6.46712	3.41551	5.92005	0.09452	0.686923	0.340596	2.07145	0.299609	0.319951	11.981	0.0508982	0.0149062	0.208111	0.0635877	0.0156003	0.0984249	0.0075712	44.9358	5.12386	0.0137928	0.273	0.15	0.0136	0.0102387	0.00295301	0.0654326	0.105327	28.9764	79.5
0.00066412	0.178248	4.72769	0.188207	2.01706	0.0970846	2.23366	0.0691006	0.402794	0.63037	0.793682	7.97997	0.0646415	0.0140274	5.40765	0.11902	0.0003914	0.0964896	3.05026	0.505807	0.207126	0.0481209	0.273	0.15	0.0136	0.43238	0.00248631	0.232165	0.221971	13.1577	66.7
0.00584866	0.44728	6.66015	0.416154	0.286205	0.00659374	0.485366	0.0523643	0.919664	0.00413071	0.267373	3.77098	0.0916751	0.0108931	0.851709	0.0822962	0.000264919	0.0816982	17.2664	1.88096	1.1571	0.00571129	0.273	0.15	0.0136	0.0742685	0.0014917	0.0154132	0.0397715	4.55641	78
0.0120959	0.356056	5.80066	0.123261	6.04046	0.0999958	0.775639	1.64128	3.78894	1.18476	1.52797	3.25566	0.15482	0.0186985	6.65397	0.0385321	0.00135688	0.101008	0.296959	0.104003	1.51125	0.137677	0.273	0.15	0.0136	0.00626039	0.000337452	0.0172144	0.41969	11.7615	60.8
0.00428744	0.778532	4.26697	4.02118	0.240553	0.0470901	1.89176	0.374442	6.23639	0.145585	2.62857	2.01158	0.0460502	0.014537	1.80924	1.26276	0.000265971	1.16242	0.000179709	0.960503	38.159	0.00896649	0.273	0.15	0.0136	0.0271236	0.00112962	0.0726602	1.23274	3.82222	67.8
0.00678953	0.238004	3.93154	2.22612	0.451055	0.0365106	3.09436	0.321057	0.282175	3.95165	0.527555	11.1898	0.0949959	0.00969604	0.0610817	0.290111	0.00142832	0.073793	31.4891	0.120282	13.9771	0.191304	0.273	0.15	0.0136	0.307851	0.000778945	0.0674427	0.819063	28.0154	80.1
0.017231	0.183534	9.27152	3.35181	0.809393	0.0278274	2.55244	0.0420414	0.588438	0.00456414	0.372706	1.0374	0.077855	0.010722	0.0597299	0.238966	0.000725737	0.289089	0.0104161	0.799297	36.2049	0.0770983	0.273	0.15	0.0136	0.494811	0.00435042	0.193834	1.60674	4.02229	71.8
0.00200784	0.219613	1.82249	0.265107	0.202684	0.156568	0.357717	0.0530961	9.52738	0.256437	0.867253	1.48245	0.0322757	0.00923875	2.33545	0.625352	0.000868432	0.0729544	0.133928	1.94103	1.41088	0.0120525	0.273	0.15	0.0136	0.0140255	0.000110166	0.0150565	12.0241	3.86925	64.6
0.00369682	0.667409	7.59124	0.0825429	3.03904	0.00247029	0.181222	0.0231029	4.70882	0.263758	0.496433	3.43837	0.0559986	0.0109565	0.0994115	4.22253	0.000510914	0.375043	0.000559366	0.000625478	0.380833	0.0530012	0.273	0.15	0.0136	0.0249245	0.00105981	0.0750473	6.62	16.2947	69.8
0.0020752	0.042801	1.01424	1.92437	1.00148	0.0110946	3.28331	4.09134	1.25839	1.46808	0.212779	4.73668	0.0735911	0.0194737	6.25863	1.16783	0.000129884	1.27233	0.00698939	14.9944	15.3813	0.0768204	0.273	0.15	0.0136	0.0067877	0.0485561	0.601585	0.00957166	11.8607	64.1
0.0096106	0.472894	9.1451	0.0901815	0.526407	0.0958323	0.555791	0.941915	22.626	19.283	1.11604	3.11571	0.0384915	0.00836088	0.918507	0.329537	0.000349828	0.123772	0.0077003	29.5311	0.224654	0.996669	0.273	0.15	0.0136	0.0342786	0.00433722	0.0991563	0.0110859	7.14082	67.4
0.000502444	0.572437	3.49399	0.62055	2.01464	0.0485721	0.8832	0.251843	0.871224	13.8934	1.78783	2.11285	0.141771	0.0281602	3.89215	1.9773	0.00107926	0.17284	0.308529	0.0168433	1.41054	1.09507	0.273	0.15	0.0136	0.774042	0.00730227	0.440303	9.99749	3.94275	59.8
0.0114727	0.131994	4.24036	0.687002	2.31555	0.00247516	0.933209	0.237072	5.60314	6.97317	0.541986	1.16794	0.0732085	0.0216837	1.38943	0.111646	0.000406125	1.04608	9.61862	1.79763	5.06866	0.334988	0.273	0.15	0.0136	0.0588708	0.00220671	0.0902262	0.0648167	1.37355	69
0.00843739	0.298643	9.95736	0.117527	4.3128	0.0576914	0.519691	0.0471818	0.46373	0.00773697	0.249781	1.39385	0.0814977	0.00920759	0.306892	0.216978	0.0187599	0.0490265	0.00133908	0.000167513	0.630174	0.046324	0.273	0.15	0.0136	0.0123718	0.00477476	0.586757	33.3015	2.16308	82.6
0.0147523	0.459105	6.33507	0.896465	0.0503171	0.382937	0.749926	1.19043	15.9736	0.120696	0.298726	3.01902	0.0943197	0.00811684	1.57057	0.0171439	0.00121263	0.206852	1.12591	0.430424	10.0005	0.0261887	0.273	0.15	0.0136	0.0173548	0.00388262	0.249897	0.0231218	12.0332	81.3
0.0340142	0.0753717	10.7886	0.476392	0.630221	0.267797	3.65218	0.154366	6.686	0.365704	0.352536	1.26165	0.0748448	0.0124093	1.55538	0.0236519	0.000537405	0.115908	1.71289	0.127703	3.38915	0.0737029	0.273	0.15	0.0136	0.0331258	0.000355301	0.0211593	17.4894	3.795	50.4
0.0195013	0.119727	7.86681	0.505991	5.88326	1.01124	1.70547	0.26392	9.7315	10.4025	0.481759	1.834	0.0611638	0.0245487	0.0952916	3.11834	0.426984	0.105674	0.0117786	1.98922	3.49161	0.837155	0.273	0.15	0.0136	0.0438451	0.0111498	0.581919	0.288106	8.54553	67.6
0.0058939	0.13224	3.80826	1.3263	5.20372	0.0997374	0.650231	1.3156	7.76501	0.465065	0.675994	1.57363	0.0608318	0.0117126	0.171858	0.0381799	0.00282161	0.207765	33.8271	8.20848	14.8722	0.114013	0.273	0.15	0.0136	0.0152633	0.000394994	0.0669397	0.000126137	1.75592	73.2
0.00311917	0.114149	1.9625	0.703367	3.73757	0.0829019	0.486934	0.0210779	7.29246	0.0956931	0.280898	1.0908	0.0355333	0.0104169	2.09837	0.0270589	0.00159243	0.195854	35.5125	29.9395	2.47581	0.0100108	0.273	0.15	0.0136	0.786655	0.00506348	0.135885	0.109518	2.50613	59
0.0197881	0.383131	5.72021	1.31107	0.0401249	0.0533197	0.85315	4.32104	32.3627	0.0847711	0.366055	2.3227	0.0491877	0.00772134	1.31184	3.01455	0.000100093	0.106228	0.000974101	0.000220818	13.636	0.00759038	0.273	0.15	0.0136	0.0495485	0.000335689	0.037057	19.6832	4.43072	59.1
0.000367248	0.126095	1.7507	0.0740998	5.37932	0.0219197	0.212834	0.0343827	1.16494	0.303081	0.548699	1.07431	0.141141	0.00968362	2.72669	0.191341	0.013811	0.174779	0.0401296	6.26494	0.149803	0.0694239	0.273	0.15	0.0136	0.0194481	0.00085926	0.00793829	0.00220412	1.42675	73.4
0.000476954	0.323467	11.4893	0.232261	0.253336	0.0412796	0.869312	0.553042	3.39111	1.01889	1.2218	1.68854	0.0256268	0.00781959	2.26357	0.877759	0.000163262	0.494555	0.399471	0.00169935	3.33141	0.0804853	0.273	0.15	0.0136	0.100608	0.00310394	0.0127113	43.4815	7.71568	65.9
0.00776871	0.0489438	9.29866	2.33466	0.621984	0.0481347	1.91753	0.570186	4.23643	0.0574416	0.214129	1.53396	0.0354004	0.0102289	0.0891371	4.03302	0.00353505	0.258688	0.0211373	0.0110846	24.3029	0.0361422	0.273	0.15	0.0136	0.0225199	0.00591134	0.163383	6.6197	5.35773	60.9
0.000852332	0.26416	2.83759	1.04696	3.26943	0.0959989	2.62387	0.753067	0.923073	3.00028	1.34752	5.97796	0.130804	0.0120715	0.289975	3.17625	0.000111006	0.14271	27.7978	19.2281	7.08969	0.450867	0.273	0.15	0.0136	0.0468481	0.00121632	0.00888993	1.40329	21.6158	66.8
0.00592108	0.274065	4.16181	1.6084	0.586354	0.104249	2.56056	0.0306582	0.423447	0.610911	0.327787	6.95725	0.128558	0.00787744	0.0866115	0.515364	0.00340051	0.0324849	33.347	7.54661	14.4619	0.355436	0.273	0.15	0.0136	0.297851	0.00120075	0.182332	0.238799	24.6198	70.2
0.000916478	0.446005	5.99734	0.0545263	0.0430317	0.394654	2.48794	0.023998	1.47924	0.993737	0.773013	1.96662	0.0887644	0.018978	1.28735	0.29572	0.00248162	0.085368	9.2921	1.0156	0.224508	0.260051	0.273	0.15	0.0136	0.184296	0.00868018	0.0255951	0.0345666	2.66726	69.5
0.00574971	0.683052	10.4806	1.13953	4.09616	0.427964	1.32921	0.0479915	7.1377	0.11997	0.496415	4.94139	0.0869085	0.0335385	0.106339	0.501134	0.000768741	0.283844	0.0150042	39.8884	5.4517	0.0119796	0.273	0.15	0.0136	0.00519129	0.00581807	0.276207	0.00292874	9.65845	76.1
0.00333918	0.260696	5.97043	0.105315	0.951574	0.0565256	0.938398	0.348465	0.427403	0.0982437	0.264985	1.163	0.0675692	0.00849423	0.485527	1.47355	0.000454938	0.0355274	0.0749494	0.0071894	0.287078	0.0139194	0.273	0.15	0.0136	0.218853	0.0907519	0.55302	6.08975	2.67224	60.6
0.0330691	0.716433	8.74269	1.08783	1.70229	0.0299134	3.86439	0.0231093	1.23334	0.34579	0.316023	18.5726	0.0519751	0.0210065	0.478613	0.459363	0.000741877	0.246648	0.900746	0.512044	10.4965	0.0271484	0.273	0.15	0.0136	0.0063554	0.000888376	0.0618833	0.0237238	75.8291	61.2
0.00297383	0.553019	4.32036	0.540581	0.372452	1.15669	4.40148	0.0248734	8.43575	0.268618	0.377361	1.20179	0.030532	0.0110295	3.17447	0.110228	0.000772963	0.0625009	0.31515	3.87434	1.59814	0.0133711	0.273	0.15	0.0136	0.0142246	0.000253161	0.00788942	0.0754559	5.82222	42.1
0.000270823	0.0466145	4.85123	2.29291	4.31911	0.14845	4.05633	1.42596	0.485956	1.65204	0.232303	4.74057	0.033276	0.00921074	0.182493	4.26854	0.000616606	0.134474	3.9004	16.7926	2.61842	0.116411	0.273	0.15	0.0136	0.0166752	0.00196209	0.216794	0.0197	6.57326	66.3
0.00630008	0.0961977	2.4904	0.181247	3.03896	0.0147892	0.890381	0.518647	0.329472	0.168366	0.241705	1.15101	0.100165	0.0120309	4.15807	1.62498	0.00205813	0.22293	0.000234824	1.99682	1.00268	0.0646948	0.273	0.15	0.0136	0.0209903	0.0055566	0.301898	0.157408	4.93792	52
0.00156673	0.793591	8.60253	1.58607	0.873318	0.00734884	0.254281	0.0850513	4.72228	0.115249	0.323053	1.40797	0.149292	0.00821238	5.20091	0.419209	0.000189258	0.105703	0.0201785	0.000182113	0.823564	0.0198597	0.273	0.15	0.0136	0.0393429	0.00927078	0.325252	13.2617	3.23857	49.9
0.00792017	0.384055	10.3358	0.18359	0.799493	0.685371	3.38959	5.40226	2.07302	0.447789	0.855875	1.78873	0.0930285	0.0121177	4.07502	2.75037	0.00278746	0.0856012	0.275537	0.0121869	0.534364	0.116431	0.273	0.15	0.0136	0.151268	0.113402	0.548837	5.98717	6.58928	53.2
0.0144103	0.229602	10.6058	3.4467	0.853803	0.00289214	1.39703	0.162405	20.4241	1.44691	0.526996	4.6476	0.153502	0.0078871	1.01868	1.75395	0.00031828	4.52502	0.000342559	0.0141865	27.1274	0.0983463	0.273	0.15	0.0136	0.00929271	0.00336335	0.010488	0.18507	7.45223	68.2
0.00404731	0.213168	6.92259	0.0913893	5.13123	0.511194	1.4229	0.242155	1.13538	0.727146	0.237018	1.69723	0.031428	0.00920046	10.2675	0.127651	0.352485	0.0380242	3.6665	0.000967536	0.675539	0.0623578	0.273	0.15	0.0136	0.0031899	0.000213261	0.0209688	0.159348	4.45459	42.7
0.000992515	0.310171	4.27531	1.07871	0.15468	0.0203013	4.55299	0.0222825	0.539751	0.297466	0.446449	1.09577	0.127415	0.00877344	1.12605	1.48106	0.00028721	0.297739	0.94487	75.861	3.16077	0.0876843	0.273	0.15	0.0136	0.204203	0.0200517	0.315676	0.00923573	2.70441	59.8
0.00490469	0.26253	5.16826	0.264248	0.308943	0.0119609	0.377146	0.299694	0.957047	6.62782	0.859437	4.13742	0.133022	0.0252682	1.06604	2.76371	0.000107898	0.197841	1.5944	0.34563	1.34964	1.19235	0.273	0.15	0.0136	0.0402902	0.00166266	0.0774861	2.93781	7.29878	73.6
0.000228977	0.196072	6.64848	0.139634	2.3662	0.0015925	1.28399	2.65209	1.93414	0.937556	0.76799	1.5682	0.0520126	0.00978984	0.362534	2.33794	0.000396778	8.29529	0.0904653	17.7256	0.27247	0.0437015	0.273	0.15	0.0136	0.00650747	0.000802456	0.0254105	2.06475	2.34737	82.5
0.000308602	0.333592	2.38013	0.147425	3.48426	0.0160484	3.35068	6.66467	1.89567	0.821	0.656263	1.06937	0.105564	0.0352486	0.492185	1.56151	0.000226264	0.344301	0.000117563	0.611642	1.12046	0.0804895	0.273	0.15	0.0136	0.016423	0.00620567	0.310748	20.9776	4.00642	63.3
0.00759165	0.698372	10.6169	0.067471	3.94528	0.00175376	0.767505	0.0574174	35.9316	0.166463	0.20168	1.80736	0.070006	0.011648	7.59319	4.18253	0.000942174	0.116122	0.000496431	13.5911	0.104229	0.00803123	0.273	0.15	0.0136	0.0287858	0.0125281	0.433232	1.589	3.49268	42.5
0.0142216	0.465415	7.72642	2.23376	1.53184	0.0366013	0.713701	0.0439993	0.460384	0.0453666	0.429425	4.92732	0.0575778	0.0130801	0.314059	1.44	0.00101753	0.0734347	0.000319544	3.07535	16.7785	0.131145	0.273	0.15	0.0136	0.00703419	0.00480389	0.138126	0.532293	10.5935	73.6
0.00437164	0.471291	10.8917	0.0688003	0.900003	1.59287	4.43192	1.88066	16.3286	12.5853	0.922862	1.13927	0.144331	0.00947909	1.37233	0.305854	0.000866183	0.390197	0.00018898	0.0157905	0.412391	0.772489	0.273	0.15	0.0136	0.208052	0.00174874	0.113556	18.6321	4.12128	61.5
0.00754818	0.14744	4.55883	0.265376	0.898647	0.0806815	1.26143	0.118026	1.40007	5.27585	0.478583	2.18187	0.0285482	0.0110748	0.076079	0.325376	0.000121206	0.336836	0.000151075	4.01025	1.74905	0.524579	0.273	0.15	0.0136	0.0261559	0.000191884	0.0182413	13.3717	2.90714	76.5
0.000284579	0.482824	4.88898	0.601054	0.215363	0.00522263	0.65648	0.0218416	0.344079	6.25423	1.36603	1.73863	0.0549727	0.0119263	11.1612	0.82237	0.000110819	0.0907109	0.00726834	0.000842733	0.424445	0.313138	0.273	0.15	0.0136	0.0249399	0.123538	0.481872	1.47584	6.15363	38.1
0.00681276	0.669303	6.64123	0.0703415	2.36198	0.501457	4.07364	0.940059	3.79023	0.494123	0.636269	3.13164	0.055714	0.0195838	3.4273	3.82316	0.00824197	0.38521	21.74	26.2329	0.483233	0.259329	0.273	0.15	0.0136	0.296321	0.0155952	0.628763	0.674086	3.78266	60.1
0.0023679	0.546412	10.1567	0.099847	1.39846	0.0118627	2.62781	0.190504	0.234849	1.49555	0.429452	7.8774	0.0463823	0.0167856	0.402463	1.48692	0.000141229	0.0885059	0.488079	0.00329596	0.232985	0.758739	0.273	0.15	0.0136	0.047254	0.00582763	0.109049	17.1243	11.7965	63.9
0.0141795	0.268603	3.47884	0.347751	0.156921	4.69646	3.09686	5.30984	18.4056	0.56741	1.29081	1.14564	0.0574757	0.0123709	0.23323	0.0350102	0.0540492	0.0906647	0.00196652	4.26879	2.9007	0.0507225	0.273	0.15	0.0136	0.0804479	0.0208987	0.469633	0.462149	1.68875	78.7
0.00063848	0.200312	2.16292	0.275462	0.328267	0.0673039	4.57058	0.427951	0.766619	0.343114	0.200906	12.2708	0.0280573	0.0079394	0.698021	0.273045	0.000482949	0.0606847	0.00809435	0.0015807	0.361015	0.0224324	0.273	0.15	0.0136	0.00989675	0.000635376	0.0147602	15.8346	28.4352	68.5
0.00371712	0.197009	2.2451	0.302201	4.46737	0.0517897	0.482792	0.0285595	1.58291	0.0962908	0.255743	1.87739	0.0515962	0.0110487	2.24936	0.0320129	0.0164575	0.103827	25.1883	0.000473939	1.17282	0.00647065	0.273	0.15	0.0136	0.00350605	0.000114166	0.0109009	1.75242	3.37505	78.2
0.0029354	0.549858	5.12919	0.263325	1.23354	0.00421293	0.188431	0.283677	3.66197	6.22089	0.262394	2.36229	0.0287201	0.00770973	3.79398	0.223809	0.000552981	0.689606	0.000209115	0.002707	0.648591	1.1943	0.273	0.15	0.0136	0.0144061	0.00272079	0.0185681	3.05785	4.35154	62.9
0.0233592	0.194644	5.15003	0.120308	0.12075	0.19111	2.70265	0.341116	1.18545	0.0497145	0.217976	4.07825	0.0976653	0.0131301	0.175296	1.15836	0.000508798	0.157889	0.00125654	0.952995	1.35921	0.0322048	0.273	0.15	0.0136	0.015066	0.000167852	0.0148895	5.28597	7.73058	76.4
0.00473638	0.341529	2.12613	1.34961	0.153193	0.0097817	0.268606	0.0206325	0.467307	0.10987	1.52528	8.44986	0.0963312	0.0118772	0.465156	2.96216	0.000237118	0.0804001	4.82965	0.260332	17.5557	0.0916741	0.273	0.15	0.0136	0.00939096	0.00190327	0.06679	26.593	10.518	73.3
0.000177801	0.680255	8.2553	0.047952	0.207065	0.00643403	0.331871	0.0267467	0.245482	5.54461	0.259795	11.236	0.105841	0.0145648	0.854859	2.07286	0.000144518	0.155058	0.169858	0.00335633	0.229965	0.259184	0.273	0.15	0.0136	0.0848396	0.00131875	0.028719	10.82	22.6312	78.6
0.00847645	0.178042	4.06543	0.227153	0.784883	0.110373	4.71221	4.68254	35.3729	2.19354	0.229921	2.00707	0.111921	0.0180246	0.798635	0.51372	0.000101331	0.267806	0.000579911	0.46944	1.95913	0.104938	0.273	0.15	0.0136	0.0303275	0.00270847	0.113191	7.41537	7.11744	54.7
[truncated: 1,682 more rows]
