# Supplementary material for: Kinetic modeling of the Calvin cycle identifies flux control and stable metabolomes in Synechocystis carbon fixation
Source: J Exp Bot. 2018 Oct 27;70(3):973–83. doi: 10.1093/jxb/ery382 (PMC6363089; doi:10.1093/jxb/ery382)
Supplement: Supplementary Material [file ery382_suppl_supplementary_material.zip]

Archive with 98 entries (83 files):
- Scripts/
- Scripts/.DS_Store
- __MACOSX/
- __MACOSX/Scripts/
- __MACOSX/Scripts/._.DS_Store
- Scripts/parameter_sampling/
- Scripts/parameter_sampling/MJanasch_ScriptToCallParameterSampling_II.m
- __MACOSX/Scripts/parameter_sampling/
- __MACOSX/Scripts/parameter_sampling/._MJanasch_ScriptToCallParameterSampling_II.m
- Scripts/parameter_sampling/data_analysis/
- Scripts/parameter_sampling/data_analysis/plot_conc_over_Kai.R
- __MACOSX/Scripts/parameter_sampling/data_analysis/
- __MACOSX/Scripts/parameter_sampling/data_analysis/._plot_conc_over_Kai.R
- Scripts/parameter_sampling/data_analysis/.DS_Store
- __MACOSX/Scripts/parameter_sampling/data_analysis/._.DS_Store
- Scripts/parameter_sampling/data_analysis/parapipe.sh
- __MACOSX/Scripts/parameter_sampling/data_analysis/._parapipe.sh
- Scripts/parameter_sampling/data_analysis/extract_CCCs.m
- __MACOSX/Scripts/parameter_sampling/data_analysis/._extract_CCCs.m
- Scripts/parameter_sampling/data_analysis/plot_CCCs_heatmap.R
- __MACOSX/Scripts/parameter_sampling/data_analysis/._plot_CCCs_heatmap.R
- Scripts/parameter_sampling/data_analysis/percent_steady.m
- __MACOSX/Scripts/parameter_sampling/data_analysis/._percent_steady.m
- Scripts/parameter_sampling/data_analysis/plot_conc_over_Km.R
- __MACOSX/Scripts/parameter_sampling/data_analysis/._plot_conc_over_Km.R
- Scripts/parameter_sampling/data_analysis/concs_vs_stability.R
- __MACOSX/Scripts/parameter_sampling/data_analysis/._concs_vs_stability.R
- Scripts/parameter_sampling/data_analysis/concentrations_and_cofactor_ratios_from_2016.tab
- __MACOSX/Scripts/parameter_sampling/data_analysis/._concentrations_and_cofactor_ratios_from_2016.tab
- Scripts/parameter_sampling/data_analysis/extract_FCCs.m
- __MACOSX/Scripts/parameter_sampling/data_analysis/._extract_FCCs.m
- Scripts/parameter_sampling/data_analysis/parapipe_config.sh
- __MACOSX/Scripts/parameter_sampling/data_analysis/._parapipe_config.sh
- Scripts/parameter_sampling/data_analysis/extract_metabolite_header.m
- __MACOSX/Scripts/parameter_sampling/data_analysis/._extract_metabolite_header.m
- Scripts/parameter_sampling/data_analysis/plot_FCCs_heatmap.R
- __MACOSX/Scripts/parameter_sampling/data_analysis/._plot_FCCs_heatmap.R
- Scripts/parameter_sampling/data_analysis/extract_reaction_header.m
- __MACOSX/Scripts/parameter_sampling/data_analysis/._extract_reaction_header.m
- Scripts/parameter_sampling/data_analysis/extract_parameters.m
- __MACOSX/Scripts/parameter_sampling/data_analysis/._extract_parameters.m
- Scripts/parameter_sampling/data_analysis/cluster_FCCs.R
- __MACOSX/Scripts/parameter_sampling/data_analysis/._cluster_FCCs.R
- Scripts/parameter_sampling/data_analysis/deltaG_vs_stability.R
- __MACOSX/Scripts/parameter_sampling/data_analysis/._deltaG_vs_stability.R
- __MACOSX/Scripts/parameter_sampling/._data_analysis
- Scripts/parameter_sampling/.DS_Store
- __MACOSX/Scripts/parameter_sampling/._.DS_Store
- Scripts/parameter_sampling/MJanasch_Parameter_Sampling_II.m
- __MACOSX/Scripts/parameter_sampling/._MJanasch_Parameter_Sampling_II.m
- Scripts/parameter_sampling/Data/
- Scripts/parameter_sampling/Data/CBB_Data_XFPK_180914.mat
- __MACOSX/Scripts/parameter_sampling/Data/
- __MACOSX/Scripts/parameter_sampling/Data/._CBB_Data_XFPK_180914.mat
- Scripts/parameter_sampling/Data/.DS_Store
- __MACOSX/Scripts/parameter_sampling/Data/._.DS_Store
- Scripts/parameter_sampling/Data/CBB_Data_XFPK_180307.mat
- __MACOSX/Scripts/parameter_sampling/Data/._CBB_Data_XFPK_180307.mat
- __MACOSX/Scripts/parameter_sampling/._Data
- Scripts/parameter_sampling/MJanasch_CalDFODC.m
- __MACOSX/Scripts/parameter_sampling/._MJanasch_CalDFODC.m
- __MACOSX/Scripts/._parameter_sampling
- Scripts/README.txt
- __MACOSX/Scripts/._README.txt
- Scripts/metabolite_sampling/
- Scripts/metabolite_sampling/CBB_NET_Results_XFPK_171026.txt
- __MACOSX/Scripts/metabolite_sampling/
- __MACOSX/Scripts/metabolite_sampling/._CBB_NET_Results_XFPK_171026.txt
- Scripts/metabolite_sampling/data_analysis/
- Scripts/metabolite_sampling/data_analysis/examine_sampled_concs.R
- __MACOSX/Scripts/metabolite_sampling/data_analysis/
- __MACOSX/Scripts/metabolite_sampling/data_analysis/._examine_sampled_concs.R
- Scripts/metabolite_sampling/data_analysis/extract_header.m
- __MACOSX/Scripts/metabolite_sampling/data_analysis/._extract_header.m
- Scripts/metabolite_sampling/data_analysis/metapipe_config.sh
- __MACOSX/Scripts/metabolite_sampling/data_analysis/._metapipe_config.sh
- Scripts/metabolite_sampling/data_analysis/metapipe.sh
- __MACOSX/Scripts/metabolite_sampling/data_analysis/._metapipe.sh
- Scripts/metabolite_sampling/data_analysis/extract_concentrations.m
- __MACOSX/Scripts/metabolite_sampling/data_analysis/._extract_concentrations.m
- __MACOSX/Scripts/metabolite_sampling/._data_analysis
- Scripts/metabolite_sampling/.DS_Store
- __MACOSX/Scripts/metabolite_sampling/._.DS_Store
- Scripts/metabolite_sampling/MJanasch_CBB_Metabolite_Sampling.m
- __MACOSX/Scripts/metabolite_sampling/._MJanasch_CBB_Metabolite_Sampling.m
- Scripts/metabolite_sampling/MJanasch_CBB_ScriptToCallSamplingFunction.m
- __MACOSX/Scripts/metabolite_sampling/._MJanasch_CBB_ScriptToCallSamplingFunction.m
- __MACOSX/Scripts/._metabolite_sampling
- Scripts/LICENSE.txt
- __MACOSX/Scripts/._LICENSE.txt
- Scripts/model_structure/
- Scripts/model_structure/CBB_Data_XFPK_180914.mat
- __MACOSX/Scripts/model_structure/
- __MACOSX/Scripts/model_structure/._CBB_Data_XFPK_180914.mat
- Scripts/model_structure/MJanasch_CBB_ModelStructure_SBML.xml
- __MACOSX/Scripts/model_structure/._MJanasch_CBB_ModelStructure_SBML.xml
- __MACOSX/Scripts/._model_structure
- __MACOSX/._Scripts
