# Supplementary material for: Kinetic modeling of the Calvin cycle identifies flux control and stable metabolomes in Synechocystis carbon fixation
Source: J Exp Bot. 2018 Oct 27;70(3):973–83. doi: 10.1093/jxb/ery382 (PMC6363089; doi:10.1093/jxb/ery382)
Supplement: Supplementary Material [file ery382_suppl_supplementary_material.zip › Scripts/parameter_sampling/MJanasch_ScriptToCallParameterSampling_II.m]

% This script calls the parameter sampling and coefficient calculating 
% functions for the kinetic models
% Markus Janasch, Ph.D. Student, KTH
% Created: 2017-03-22, last modified: 2018-08-26

%% Add path to the Parameter Sampling function

%addpath('/ssd/common/proj/Kinetic_Model/maks/parameter_sampling/');
addpath('/Users/markus.janasch/Documents/PhD/Projects/Kinetic_Modelling/maks/parameter_sampling');
MetConcData_RAW = importdata(MetConcSamplingData);

%MJanasch_CreateFunction_CalDFODC(InputDataStructure)

[DataOut] = MJanasch_Parameter_Sampling_II(Iterations,InputDataStructure,MetConcData_RAW.data(NrOfMetDataSet,:),MetConcData_RAW.textdata);
save(DataSetOut,'DataOut');
