# Supplementary material for: Kinetic modeling of the Calvin cycle identifies flux control and stable metabolomes in Synechocystis carbon fixation
Source: J Exp Bot. 2018 Oct 27;70(3):973–83. doi: 10.1093/jxb/ery382 (PMC6363089; doi:10.1093/jxb/ery382)
Supplement: Supplementary Material [file ery382_suppl_supplementary_material.zip › Scripts/parameter_sampling/data_analysis/parapipe.sh]

#!/usr/bin/env bash

# Pipeline for extracting and plotting SKM parameter sets

source $1

### 1. CREATE LIST WITH PERCENT STABLE STEADY STATES PER CONCENTRATION SET #####

# Report progress
echo -e "\n\e[94mStep 1: Calculating percent stable steady states...\e[0m\n"

# Calculate percent stable steady states
matlab -nojvm -r "indir='$PARA_DIR'" < $STAB_SCRIPT > /dev/null

# Report step done
echo -e "\n\e[92mStep 1: Done.\e[0m\n"

### 2. EXTRACT FCC VALUES ######################################################

# Report progress
echo -e "\n\e[94mStep 2: Extracting flux control coefficients...\e[0m\n"

# Clean up temporary output directory
if [ -d $TMP_DIR ]; then
  rm -r $TMP_DIR
fi

# Create temporary output directory
mkdir -p $TMP_DIR/fcc

# Extract FCCs
m_vars="indir='$PARA_DIR'; model_file='$MODEL_FILE'; outdir='$TMP_DIR/fcc/'"
matlab -nojvm -r "$m_vars" < $FCCEX_SCRIPT > /dev/null

# Create FCCs header
matlab -nojvm -r "model_file='$MODEL_FILE'; outdir='$PARA_DIR/';" \
< $HEADER_SCRIPT > /dev/null

HEADER=$(echo -en "Conc_set\tStable_set\tReaction\t"; \
cat $PARA_DIR/cbb_reaction_header.long.txt | grep -v "^BioMass_" | \
tr "\n" "\t" | tr -d " " | sed -e 's/\t$/\n/')

# Concatenate FCC data
(echo -e "$HEADER"; find $TMP_DIR/fcc/ -name "*.tab" | xargs -n 32 -P 8 cat) > \
$PARA_DIR/concset_stabstate_rxn_FCCs.tab

# Gzip and retire
pigz $PARA_DIR/concset_stabstate_rxn_FCCs.tab
retire $PARA_DIR/concset_stabstate_rxn_FCCs.tab.gz

# Report step done
echo -e "\n\e[92mStep 2: Done.\e[0m\n"

### 3. EXTRACT SAMPLED PARAMETERS ##############################################

# Report progress
echo -e "\n\e[94mStep 3: Extracting parameters...\e[0m\n"

# Create temporary output directory
mkdir -p $TMP_DIR/par

# Extract parameters
m_vars="indir='$PARA_DIR'; outdir='$TMP_DIR/par/'"
matlab -nojvm -r "$m_vars" < $PAREX_SCRIPT > /dev/null

# Store parameters header (bulk created by PAREX_SCRIPT above)
HEADER=$(echo -en "Conc_set\tStable\t"; cat $TMP_DIR/par/par_header.long.txt | \
tr "\n" "\t" | tr -d " " | sed -e 's/\t$/\n/')

# Concatenate parameters data
(echo -e "$HEADER"
find $TMP_DIR/par/ -name "*.tab" | while read File; do
  Conc_set=`echo $File | rev | cut -f 1 -d \/ | rev | cut -f 1 -d \.`
  cat $File | sed -e "s/^/${Conc_set}\t/"
done) > $PARA_DIR/concset_stability_parameters.tab

# Gzip and retire
pigz $PARA_DIR/concset_stability_parameters.tab
retire $PARA_DIR/concset_stability_parameters.tab.gz

# Report step done
echo -e "\n\e[92mStep 3: Done.\e[0m\n"

### 4. PLOT METABOLITE CONCENTRATIONS AND RATIOS VS STABILITY ##################

# Report progress
echo -e "\n\e[94mStep 4: Plotting metabolites vs stability...\e[0m\n"

# Plot with R
$CSTAB_SCRIPT $CONC_FILE $PARA_DIR/met_set_vs_percent_steady.tab $META_FILE

# Report step done
echo -e "\n\e[92mStep 4: Done.\e[0m\n"

### 5. PLOT FCC HEATMAP ########################################################

# Report progress
echo -e "\n\e[94mStep 5: Plotting FCCs heatmap...\e[0m\n"

# Plot with R
$HTMAP_SCRIPT $PARA_DIR/concset_stabstate_rxn_FCCs.tab.gz \
$PARA_DIR/cbb_reaction_header.long.txt

# Report step done
echo -e "\n\e[92mStep 5: Done.\e[0m\n"

### 6. CLUSTER FCCs ############################################################

# Report progress
echo -e "\n\e[94mStep 6: Clustering FCC patterns...\e[0m\n"

# Plot with R
$CLSTR_SCRIPT $PARA_DIR/concset_stabstate_rxn_FCCs.tab.gz \
$PARA_DIR/cbb_reaction_header.long.txt

# Report step done
echo -e "\n\e[92mStep 6: Done.\e[0m\n"

### 7. PLOT CONCENTRATION OVER KM (SATURATION) #################################

# Report progress
echo -e "\n\e[94mStep 7: Plotting concentration over Km...\e[0m\n"

# Plot with R
$CONKM_SCRIPT $CONC_FILE $PARA_DIR/concset_stability_parameters.tab.gz \
$PARA_DIR/cbb_reaction_header.long.txt

# Report step done
echo -e "\n\e[92mStep 7: Done.\e[0m\n"

### 8. PLOT CONCENTRATION OVER Ka AND Ki (SATURATION) ##########################

# Report progress
echo -e "\n\e[94mStep 8: Plotting concentration over Ka/Ki...\e[0m\n"

# Plot with R
$CONKAI_SCRIPT $CONC_FILE $PARA_DIR/concset_stability_parameters.tab.gz \
$PARA_DIR/cbb_reaction_header.long.txt

# Report step done
echo -e "\n\e[92mStep 8: Done.\e[0m\n"
