# Supplementary material for: Kinetic modeling of the Calvin cycle identifies flux control and stable metabolomes in Synechocystis carbon fixation
Source: J Exp Bot. 2018 Oct 27;70(3):973–83. doi: 10.1093/jxb/ery382 (PMC6363089; doi:10.1093/jxb/ery382)
Supplement: Supplementary Material [file ery382_suppl_supplementary_material.zip › Scripts/parameter_sampling/data_analysis/extract_FCCs.m]

% Extract flux control coefficients from a set of CBB SKM mat files

% Prepare column with reaction numbers
load(model_file);
n_rxn = length({N.reaction.id}.');
rxn_col = transpose(1:n_rxn);

% Create list of infiles; assuming only one set of sampled parameters
% is present in the input directory
infiles = dir(fullfile(indir,'*.mat'));
infiles = {infiles.name}.';
N = length(infiles);

% Iterate over the infiles
for n = 1:N
  fprintf(2, '%3.1f%%\r', n/N*100)
  % Load data
  load(char(fullfile(indir, infiles(n))));
  % Acquire metabolite concentration set ID
  infile_split = strsplit(char(infiles(n)), '_');
  infile_n = str2num(char(infile_split(3)));
  % Prepare column with metabolite sample set numbers
  set_col = ones(n_rxn,1) * infile_n;
  % Determine size of FCCs matrix
  s = size(DataOut.CJ_rec);
  % Determine
  if size(s) == [1 2]
    I = 1;
  else
    % Skip if there are no stable steady states
    if s(3) == 0
      continue
    else
      I = s(3);
    end
  end
  % Iterate over the stable steady states
  for i = 1:I
    i_col = ones(n_rxn,1) * i;
    % Extract and modify each matrix
    J = DataOut.CJ_rec(:,:,i);
    J = [set_col i_col rxn_col J];
    % Write to tab-delimited file
    outfile = fullfile(outdir, strcat(num2str(infile_n), '_', num2str(i), '.tab'));
    dlmwrite(outfile, J,'delimiter', '\t');
  end
end
fprintf(2, '%3.1f%%\n', n/N*100)
