# Supplementary material for: Kinetic modeling of the Calvin cycle identifies flux control and stable metabolomes in Synechocystis carbon fixation
Source: J Exp Bot. 2018 Oct 27;70(3):973–83. doi: 10.1093/jxb/ery382 (PMC6363089; doi:10.1093/jxb/ery382)
Supplement: Supplementary Material [file ery382_suppl_supplementary_material.zip › Scripts/parameter_sampling/data_analysis/extract_metabolite_header.m]

% Extract the metbolites header from a CBB SKM model file
load(model_file);
Floating_Metabolites = N.species(1:size(SFull,1));
header = char({Floating_Metabolites.name}.');
outfile = fullfile(outdir, 'cbb_met_list.long.txt');
dlmwrite(outfile, header, 'delimiter', '');
