# Supplementary material for: Kinetic modeling of the Calvin cycle identifies flux control and stable metabolomes in Synechocystis carbon fixation
Source: J Exp Bot. 2018 Oct 27;70(3):973–83. doi: 10.1093/jxb/ery382 (PMC6363089; doi:10.1093/jxb/ery382)
Supplement: Supplementary Material [file ery382_suppl_supplementary_material.zip › Scripts/parameter_sampling/data_analysis/extract_reaction_header.m]

% Extract the reactions header from a CBB SKM model file
load(model_file);
header = char({N.reaction.id}.');
outfile = fullfile(outdir, 'cbb_reaction_header.long.txt');
dlmwrite(outfile, header, 'delimiter', '');
