# Supplementary material for: Kinetic modeling of the Calvin cycle identifies flux control and stable metabolomes in Synechocystis carbon fixation
Source: J Exp Bot. 2018 Oct 27;70(3):973–83. doi: 10.1093/jxb/ery382 (PMC6363089; doi:10.1093/jxb/ery382)
Supplement: Supplementary Material [file ery382_suppl_supplementary_material.zip › Scripts/parameter_sampling/MJanasch_CalDFODC.m]

%% %% Function to calculate dfodc

function [dfodc,ParameterSet] = MJanasch_CalDFODC(N,ParameterSet,V_K_Indeces,Fluxes,SFull)

%% Define Metabolite Concentrations

	        BPG	 = N.species(1).initialConcentration;
	        P2G	 = N.species(2).initialConcentration;
	        P3G	 = N.species(3).initialConcentration;
	        ADP	 = N.species(4).initialConcentration;
	       DHAP	 = N.species(5).initialConcentration;
	        E4P	 = N.species(6).initialConcentration;
	        F6P	 = N.species(7).initialConcentration;
	        FBP	 = N.species(8).initialConcentration;
	        GAP	 = N.species(9).initialConcentration;
	      NADPH	 = N.species(10).initialConcentration;
	        PEP	 = N.species(11).initialConcentration;
	        P_i	 = N.species(12).initialConcentration;
	        R5P	 = N.species(13).initialConcentration;
	       Ru5P	 = N.species(14).initialConcentration;
	       RuBP	 = N.species(15).initialConcentration;
	        S7P	 = N.species(16).initialConcentration;
	        SBP	 = N.species(17).initialConcentration;
	       Xu5P	 = N.species(18).initialConcentration;
	        PYR	 = N.species(19).initialConcentration;
	      ACETP	 = N.species(20).initialConcentration;
	        ATP	 = N.species(21).initialConcentration;
	       NADP	 = N.species(22).initialConcentration;
	         O2	 = N.species(23).initialConcentration;
	    CO2_cax	 = N.species(24).initialConcentration;
	    CO2_cyt	 = N.species(25).initialConcentration;
	      ACCOA	 = N.species(26).initialConcentration;
	       NADH	 = N.species(27).initialConcentration;
	        NAD	 = N.species(28).initialConcentration;
	        COA	 = N.species(29).initialConcentration;
	BioMass_R5P	 = N.species(30).initialConcentration;
	BioMass_F6P	 = N.species(31).initialConcentration;
	BioMass_E4P	 = N.species(32).initialConcentration;
	BioMass_PEP	 = N.species(33).initialConcentration;
	BioMass_PYR	 = N.species(34).initialConcentration;
	BioMass_P3G	 = N.species(35).initialConcentration;
	      PPool	 = N.species(36).initialConcentration;

%% Define Parmeters

% For TKT2 (same values as in TKT1)
ParameterSet(34) = ParameterSet(42); % KmF6P
ParameterSet(35) = ParameterSet(43); % KmGAP
ParameterSet(36) = ParameterSet(44); % KmE4P
ParameterSet(37) = ParameterSet(45); % KmXuP
ParameterSet(38) = ParameterSet(46); % KmS7P
ParameterSet(39) = ParameterSet(47); % KmR5P

% For FBA (same values as in ALD)
ParameterSet(27) = ParameterSet(54); % KmFBP
ParameterSet(28) = ParameterSet(55); % KmDHAP
ParameterSet(29) = ParameterSet(56); % KmGAP
ParameterSet(30) = ParameterSet(57); % KmSBP
ParameterSet(31) = ParameterSet(58); % KmE4P

% For SBPase (same values as FBPase)
ParameterSet(50) = ParameterSet(61); % KmFBP
ParameterSet(51) = ParameterSet(62); % KmSBP

% For XFPK2 (same values as XFPK1)
ParameterSet(107) = ParameterSet(115); % KmF6P
ParameterSet(108) = ParameterSet(116); % KmPHI
ParameterSet(109) = ParameterSet(117); % KmE4P
ParameterSet(110) = ParameterSet(118); % KmACETP
ParameterSet(111) = ParameterSet(119); % KmXu5P
ParameterSet(112) = ParameterSet(120); % KmGAP


% Set Vmaxs and K to 1, if not already

	for j = 1:length(V_K_Indeces)
		ParameterSet(V_K_Indeces(j)) = 1;
	end

	     V_maxv1 = ParameterSet(1);
	 KmCO2_caxv1 = ParameterSet(2);
	      KmO2v1 = ParameterSet(3);
	    KmRuBPv1 = ParameterSet(4);
	      K_eqv1 = ParameterSet(5);
	     KiP_iv1 = ParameterSet(6);
	   KiNADPHv1 = ParameterSet(7);
	     KaP_iv1 = ParameterSet(8);
	     V_maxv2 = ParameterSet(9);
	     KmP3Gv2 = ParameterSet(10);
	     KmATPv2 = ParameterSet(11);
	     KmBPGv2 = ParameterSet(12);
	     KmADPv2 = ParameterSet(13);
	      K_eqv2 = ParameterSet(14);
	     V_maxv3 = ParameterSet(15);
	   KmNADPHv3 = ParameterSet(16);
	     KmBPGv3 = ParameterSet(17);
	    KmNADPv3 = ParameterSet(18);
	     KmGAPv3 = ParameterSet(19);
	     KmP_iv3 = ParameterSet(20);
	      K_eqv3 = ParameterSet(21);
	     V_maxv4 = ParameterSet(22);
	    KmDHAPv4 = ParameterSet(23);
	     KmGAPv4 = ParameterSet(24);
	      K_eqv4 = ParameterSet(25);
	     V_maxv5 = ParameterSet(26);
	     KmFBPv5 = ParameterSet(54);
	    KmDHAPv5 = ParameterSet(55);
	     KmGAPv5 = ParameterSet(56);
	     KmSBPv5 = ParameterSet(57);
	     KmE4Pv5 = ParameterSet(58);
	      K_eqv5 = ParameterSet(32);
	     V_maxv6 = ParameterSet(33);
	     KmF6Pv6 = ParameterSet(42);
	     KmGAPv6 = ParameterSet(43);
	     KmE4Pv6 = ParameterSet(44);
	    KmXu5Pv6 = ParameterSet(45);
	     KmS7Pv6 = ParameterSet(46);
	     KmR5Pv6 = ParameterSet(47);
	      K_eqv6 = ParameterSet(40);
	     V_maxv7 = ParameterSet(41);
	     KmF6Pv7 = ParameterSet(42);
	     KmGAPv7 = ParameterSet(43);
	     KmE4Pv7 = ParameterSet(44);
	    KmXu5Pv7 = ParameterSet(45);
	     KmS7Pv7 = ParameterSet(46);
	     KmR5Pv7 = ParameterSet(47);
	      K_eqv7 = ParameterSet(48);
	     V_maxv8 = ParameterSet(49);
	     KmFBPv8 = ParameterSet(61);
	     KmSBPv8 = ParameterSet(62);
	      K_eqv8 = ParameterSet(52);
	     V_maxv9 = ParameterSet(53);
	     KmFBPv9 = ParameterSet(54);
	    KmDHAPv9 = ParameterSet(55);
	     KmGAPv9 = ParameterSet(56);
	     KmSBPv9 = ParameterSet(57);
	     KmE4Pv9 = ParameterSet(58);
	      K_eqv9 = ParameterSet(59);
	    V_maxv10 = ParameterSet(60);
	    KmFBPv10 = ParameterSet(61);
	    KmSBPv10 = ParameterSet(62);
	     K_eqv10 = ParameterSet(63);
	    V_maxv11 = ParameterSet(64);
	    KmR5Pv11 = ParameterSet(65);
	   KmRu5Pv11 = ParameterSet(66);
	     K_eqv11 = ParameterSet(67);
	    V_maxv12 = ParameterSet(68);
	   KmXu5Pv12 = ParameterSet(69);
	   KmRu5Pv12 = ParameterSet(70);
	     K_eqv12 = ParameterSet(71);
	    V_maxv13 = ParameterSet(72);
	   KmRu5Pv13 = ParameterSet(73);
	    KmATPv13 = ParameterSet(74);
	   KmRuBPv13 = ParameterSet(75);
	    KmADPv13 = ParameterSet(76);
	     K_eqv13 = ParameterSet(77);
	    KiPEPv13 = ParameterSet(78);
	    KiADPv13 = ParameterSet(79);
	    V_maxv14 = ParameterSet(80);
	    KmP3Gv14 = ParameterSet(81);
	    KmP2Gv14 = ParameterSet(82);
	     K_eqv14 = ParameterSet(83);
	    V_maxv15 = ParameterSet(84);
	    KmP2Gv15 = ParameterSet(85);
	    KmPEPv15 = ParameterSet(86);
	     K_eqv15 = ParameterSet(87);
	    V_maxv16 = ParameterSet(88);
	    KmPEPv16 = ParameterSet(89);
	    KmPYRv16 = ParameterSet(90);
	    KmADPv16 = ParameterSet(91);
	    KmATPv16 = ParameterSet(92);
	     K_eqv16 = ParameterSet(93);
	    KaR5Pv16 = ParameterSet(94);
	    KiP_iv16 = ParameterSet(95);
	    KiFBPv16 = ParameterSet(96);
	    KiATPv16 = ParameterSet(97);
	    V_maxv17 = ParameterSet(98);
	    KmPYRv17 = ParameterSet(99);
	    KmNADv17 = ParameterSet(100);
	    KmCOAv17 = ParameterSet(101);
	  KmACCOAv17 = ParameterSet(102);
	   KmNADHv17 = ParameterSet(103);
	KmCO2_cytv17 = ParameterSet(104);
	     K_eqv17 = ParameterSet(105);
	    V_maxv18 = ParameterSet(106);
	    KmF6Pv18 = ParameterSet(115);
	    KmP_iv18 = ParameterSet(116);
	    KmE4Pv18 = ParameterSet(117);
	  KmACETPv18 = ParameterSet(118);
	   KmXu5Pv18 = ParameterSet(119);
	    KmGAPv18 = ParameterSet(120);
	     K_eqv18 = ParameterSet(113);
	    V_maxv19 = ParameterSet(114);
	    KmF6Pv19 = ParameterSet(115);
	    KmP_iv19 = ParameterSet(116);
	    KmE4Pv19 = ParameterSet(117);
	  KmACETPv19 = ParameterSet(118);
	   KmXu5Pv19 = ParameterSet(119);
	    KmGAPv19 = ParameterSet(120);
	     K_eqv19 = ParameterSet(121);
	    V_maxv20 = ParameterSet(122);
	  KmACETPv20 = ParameterSet(123);
	    KmCOAv20 = ParameterSet(124);
	  KmACCOAv20 = ParameterSet(125);
	    KmP_iv20 = ParameterSet(126);
	     K_eqv20 = ParameterSet(127);
	    V_maxv21 = ParameterSet(128);
	    KmADPv21 = ParameterSet(129);
	    KmP_iv21 = ParameterSet(130);
	    KmATPv21 = ParameterSet(131);
	     K_eqv21 = ParameterSet(132);
	    V_maxv22 = ParameterSet(133);
	   KmNADPv22 = ParameterSet(134);
	  KmNADPHv22 = ParameterSet(135);
	     K_eqv22 = ParameterSet(136);
	    V_maxv23 = ParameterSet(137);
	    KmR5Pv23 = ParameterSet(138);
	    V_maxv24 = ParameterSet(139);
	    KmF6Pv24 = ParameterSet(140);
	    V_maxv25 = ParameterSet(141);
	    KmE4Pv25 = ParameterSet(142);
	    V_maxv26 = ParameterSet(143);
	    KmPEPv26 = ParameterSet(144);
	    V_maxv27 = ParameterSet(145);
	    KmPYRv27 = ParameterSet(146);
	    V_maxv28 = ParameterSet(147);
	    KmP3Gv28 = ParameterSet(148);
	  K_PPoolv29 = ParameterSet(149);


%% Rate Equations

	pippo(1,1)	= (P_i/(P_i+KaP_iv1))*V_maxv1*(RuBP*CO2_cax/(CO2_cax+KmCO2_caxv1*(1+O2/KmO2v1)))/(RuBP+KmRuBPv1*(1+P_i/KiP_iv1+NADPH/KiNADPHv1));
	pippo(2,1)	= V_maxv2*(P3G*ATP/(KmP3Gv2*KmATPv2))*(1-BPG*ADP/(P3G*ATP)/K_eqv2)/((1+P3G/KmP3Gv2+BPG/KmBPGv2)*(1+ATP/KmATPv2+ADP/KmADPv2));
	pippo(3,1)	= V_maxv3*(BPG*NADPH/(KmBPGv3*KmNADPHv3))*(1-GAP*NADP*P_i/(BPG*NADPH)/K_eqv3)/((1+NADP/KmNADPv3+NADPH/KmNADPHv3)*(1+GAP/KmGAPv3+BPG/KmBPGv3+P_i/KmP_iv3));
	pippo(4,1)	= V_maxv4*(GAP/KmGAPv4)*(1-DHAP/GAP/K_eqv4)/(1+GAP/KmGAPv4+DHAP/KmDHAPv4);
	pippo(5,1)	= V_maxv5*((DHAP/KmDHAPv5) * (GAP/KmGAPv5))*(1-FBP/(DHAP*GAP)/K_eqv5)/((1+FBP/KmFBPv5)*(1+SBP/KmSBPv5)+(1+DHAP/KmDHAPv5)*(1+E4P/KmE4Pv5)*(1+GAP/KmGAPv5)-1);
	pippo(6,1)	= V_maxv6*(F6P*GAP/(KmF6Pv6*KmGAPv6))*(1-E4P*Xu5P/(F6P*GAP)/K_eqv6)/((1+F6P/KmF6Pv6+E4P/KmE4Pv6)*(1+GAP/KmGAPv6+Xu5P/KmXu5Pv6)*(1+S7P/KmS7Pv6+R5P/KmR5Pv6));
	pippo(7,1)	= V_maxv7*(S7P*GAP/(KmS7Pv7*KmGAPv7))*(1-R5P*Xu5P/(S7P*GAP)/K_eqv7)/((1+F6P/KmF6Pv7+E4P/KmE4Pv7)*(1+GAP/KmGAPv7+Xu5P/KmXu5Pv7)*(1+S7P/KmS7Pv7+R5P/KmR5Pv7));
	pippo(8,1)	= V_maxv8 * FBP/(FBP + KmFBPv8*(1+(SBP/KmSBPv8)));
	pippo(9,1)	= V_maxv9*((DHAP/KmDHAPv9) * (E4P/KmE4Pv9))*(1-SBP/(DHAP*E4P)/K_eqv9)/((1+FBP/KmFBPv9)*(1+SBP/KmSBPv9)+(1+DHAP/KmDHAPv9)*(1+E4P/KmE4Pv9)*(1+GAP/KmGAPv9)-1);
	pippo(10,1)	= V_maxv10 * SBP/(SBP + KmSBPv10*(1+(FBP/KmFBPv10)));
	pippo(11,1)	= V_maxv11*(R5P/KmR5Pv11)*(1-Ru5P/R5P/K_eqv11)/(1+Ru5P/KmRu5Pv11+R5P/KmR5Pv11);
	pippo(12,1)	= V_maxv12*(Xu5P/KmXu5Pv12)*(1-Ru5P/Xu5P/K_eqv12)/(1+Ru5P/KmRu5Pv12+Xu5P/KmXu5Pv12);
	pippo(13,1)	= (KiPEPv13/(PEP+KiPEPv13))*(KiADPv13/(ADP+KiADPv13)) * V_maxv13*(Ru5P*ATP/(KmRu5Pv13*KmATPv13))*(1-RuBP*ADP/(Ru5P*ATP)/K_eqv13)/((1+Ru5P/KmRu5Pv13+RuBP/KmRuBPv13)*(1+ATP/KmATPv13+ADP/KmADPv13));
	pippo(14,1)	= V_maxv14*(P3G/KmP3Gv14)*(1-P2G/P3G/K_eqv14)/(1+P3G/KmP3Gv14+P2G/KmP2Gv14);
	pippo(15,1)	= V_maxv15*(P2G/KmP2Gv15)*(1-PEP/P2G/K_eqv15)/(1+P2G/KmP2Gv15+PEP/KmPEPv15);
	pippo(16,1)	= (R5P/(R5P+KaR5Pv16))*(KiP_iv16/(P_i+KiP_iv16))*(KiFBPv16/(FBP+KiFBPv16))*(KiATPv16/(ATP+KiATPv16))*V_maxv16*(PEP*ADP/(KmPEPv16*KmADPv16))*(1-PYR*ATP/(PEP*ADP)/K_eqv16)/((1+PEP/KmPEPv16+PYR/KmPYRv16)*(1+ADP/KmADPv16+ATP/KmATPv16));
	pippo(17,1)	= V_maxv17 * (PYR * NAD * COA/(KmPYRv17 * KmNADv17 * KmCOAv17))*(1-(ACCOA * NADH * CO2_cyt)/(PYR*NAD*COA*K_eqv17))/((1+ NAD/KmNADv17 + NADH/KmNADHv17)*(1 + PYR/KmPYRv17 + CO2_cyt/KmCO2_cytv17) * (ACCOA/KmACCOAv17 + COA/KmCOAv17));
	pippo(18,1)	= V_maxv18*(F6P*P_i/(KmF6Pv18*KmP_iv18))*(1-E4P*ACETP/(F6P*P_i)/K_eqv18)/((1+F6P/KmF6Pv18+E4P/KmE4Pv18)*(1+P_i/KmP_iv18+ACETP/KmACETPv18)*(1+Xu5P/KmXu5Pv18+GAP/KmGAPv18));
	pippo(19,1)	= V_maxv19*(Xu5P*P_i/(KmXu5Pv19*KmP_iv19))*(1-GAP*ACETP/(Xu5P*P_i)/K_eqv19)/((1+F6P/KmF6Pv19+E4P/KmE4Pv19)*(1+P_i/KmP_iv19+ACETP/KmACETPv19)*(1+Xu5P/KmXu5Pv19+GAP/KmGAPv19));
	pippo(20,1)	= V_maxv20*(ACETP*COA/(KmACETPv20*KmCOAv20))*(1-ACCOA*P_i/(ACETP*COA)/K_eqv20)/((1+ACETP/KmACETPv20+ACCOA/KmACCOAv20)*(1+COA/KmCOAv20+P_i/KmP_iv20));
	pippo(21,1)	= V_maxv21*(ADP*P_i-ATP/K_eqv21)/(KmADPv21*KmP_iv21*(1+ADP/KmADPv21+P_i/KmP_iv21+ATP/KmATPv21+(ADP*P_i)/(KmADPv21*KmP_iv21)));
	pippo(22,1)	= V_maxv22 * (NADP / KmNADPv22) * (1 - NADPH / NADP / K_eqv22) / (1 + NADP / KmNADPv22 + NADPH / KmNADPHv22);
	pippo(23,1)	= V_maxv23 * R5P/(KmR5Pv23 + R5P);
	pippo(24,1)	= V_maxv24 * F6P/(KmF6Pv24 + F6P);
	pippo(25,1)	= V_maxv25 * E4P/(KmE4Pv25 + E4P);
	pippo(26,1)	= V_maxv26 * PEP/(KmPEPv26 + PEP);
	pippo(27,1)	= V_maxv27 * PYR/(KmPYRv27 + PYR);
	pippo(28,1)	= V_maxv28 * P3G/(KmP3Gv28 + P3G);
	pippo(29,1)	= K_PPoolv29*(PPool - P_i);


%% Calculate Vmax and K

	for j = 1:length(N.reaction)
		Fluxes(j);
		Vmax_K = Fluxes(j)/pippo(j,1);
		ParameterSet(V_K_Indeces(j)) = Vmax_K;
	end

	   V_maxv1 = ParameterSet(V_K_Indeces(1));
	   V_maxv2 = ParameterSet(V_K_Indeces(2));
	   V_maxv3 = ParameterSet(V_K_Indeces(3));
	   V_maxv4 = ParameterSet(V_K_Indeces(4));
	   V_maxv5 = ParameterSet(V_K_Indeces(5));
	   V_maxv6 = ParameterSet(V_K_Indeces(6));
	   V_maxv7 = ParameterSet(V_K_Indeces(7));
	   V_maxv8 = ParameterSet(V_K_Indeces(8));
	   V_maxv9 = ParameterSet(V_K_Indeces(9));
	  V_maxv10 = ParameterSet(V_K_Indeces(10));
	  V_maxv11 = ParameterSet(V_K_Indeces(11));
	  V_maxv12 = ParameterSet(V_K_Indeces(12));
	  V_maxv13 = ParameterSet(V_K_Indeces(13));
	  V_maxv14 = ParameterSet(V_K_Indeces(14));
	  V_maxv15 = ParameterSet(V_K_Indeces(15));
	  V_maxv16 = ParameterSet(V_K_Indeces(16));
	  V_maxv17 = ParameterSet(V_K_Indeces(17));
	  V_maxv18 = ParameterSet(V_K_Indeces(18));
	  V_maxv19 = ParameterSet(V_K_Indeces(19));
	  V_maxv20 = ParameterSet(V_K_Indeces(20));
	  V_maxv21 = ParameterSet(V_K_Indeces(21));
	  V_maxv22 = ParameterSet(V_K_Indeces(22));
	  V_maxv23 = ParameterSet(V_K_Indeces(23));
	  V_maxv24 = ParameterSet(V_K_Indeces(24));
	  V_maxv25 = ParameterSet(V_K_Indeces(25));
	  V_maxv26 = ParameterSet(V_K_Indeces(26));
	  V_maxv27 = ParameterSet(V_K_Indeces(27));
	  V_maxv28 = ParameterSet(V_K_Indeces(28));
	K_PPoolv29 = ParameterSet(V_K_Indeces(29));


%% Derivatives for DFODC matrix (Numerical values of the derivatives)
	S = size(SFull,1);
	R = size(SFull,2);

% Initialize dfodc matrix
	clear dfodc;


% Fill dfodc
      dfodc(1,1)	 = 0;
      dfodc(1,2)	 = 0;
      dfodc(1,3)	 = 0;
      dfodc(1,4)	 = 0;
      dfodc(1,5)	 = 0;
      dfodc(1,6)	 = 0;
      dfodc(1,7)	 = 0;
      dfodc(1,8)	 = 0;
      dfodc(1,9)	 = 0;
      dfodc(1,10)	 = -(CO2_cax*KmRuBPv1*P_i*RuBP*V_maxv1)/(KiNADPHv1*(CO2_cax + KmCO2_caxv1*(O2/KmO2v1 + 1))*(RuBP + KmRuBPv1*(NADPH/KiNADPHv1 + P_i/KiP_iv1 + 1))^2*(KaP_iv1 + P_i));
      dfodc(1,11)	 = 0;
      dfodc(1,12)	 = (CO2_cax*RuBP*V_maxv1)/((CO2_cax + KmCO2_caxv1*(O2/KmO2v1 + 1))*(RuBP + KmRuBPv1*(NADPH/KiNADPHv1 + P_i/KiP_iv1 + 1))*(KaP_iv1 + P_i)) - (CO2_cax*P_i*RuBP*V_maxv1)/((CO2_cax + KmCO2_caxv1*(O2/KmO2v1 + 1))*(RuBP + KmRuBPv1*(NADPH/KiNADPHv1 + P_i/KiP_iv1 + 1))*(KaP_iv1 + P_i)^2) - (CO2_cax*KmRuBPv1*P_i*RuBP*V_maxv1)/(KiP_iv1*(CO2_cax + KmCO2_caxv1*(O2/KmO2v1 + 1))*(RuBP + KmRuBPv1*(NADPH/KiNADPHv1 + P_i/KiP_iv1 + 1))^2*(KaP_iv1 + P_i));
      dfodc(1,13)	 = 0;
      dfodc(1,14)	 = 0;
      dfodc(1,15)	 = (CO2_cax*P_i*V_maxv1)/((CO2_cax + KmCO2_caxv1*(O2/KmO2v1 + 1))*(RuBP + KmRuBPv1*(NADPH/KiNADPHv1 + P_i/KiP_iv1 + 1))*(KaP_iv1 + P_i)) - (CO2_cax*P_i*RuBP*V_maxv1)/((CO2_cax + KmCO2_caxv1*(O2/KmO2v1 + 1))*(RuBP + KmRuBPv1*(NADPH/KiNADPHv1 + P_i/KiP_iv1 + 1))^2*(KaP_iv1 + P_i));
      dfodc(1,16)	 = 0;
      dfodc(1,17)	 = 0;
      dfodc(1,18)	 = 0;
      dfodc(1,19)	 = 0;
      dfodc(1,20)	 = 0;
      dfodc(1,21)	 = 0;
      dfodc(1,22)	 = 0;
      dfodc(2,1)	 = (ATP*P3G*V_maxv2*((ADP*BPG)/(ATP*K_eqv2*P3G) - 1))/(KmATPv2*KmBPGv2*KmP3Gv2*(BPG/KmBPGv2 + P3G/KmP3Gv2 + 1)^2*(ADP/KmADPv2 + ATP/KmATPv2 + 1)) - (ADP*V_maxv2)/(K_eqv2*KmATPv2*KmP3Gv2*(BPG/KmBPGv2 + P3G/KmP3Gv2 + 1)*(ADP/KmADPv2 + ATP/KmATPv2 + 1));
      dfodc(2,2)	 = 0;
      dfodc(2,3)	 = (ATP*P3G*V_maxv2*((ADP*BPG)/(ATP*K_eqv2*P3G) - 1))/(KmATPv2*KmP3Gv2^2*(BPG/KmBPGv2 + P3G/KmP3Gv2 + 1)^2*(ADP/KmADPv2 + ATP/KmATPv2 + 1)) - (ATP*V_maxv2*((ADP*BPG)/(ATP*K_eqv2*P3G) - 1))/(KmATPv2*KmP3Gv2*(BPG/KmBPGv2 + P3G/KmP3Gv2 + 1)*(ADP/KmADPv2 + ATP/KmATPv2 + 1)) + (ADP*BPG*V_maxv2)/(K_eqv2*KmATPv2*KmP3Gv2*P3G*(BPG/KmBPGv2 + P3G/KmP3Gv2 + 1)*(ADP/KmADPv2 + ATP/KmATPv2 + 1));
      dfodc(2,4)	 = (ATP*P3G*V_maxv2*((ADP*BPG)/(ATP*K_eqv2*P3G) - 1))/(KmADPv2*KmATPv2*KmP3Gv2*(BPG/KmBPGv2 + P3G/KmP3Gv2 + 1)*(ADP/KmADPv2 + ATP/KmATPv2 + 1)^2) - (BPG*V_maxv2)/(K_eqv2*KmATPv2*KmP3Gv2*(BPG/KmBPGv2 + P3G/KmP3Gv2 + 1)*(ADP/KmADPv2 + ATP/KmATPv2 + 1));
      dfodc(2,5)	 = 0;
      dfodc(2,6)	 = 0;
      dfodc(2,7)	 = 0;
      dfodc(2,8)	 = 0;
      dfodc(2,9)	 = 0;
      dfodc(2,10)	 = 0;
      dfodc(2,11)	 = 0;
      dfodc(2,12)	 = 0;
      dfodc(2,13)	 = 0;
      dfodc(2,14)	 = 0;
      dfodc(2,15)	 = 0;
      dfodc(2,16)	 = 0;
      dfodc(2,17)	 = 0;
      dfodc(2,18)	 = 0;
      dfodc(2,19)	 = 0;
      dfodc(2,20)	 = 0;
      dfodc(2,21)	 = (ATP*P3G*V_maxv2*((ADP*BPG)/(ATP*K_eqv2*P3G) - 1))/(KmATPv2^2*KmP3Gv2*(BPG/KmBPGv2 + P3G/KmP3Gv2 + 1)*(ADP/KmADPv2 + ATP/KmATPv2 + 1)^2) - (P3G*V_maxv2*((ADP*BPG)/(ATP*K_eqv2*P3G) - 1))/(KmATPv2*KmP3Gv2*(BPG/KmBPGv2 + P3G/KmP3Gv2 + 1)*(ADP/KmADPv2 + ATP/KmATPv2 + 1)) + (ADP*BPG*V_maxv2)/(ATP*K_eqv2*KmATPv2*KmP3Gv2*(BPG/KmBPGv2 + P3G/KmP3Gv2 + 1)*(ADP/KmADPv2 + ATP/KmATPv2 + 1));
      dfodc(2,22)	 = 0;
      dfodc(3,1)	 = (BPG*NADPH*V_maxv3*((GAP*NADP*P_i)/(BPG*K_eqv3*NADPH) - 1))/(KmBPGv3^2*KmNADPHv3*(NADP/KmNADPv3 + NADPH/KmNADPHv3 + 1)*(BPG/KmBPGv3 + GAP/KmGAPv3 + P_i/KmP_iv3 + 1)^2) - (NADPH*V_maxv3*((GAP*NADP*P_i)/(BPG*K_eqv3*NADPH) - 1))/(KmBPGv3*KmNADPHv3*(NADP/KmNADPv3 + NADPH/KmNADPHv3 + 1)*(BPG/KmBPGv3 + GAP/KmGAPv3 + P_i/KmP_iv3 + 1)) + (GAP*NADP*P_i*V_maxv3)/(BPG*K_eqv3*KmBPGv3*KmNADPHv3*(NADP/KmNADPv3 + NADPH/KmNADPHv3 + 1)*(BPG/KmBPGv3 + GAP/KmGAPv3 + P_i/KmP_iv3 + 1));
      dfodc(3,2)	 = 0;
      dfodc(3,3)	 = 0;
      dfodc(3,4)	 = 0;
      dfodc(3,5)	 = 0;
      dfodc(3,6)	 = 0;
      dfodc(3,7)	 = 0;
      dfodc(3,8)	 = 0;
      dfodc(3,9)	 = (BPG*NADPH*V_maxv3*((GAP*NADP*P_i)/(BPG*K_eqv3*NADPH) - 1))/(KmBPGv3*KmGAPv3*KmNADPHv3*(NADP/KmNADPv3 + NADPH/KmNADPHv3 + 1)*(BPG/KmBPGv3 + GAP/KmGAPv3 + P_i/KmP_iv3 + 1)^2) - (NADP*P_i*V_maxv3)/(K_eqv3*KmBPGv3*KmNADPHv3*(NADP/KmNADPv3 + NADPH/KmNADPHv3 + 1)*(BPG/KmBPGv3 + GAP/KmGAPv3 + P_i/KmP_iv3 + 1));
      dfodc(3,10)	 = (BPG*NADPH*V_maxv3*((GAP*NADP*P_i)/(BPG*K_eqv3*NADPH) - 1))/(KmBPGv3*KmNADPHv3^2*(NADP/KmNADPv3 + NADPH/KmNADPHv3 + 1)^2*(BPG/KmBPGv3 + GAP/KmGAPv3 + P_i/KmP_iv3 + 1)) - (BPG*V_maxv3*((GAP*NADP*P_i)/(BPG*K_eqv3*NADPH) - 1))/(KmBPGv3*KmNADPHv3*(NADP/KmNADPv3 + NADPH/KmNADPHv3 + 1)*(BPG/KmBPGv3 + GAP/KmGAPv3 + P_i/KmP_iv3 + 1)) + (GAP*NADP*P_i*V_maxv3)/(K_eqv3*KmBPGv3*KmNADPHv3*NADPH*(NADP/KmNADPv3 + NADPH/KmNADPHv3 + 1)*(BPG/KmBPGv3 + GAP/KmGAPv3 + P_i/KmP_iv3 + 1));
      dfodc(3,11)	 = 0;
      dfodc(3,12)	 = 0;
      dfodc(3,13)	 = 0;
      dfodc(3,14)	 = 0;
      dfodc(3,15)	 = 0;
      dfodc(3,16)	 = 0;
      dfodc(3,17)	 = 0;
      dfodc(3,18)	 = 0;
      dfodc(3,19)	 = 0;
      dfodc(3,20)	 = 0;
      dfodc(3,21)	 = 0;
      dfodc(3,22)	 = (BPG*NADPH*V_maxv3*((GAP*NADP*P_i)/(BPG*K_eqv3*NADPH) - 1))/(KmBPGv3*KmNADPv3*KmNADPHv3*(NADP/KmNADPv3 + NADPH/KmNADPHv3 + 1)^2*(BPG/KmBPGv3 + GAP/KmGAPv3 + P_i/KmP_iv3 + 1)) - (GAP*P_i*V_maxv3)/(K_eqv3*KmBPGv3*KmNADPHv3*(NADP/KmNADPv3 + NADPH/KmNADPHv3 + 1)*(BPG/KmBPGv3 + GAP/KmGAPv3 + P_i/KmP_iv3 + 1));
      dfodc(4,1)	 = 0;
      dfodc(4,2)	 = 0;
      dfodc(4,3)	 = 0;
      dfodc(4,4)	 = 0;
      dfodc(4,5)	 = (GAP*V_maxv4*(DHAP/(GAP*K_eqv4) - 1))/(KmDHAPv4*KmGAPv4*(DHAP/KmDHAPv4 + GAP/KmGAPv4 + 1)^2) - V_maxv4/(K_eqv4*KmGAPv4*(DHAP/KmDHAPv4 + GAP/KmGAPv4 + 1));
      dfodc(4,6)	 = 0;
      dfodc(4,7)	 = 0;
      dfodc(4,8)	 = 0;
      dfodc(4,9)	 = (GAP*V_maxv4*(DHAP/(GAP*K_eqv4) - 1))/(KmGAPv4^2*(DHAP/KmDHAPv4 + GAP/KmGAPv4 + 1)^2) - (V_maxv4*(DHAP/(GAP*K_eqv4) - 1))/(KmGAPv4*(DHAP/KmDHAPv4 + GAP/KmGAPv4 + 1)) + (DHAP*V_maxv4)/(GAP*K_eqv4*KmGAPv4*(DHAP/KmDHAPv4 + GAP/KmGAPv4 + 1));
      dfodc(4,10)	 = 0;
      dfodc(4,11)	 = 0;
      dfodc(4,12)	 = 0;
      dfodc(4,13)	 = 0;
      dfodc(4,14)	 = 0;
      dfodc(4,15)	 = 0;
      dfodc(4,16)	 = 0;
      dfodc(4,17)	 = 0;
      dfodc(4,18)	 = 0;
      dfodc(4,19)	 = 0;
      dfodc(4,20)	 = 0;
      dfodc(4,21)	 = 0;
      dfodc(4,22)	 = 0;
      dfodc(5,1)	 = 0;
      dfodc(5,2)	 = 0;
      dfodc(5,3)	 = 0;
      dfodc(5,4)	 = 0;
      dfodc(5,5)	 = (FBP*V_maxv5)/(DHAP*K_eqv5*KmDHAPv5*KmGAPv5*((FBP/KmFBPv5 + 1)*(SBP/KmSBPv5 + 1) + (DHAP/KmDHAPv5 + 1)*(E4P/KmE4Pv5 + 1)*(GAP/KmGAPv5 + 1) - 1)) - (GAP*V_maxv5*(FBP/(DHAP*GAP*K_eqv5) - 1))/(KmDHAPv5*KmGAPv5*((FBP/KmFBPv5 + 1)*(SBP/KmSBPv5 + 1) + (DHAP/KmDHAPv5 + 1)*(E4P/KmE4Pv5 + 1)*(GAP/KmGAPv5 + 1) - 1)) + (DHAP*GAP*V_maxv5*(E4P/KmE4Pv5 + 1)*(GAP/KmGAPv5 + 1)*(FBP/(DHAP*GAP*K_eqv5) - 1))/(KmDHAPv5^2*KmGAPv5*((FBP/KmFBPv5 + 1)*(SBP/KmSBPv5 + 1) + (DHAP/KmDHAPv5 + 1)*(E4P/KmE4Pv5 + 1)*(GAP/KmGAPv5 + 1) - 1)^2);
      dfodc(5,6)	 = (DHAP*GAP*V_maxv5*(DHAP/KmDHAPv5 + 1)*(GAP/KmGAPv5 + 1)*(FBP/(DHAP*GAP*K_eqv5) - 1))/(KmDHAPv5*KmE4Pv5*KmGAPv5*((FBP/KmFBPv5 + 1)*(SBP/KmSBPv5 + 1) + (DHAP/KmDHAPv5 + 1)*(E4P/KmE4Pv5 + 1)*(GAP/KmGAPv5 + 1) - 1)^2);
      dfodc(5,7)	 = 0;
      dfodc(5,8)	 = (DHAP*GAP*V_maxv5*(SBP/KmSBPv5 + 1)*(FBP/(DHAP*GAP*K_eqv5) - 1))/(KmDHAPv5*KmFBPv5*KmGAPv5*((FBP/KmFBPv5 + 1)*(SBP/KmSBPv5 + 1) + (DHAP/KmDHAPv5 + 1)*(E4P/KmE4Pv5 + 1)*(GAP/KmGAPv5 + 1) - 1)^2) - V_maxv5/(K_eqv5*KmDHAPv5*KmGAPv5*((FBP/KmFBPv5 + 1)*(SBP/KmSBPv5 + 1) + (DHAP/KmDHAPv5 + 1)*(E4P/KmE4Pv5 + 1)*(GAP/KmGAPv5 + 1) - 1));
      dfodc(5,9)	 = (FBP*V_maxv5)/(GAP*K_eqv5*KmDHAPv5*KmGAPv5*((FBP/KmFBPv5 + 1)*(SBP/KmSBPv5 + 1) + (DHAP/KmDHAPv5 + 1)*(E4P/KmE4Pv5 + 1)*(GAP/KmGAPv5 + 1) - 1)) - (DHAP*V_maxv5*(FBP/(DHAP*GAP*K_eqv5) - 1))/(KmDHAPv5*KmGAPv5*((FBP/KmFBPv5 + 1)*(SBP/KmSBPv5 + 1) + (DHAP/KmDHAPv5 + 1)*(E4P/KmE4Pv5 + 1)*(GAP/KmGAPv5 + 1) - 1)) + (DHAP*GAP*V_maxv5*(DHAP/KmDHAPv5 + 1)*(E4P/KmE4Pv5 + 1)*(FBP/(DHAP*GAP*K_eqv5) - 1))/(KmDHAPv5*KmGAPv5^2*((FBP/KmFBPv5 + 1)*(SBP/KmSBPv5 + 1) + (DHAP/KmDHAPv5 + 1)*(E4P/KmE4Pv5 + 1)*(GAP/KmGAPv5 + 1) - 1)^2);
      dfodc(5,10)	 = 0;
      dfodc(5,11)	 = 0;
      dfodc(5,12)	 = 0;
      dfodc(5,13)	 = 0;
      dfodc(5,14)	 = 0;
      dfodc(5,15)	 = 0;
      dfodc(5,16)	 = 0;
      dfodc(5,17)	 = (DHAP*GAP*V_maxv5*(FBP/KmFBPv5 + 1)*(FBP/(DHAP*GAP*K_eqv5) - 1))/(KmDHAPv5*KmGAPv5*KmSBPv5*((FBP/KmFBPv5 + 1)*(SBP/KmSBPv5 + 1) + (DHAP/KmDHAPv5 + 1)*(E4P/KmE4Pv5 + 1)*(GAP/KmGAPv5 + 1) - 1)^2);
      dfodc(5,18)	 = 0;
      dfodc(5,19)	 = 0;
      dfodc(5,20)	 = 0;
      dfodc(5,21)	 = 0;
      dfodc(5,22)	 = 0;
      dfodc(6,1)	 = 0;
      dfodc(6,2)	 = 0;
      dfodc(6,3)	 = 0;
      dfodc(6,4)	 = 0;
      dfodc(6,5)	 = 0;
      dfodc(6,6)	 = (F6P*GAP*V_maxv6*((E4P*Xu5P)/(F6P*GAP*K_eqv6) - 1))/(KmE4Pv6*KmF6Pv6*KmGAPv6*(GAP/KmGAPv6 + Xu5P/KmXu5Pv6 + 1)*(R5P/KmR5Pv6 + S7P/KmS7Pv6 + 1)*(E4P/KmE4Pv6 + F6P/KmF6Pv6 + 1)^2) - (V_maxv6*Xu5P)/(K_eqv6*KmF6Pv6*KmGAPv6*(GAP/KmGAPv6 + Xu5P/KmXu5Pv6 + 1)*(R5P/KmR5Pv6 + S7P/KmS7Pv6 + 1)*(E4P/KmE4Pv6 + F6P/KmF6Pv6 + 1));
      dfodc(6,7)	 = (F6P*GAP*V_maxv6*((E4P*Xu5P)/(F6P*GAP*K_eqv6) - 1))/(KmF6Pv6^2*KmGAPv6*(GAP/KmGAPv6 + Xu5P/KmXu5Pv6 + 1)*(R5P/KmR5Pv6 + S7P/KmS7Pv6 + 1)*(E4P/KmE4Pv6 + F6P/KmF6Pv6 + 1)^2) - (GAP*V_maxv6*((E4P*Xu5P)/(F6P*GAP*K_eqv6) - 1))/(KmF6Pv6*KmGAPv6*(GAP/KmGAPv6 + Xu5P/KmXu5Pv6 + 1)*(R5P/KmR5Pv6 + S7P/KmS7Pv6 + 1)*(E4P/KmE4Pv6 + F6P/KmF6Pv6 + 1)) + (E4P*V_maxv6*Xu5P)/(F6P*K_eqv6*KmF6Pv6*KmGAPv6*(GAP/KmGAPv6 + Xu5P/KmXu5Pv6 + 1)*(R5P/KmR5Pv6 + S7P/KmS7Pv6 + 1)*(E4P/KmE4Pv6 + F6P/KmF6Pv6 + 1));
      dfodc(6,8)	 = 0;
      dfodc(6,9)	 = (F6P*GAP*V_maxv6*((E4P*Xu5P)/(F6P*GAP*K_eqv6) - 1))/(KmF6Pv6*KmGAPv6^2*(GAP/KmGAPv6 + Xu5P/KmXu5Pv6 + 1)^2*(R5P/KmR5Pv6 + S7P/KmS7Pv6 + 1)*(E4P/KmE4Pv6 + F6P/KmF6Pv6 + 1)) - (F6P*V_maxv6*((E4P*Xu5P)/(F6P*GAP*K_eqv6) - 1))/(KmF6Pv6*KmGAPv6*(GAP/KmGAPv6 + Xu5P/KmXu5Pv6 + 1)*(R5P/KmR5Pv6 + S7P/KmS7Pv6 + 1)*(E4P/KmE4Pv6 + F6P/KmF6Pv6 + 1)) + (E4P*V_maxv6*Xu5P)/(GAP*K_eqv6*KmF6Pv6*KmGAPv6*(GAP/KmGAPv6 + Xu5P/KmXu5Pv6 + 1)*(R5P/KmR5Pv6 + S7P/KmS7Pv6 + 1)*(E4P/KmE4Pv6 + F6P/KmF6Pv6 + 1));
      dfodc(6,10)	 = 0;
      dfodc(6,11)	 = 0;
      dfodc(6,12)	 = 0;
      dfodc(6,13)	 = (F6P*GAP*V_maxv6*((E4P*Xu5P)/(F6P*GAP*K_eqv6) - 1))/(KmF6Pv6*KmGAPv6*KmR5Pv6*(GAP/KmGAPv6 + Xu5P/KmXu5Pv6 + 1)*(R5P/KmR5Pv6 + S7P/KmS7Pv6 + 1)^2*(E4P/KmE4Pv6 + F6P/KmF6Pv6 + 1));
      dfodc(6,14)	 = 0;
      dfodc(6,15)	 = 0;
      dfodc(6,16)	 = (F6P*GAP*V_maxv6*((E4P*Xu5P)/(F6P*GAP*K_eqv6) - 1))/(KmF6Pv6*KmGAPv6*KmS7Pv6*(GAP/KmGAPv6 + Xu5P/KmXu5Pv6 + 1)*(R5P/KmR5Pv6 + S7P/KmS7Pv6 + 1)^2*(E4P/KmE4Pv6 + F6P/KmF6Pv6 + 1));
      dfodc(6,17)	 = 0;
      dfodc(6,18)	 = (F6P*GAP*V_maxv6*((E4P*Xu5P)/(F6P*GAP*K_eqv6) - 1))/(KmF6Pv6*KmGAPv6*KmXu5Pv6*(GAP/KmGAPv6 + Xu5P/KmXu5Pv6 + 1)^2*(R5P/KmR5Pv6 + S7P/KmS7Pv6 + 1)*(E4P/KmE4Pv6 + F6P/KmF6Pv6 + 1)) - (E4P*V_maxv6)/(K_eqv6*KmF6Pv6*KmGAPv6*(GAP/KmGAPv6 + Xu5P/KmXu5Pv6 + 1)*(R5P/KmR5Pv6 + S7P/KmS7Pv6 + 1)*(E4P/KmE4Pv6 + F6P/KmF6Pv6 + 1));
      dfodc(6,19)	 = 0;
      dfodc(6,20)	 = 0;
      dfodc(6,21)	 = 0;
      dfodc(6,22)	 = 0;
      dfodc(7,1)	 = 0;
      dfodc(7,2)	 = 0;
      dfodc(7,3)	 = 0;
      dfodc(7,4)	 = 0;
      dfodc(7,5)	 = 0;
      dfodc(7,6)	 = (GAP*S7P*V_maxv7*((R5P*Xu5P)/(GAP*K_eqv7*S7P) - 1))/(KmE4Pv7*KmGAPv7*KmS7Pv7*(GAP/KmGAPv7 + Xu5P/KmXu5Pv7 + 1)*(R5P/KmR5Pv7 + S7P/KmS7Pv7 + 1)*(E4P/KmE4Pv7 + F6P/KmF6Pv7 + 1)^2);
      dfodc(7,7)	 = (GAP*S7P*V_maxv7*((R5P*Xu5P)/(GAP*K_eqv7*S7P) - 1))/(KmF6Pv7*KmGAPv7*KmS7Pv7*(GAP/KmGAPv7 + Xu5P/KmXu5Pv7 + 1)*(R5P/KmR5Pv7 + S7P/KmS7Pv7 + 1)*(E4P/KmE4Pv7 + F6P/KmF6Pv7 + 1)^2);
      dfodc(7,8)	 = 0;
      dfodc(7,9)	 = (GAP*S7P*V_maxv7*((R5P*Xu5P)/(GAP*K_eqv7*S7P) - 1))/(KmGAPv7^2*KmS7Pv7*(GAP/KmGAPv7 + Xu5P/KmXu5Pv7 + 1)^2*(R5P/KmR5Pv7 + S7P/KmS7Pv7 + 1)*(E4P/KmE4Pv7 + F6P/KmF6Pv7 + 1)) - (S7P*V_maxv7*((R5P*Xu5P)/(GAP*K_eqv7*S7P) - 1))/(KmGAPv7*KmS7Pv7*(GAP/KmGAPv7 + Xu5P/KmXu5Pv7 + 1)*(R5P/KmR5Pv7 + S7P/KmS7Pv7 + 1)*(E4P/KmE4Pv7 + F6P/KmF6Pv7 + 1)) + (R5P*V_maxv7*Xu5P)/(GAP*K_eqv7*KmGAPv7*KmS7Pv7*(GAP/KmGAPv7 + Xu5P/KmXu5Pv7 + 1)*(R5P/KmR5Pv7 + S7P/KmS7Pv7 + 1)*(E4P/KmE4Pv7 + F6P/KmF6Pv7 + 1));
      dfodc(7,10)	 = 0;
      dfodc(7,11)	 = 0;
      dfodc(7,12)	 = 0;
      dfodc(7,13)	 = (GAP*S7P*V_maxv7*((R5P*Xu5P)/(GAP*K_eqv7*S7P) - 1))/(KmGAPv7*KmR5Pv7*KmS7Pv7*(GAP/KmGAPv7 + Xu5P/KmXu5Pv7 + 1)*(R5P/KmR5Pv7 + S7P/KmS7Pv7 + 1)^2*(E4P/KmE4Pv7 + F6P/KmF6Pv7 + 1)) - (V_maxv7*Xu5P)/(K_eqv7*KmGAPv7*KmS7Pv7*(GAP/KmGAPv7 + Xu5P/KmXu5Pv7 + 1)*(R5P/KmR5Pv7 + S7P/KmS7Pv7 + 1)*(E4P/KmE4Pv7 + F6P/KmF6Pv7 + 1));
      dfodc(7,14)	 = 0;
      dfodc(7,15)	 = 0;
      dfodc(7,16)	 = (GAP*S7P*V_maxv7*((R5P*Xu5P)/(GAP*K_eqv7*S7P) - 1))/(KmGAPv7*KmS7Pv7^2*(GAP/KmGAPv7 + Xu5P/KmXu5Pv7 + 1)*(R5P/KmR5Pv7 + S7P/KmS7Pv7 + 1)^2*(E4P/KmE4Pv7 + F6P/KmF6Pv7 + 1)) - (GAP*V_maxv7*((R5P*Xu5P)/(GAP*K_eqv7*S7P) - 1))/(KmGAPv7*KmS7Pv7*(GAP/KmGAPv7 + Xu5P/KmXu5Pv7 + 1)*(R5P/KmR5Pv7 + S7P/KmS7Pv7 + 1)*(E4P/KmE4Pv7 + F6P/KmF6Pv7 + 1)) + (R5P*V_maxv7*Xu5P)/(K_eqv7*KmGAPv7*KmS7Pv7*S7P*(GAP/KmGAPv7 + Xu5P/KmXu5Pv7 + 1)*(R5P/KmR5Pv7 + S7P/KmS7Pv7 + 1)*(E4P/KmE4Pv7 + F6P/KmF6Pv7 + 1));
      dfodc(7,17)	 = 0;
      dfodc(7,18)	 = (GAP*S7P*V_maxv7*((R5P*Xu5P)/(GAP*K_eqv7*S7P) - 1))/(KmGAPv7*KmS7Pv7*KmXu5Pv7*(GAP/KmGAPv7 + Xu5P/KmXu5Pv7 + 1)^2*(R5P/KmR5Pv7 + S7P/KmS7Pv7 + 1)*(E4P/KmE4Pv7 + F6P/KmF6Pv7 + 1)) - (R5P*V_maxv7)/(K_eqv7*KmGAPv7*KmS7Pv7*(GAP/KmGAPv7 + Xu5P/KmXu5Pv7 + 1)*(R5P/KmR5Pv7 + S7P/KmS7Pv7 + 1)*(E4P/KmE4Pv7 + F6P/KmF6Pv7 + 1));
      dfodc(7,19)	 = 0;
      dfodc(7,20)	 = 0;
      dfodc(7,21)	 = 0;
      dfodc(7,22)	 = 0;
      dfodc(8,1)	 = 0;
      dfodc(8,2)	 = 0;
      dfodc(8,3)	 = 0;
      dfodc(8,4)	 = 0;
      dfodc(8,5)	 = 0;
      dfodc(8,6)	 = 0;
      dfodc(8,7)	 = 0;
      dfodc(8,8)	 = V_maxv8/(FBP + KmFBPv8*(SBP/KmSBPv8 + 1)) - (FBP*V_maxv8)/(FBP + KmFBPv8*(SBP/KmSBPv8 + 1))^2;
      dfodc(8,9)	 = 0;
      dfodc(8,10)	 = 0;
      dfodc(8,11)	 = 0;
      dfodc(8,12)	 = 0;
      dfodc(8,13)	 = 0;
      dfodc(8,14)	 = 0;
      dfodc(8,15)	 = 0;
      dfodc(8,16)	 = 0;
      dfodc(8,17)	 = -(FBP*KmFBPv8*V_maxv8)/(KmSBPv8*(FBP + KmFBPv8*(SBP/KmSBPv8 + 1))^2);
      dfodc(8,18)	 = 0;
      dfodc(8,19)	 = 0;
      dfodc(8,20)	 = 0;
      dfodc(8,21)	 = 0;
      dfodc(8,22)	 = 0;
      dfodc(9,1)	 = 0;
      dfodc(9,2)	 = 0;
      dfodc(9,3)	 = 0;
      dfodc(9,4)	 = 0;
      dfodc(9,5)	 = (SBP*V_maxv9)/(DHAP*K_eqv9*KmDHAPv9*KmE4Pv9*((FBP/KmFBPv9 + 1)*(SBP/KmSBPv9 + 1) + (DHAP/KmDHAPv9 + 1)*(E4P/KmE4Pv9 + 1)*(GAP/KmGAPv9 + 1) - 1)) - (E4P*V_maxv9*(SBP/(DHAP*E4P*K_eqv9) - 1))/(KmDHAPv9*KmE4Pv9*((FBP/KmFBPv9 + 1)*(SBP/KmSBPv9 + 1) + (DHAP/KmDHAPv9 + 1)*(E4P/KmE4Pv9 + 1)*(GAP/KmGAPv9 + 1) - 1)) + (DHAP*E4P*V_maxv9*(SBP/(DHAP*E4P*K_eqv9) - 1)*(E4P/KmE4Pv9 + 1)*(GAP/KmGAPv9 + 1))/(KmDHAPv9^2*KmE4Pv9*((FBP/KmFBPv9 + 1)*(SBP/KmSBPv9 + 1) + (DHAP/KmDHAPv9 + 1)*(E4P/KmE4Pv9 + 1)*(GAP/KmGAPv9 + 1) - 1)^2);
      dfodc(9,6)	 = (SBP*V_maxv9)/(E4P*K_eqv9*KmDHAPv9*KmE4Pv9*((FBP/KmFBPv9 + 1)*(SBP/KmSBPv9 + 1) + (DHAP/KmDHAPv9 + 1)*(E4P/KmE4Pv9 + 1)*(GAP/KmGAPv9 + 1) - 1)) - (DHAP*V_maxv9*(SBP/(DHAP*E4P*K_eqv9) - 1))/(KmDHAPv9*KmE4Pv9*((FBP/KmFBPv9 + 1)*(SBP/KmSBPv9 + 1) + (DHAP/KmDHAPv9 + 1)*(E4P/KmE4Pv9 + 1)*(GAP/KmGAPv9 + 1) - 1)) + (DHAP*E4P*V_maxv9*(SBP/(DHAP*E4P*K_eqv9) - 1)*(DHAP/KmDHAPv9 + 1)*(GAP/KmGAPv9 + 1))/(KmDHAPv9*KmE4Pv9^2*((FBP/KmFBPv9 + 1)*(SBP/KmSBPv9 + 1) + (DHAP/KmDHAPv9 + 1)*(E4P/KmE4Pv9 + 1)*(GAP/KmGAPv9 + 1) - 1)^2);
      dfodc(9,7)	 = 0;
      dfodc(9,8)	 = (DHAP*E4P*V_maxv9*(SBP/(DHAP*E4P*K_eqv9) - 1)*(SBP/KmSBPv9 + 1))/(KmDHAPv9*KmE4Pv9*KmFBPv9*((FBP/KmFBPv9 + 1)*(SBP/KmSBPv9 + 1) + (DHAP/KmDHAPv9 + 1)*(E4P/KmE4Pv9 + 1)*(GAP/KmGAPv9 + 1) - 1)^2);
      dfodc(9,9)	 = (DHAP*E4P*V_maxv9*(SBP/(DHAP*E4P*K_eqv9) - 1)*(DHAP/KmDHAPv9 + 1)*(E4P/KmE4Pv9 + 1))/(KmDHAPv9*KmE4Pv9*KmGAPv9*((FBP/KmFBPv9 + 1)*(SBP/KmSBPv9 + 1) + (DHAP/KmDHAPv9 + 1)*(E4P/KmE4Pv9 + 1)*(GAP/KmGAPv9 + 1) - 1)^2);
      dfodc(9,10)	 = 0;
      dfodc(9,11)	 = 0;
      dfodc(9,12)	 = 0;
      dfodc(9,13)	 = 0;
      dfodc(9,14)	 = 0;
      dfodc(9,15)	 = 0;
      dfodc(9,16)	 = 0;
      dfodc(9,17)	 = (DHAP*E4P*V_maxv9*(SBP/(DHAP*E4P*K_eqv9) - 1)*(FBP/KmFBPv9 + 1))/(KmDHAPv9*KmE4Pv9*KmSBPv9*((FBP/KmFBPv9 + 1)*(SBP/KmSBPv9 + 1) + (DHAP/KmDHAPv9 + 1)*(E4P/KmE4Pv9 + 1)*(GAP/KmGAPv9 + 1) - 1)^2) - V_maxv9/(K_eqv9*KmDHAPv9*KmE4Pv9*((FBP/KmFBPv9 + 1)*(SBP/KmSBPv9 + 1) + (DHAP/KmDHAPv9 + 1)*(E4P/KmE4Pv9 + 1)*(GAP/KmGAPv9 + 1) - 1));
      dfodc(9,18)	 = 0;
      dfodc(9,19)	 = 0;
      dfodc(9,20)	 = 0;
      dfodc(9,21)	 = 0;
      dfodc(9,22)	 = 0;
      dfodc(10,1)	 = 0;
      dfodc(10,2)	 = 0;
      dfodc(10,3)	 = 0;
      dfodc(10,4)	 = 0;
      dfodc(10,5)	 = 0;
      dfodc(10,6)	 = 0;
      dfodc(10,7)	 = 0;
      dfodc(10,8)	 = -(KmSBPv10*SBP*V_maxv10)/(KmFBPv10*(SBP + KmSBPv10*(FBP/KmFBPv10 + 1))^2);
      dfodc(10,9)	 = 0;
      dfodc(10,10)	 = 0;
      dfodc(10,11)	 = 0;
      dfodc(10,12)	 = 0;
      dfodc(10,13)	 = 0;
      dfodc(10,14)	 = 0;
      dfodc(10,15)	 = 0;
      dfodc(10,16)	 = 0;
      dfodc(10,17)	 = V_maxv10/(SBP + KmSBPv10*(FBP/KmFBPv10 + 1)) - (SBP*V_maxv10)/(SBP + KmSBPv10*(FBP/KmFBPv10 + 1))^2;
      dfodc(10,18)	 = 0;
      dfodc(10,19)	 = 0;
      dfodc(10,20)	 = 0;
      dfodc(10,21)	 = 0;
      dfodc(10,22)	 = 0;
      dfodc(11,1)	 = 0;
      dfodc(11,2)	 = 0;
      dfodc(11,3)	 = 0;
      dfodc(11,4)	 = 0;
      dfodc(11,5)	 = 0;
      dfodc(11,6)	 = 0;
      dfodc(11,7)	 = 0;
      dfodc(11,8)	 = 0;
      dfodc(11,9)	 = 0;
      dfodc(11,10)	 = 0;
      dfodc(11,11)	 = 0;
      dfodc(11,12)	 = 0;
      dfodc(11,13)	 = (R5P*V_maxv11*(Ru5P/(K_eqv11*R5P) - 1))/(KmR5Pv11^2*(R5P/KmR5Pv11 + Ru5P/KmRu5Pv11 + 1)^2) - (V_maxv11*(Ru5P/(K_eqv11*R5P) - 1))/(KmR5Pv11*(R5P/KmR5Pv11 + Ru5P/KmRu5Pv11 + 1)) + (Ru5P*V_maxv11)/(K_eqv11*KmR5Pv11*R5P*(R5P/KmR5Pv11 + Ru5P/KmRu5Pv11 + 1));
      dfodc(11,14)	 = (R5P*V_maxv11*(Ru5P/(K_eqv11*R5P) - 1))/(KmR5Pv11*KmRu5Pv11*(R5P/KmR5Pv11 + Ru5P/KmRu5Pv11 + 1)^2) - V_maxv11/(K_eqv11*KmR5Pv11*(R5P/KmR5Pv11 + Ru5P/KmRu5Pv11 + 1));
      dfodc(11,15)	 = 0;
      dfodc(11,16)	 = 0;
      dfodc(11,17)	 = 0;
      dfodc(11,18)	 = 0;
      dfodc(11,19)	 = 0;
      dfodc(11,20)	 = 0;
      dfodc(11,21)	 = 0;
      dfodc(11,22)	 = 0;
      dfodc(12,1)	 = 0;
      dfodc(12,2)	 = 0;
      dfodc(12,3)	 = 0;
      dfodc(12,4)	 = 0;
      dfodc(12,5)	 = 0;
      dfodc(12,6)	 = 0;
      dfodc(12,7)	 = 0;
      dfodc(12,8)	 = 0;
      dfodc(12,9)	 = 0;
      dfodc(12,10)	 = 0;
      dfodc(12,11)	 = 0;
      dfodc(12,12)	 = 0;
      dfodc(12,13)	 = 0;
      dfodc(12,14)	 = (V_maxv12*Xu5P*(Ru5P/(K_eqv12*Xu5P) - 1))/(KmRu5Pv12*KmXu5Pv12*(Ru5P/KmRu5Pv12 + Xu5P/KmXu5Pv12 + 1)^2) - V_maxv12/(K_eqv12*KmXu5Pv12*(Ru5P/KmRu5Pv12 + Xu5P/KmXu5Pv12 + 1));
      dfodc(12,15)	 = 0;
      dfodc(12,16)	 = 0;
      dfodc(12,17)	 = 0;
      dfodc(12,18)	 = (V_maxv12*Xu5P*(Ru5P/(K_eqv12*Xu5P) - 1))/(KmXu5Pv12^2*(Ru5P/KmRu5Pv12 + Xu5P/KmXu5Pv12 + 1)^2) - (V_maxv12*(Ru5P/(K_eqv12*Xu5P) - 1))/(KmXu5Pv12*(Ru5P/KmRu5Pv12 + Xu5P/KmXu5Pv12 + 1)) + (Ru5P*V_maxv12)/(K_eqv12*KmXu5Pv12*Xu5P*(Ru5P/KmRu5Pv12 + Xu5P/KmXu5Pv12 + 1));
      dfodc(12,19)	 = 0;
      dfodc(12,20)	 = 0;
      dfodc(12,21)	 = 0;
      dfodc(12,22)	 = 0;
      dfodc(13,1)	 = 0;
      dfodc(13,2)	 = 0;
      dfodc(13,3)	 = 0;
      dfodc(13,4)	 = (ATP*KiADPv13*KiPEPv13*Ru5P*V_maxv13*((ADP*RuBP)/(ATP*K_eqv13*Ru5P) - 1))/(KmATPv13*KmRu5Pv13*(ADP + KiADPv13)^2*(KiPEPv13 + PEP)*(Ru5P/KmRu5Pv13 + RuBP/KmRuBPv13 + 1)*(ADP/KmADPv13 + ATP/KmATPv13 + 1)) - (KiADPv13*KiPEPv13*RuBP*V_maxv13)/(K_eqv13*KmATPv13*KmRu5Pv13*(ADP + KiADPv13)*(KiPEPv13 + PEP)*(Ru5P/KmRu5Pv13 + RuBP/KmRuBPv13 + 1)*(ADP/KmADPv13 + ATP/KmATPv13 + 1)) + (ATP*KiADPv13*KiPEPv13*Ru5P*V_maxv13*((ADP*RuBP)/(ATP*K_eqv13*Ru5P) - 1))/(KmADPv13*KmATPv13*KmRu5Pv13*(ADP + KiADPv13)*(KiPEPv13 + PEP)*(Ru5P/KmRu5Pv13 + RuBP/KmRuBPv13 + 1)*(ADP/KmADPv13 + ATP/KmATPv13 + 1)^2);
      dfodc(13,5)	 = 0;
      dfodc(13,6)	 = 0;
      dfodc(13,7)	 = 0;
      dfodc(13,8)	 = 0;
      dfodc(13,9)	 = 0;
      dfodc(13,10)	 = 0;
      dfodc(13,11)	 = (ATP*KiADPv13*KiPEPv13*Ru5P*V_maxv13*((ADP*RuBP)/(ATP*K_eqv13*Ru5P) - 1))/(KmATPv13*KmRu5Pv13*(ADP + KiADPv13)*(KiPEPv13 + PEP)^2*(Ru5P/KmRu5Pv13 + RuBP/KmRuBPv13 + 1)*(ADP/KmADPv13 + ATP/KmATPv13 + 1));
      dfodc(13,12)	 = 0;
      dfodc(13,13)	 = 0;
      dfodc(13,14)	 = (ATP*KiADPv13*KiPEPv13*Ru5P*V_maxv13*((ADP*RuBP)/(ATP*K_eqv13*Ru5P) - 1))/(KmATPv13*KmRu5Pv13^2*(ADP + KiADPv13)*(KiPEPv13 + PEP)*(Ru5P/KmRu5Pv13 + RuBP/KmRuBPv13 + 1)^2*(ADP/KmADPv13 + ATP/KmATPv13 + 1)) - (ATP*KiADPv13*KiPEPv13*V_maxv13*((ADP*RuBP)/(ATP*K_eqv13*Ru5P) - 1))/(KmATPv13*KmRu5Pv13*(ADP + KiADPv13)*(KiPEPv13 + PEP)*(Ru5P/KmRu5Pv13 + RuBP/KmRuBPv13 + 1)*(ADP/KmADPv13 + ATP/KmATPv13 + 1)) + (ADP*KiADPv13*KiPEPv13*RuBP*V_maxv13)/(K_eqv13*KmATPv13*KmRu5Pv13*Ru5P*(ADP + KiADPv13)*(KiPEPv13 + PEP)*(Ru5P/KmRu5Pv13 + RuBP/KmRuBPv13 + 1)*(ADP/KmADPv13 + ATP/KmATPv13 + 1));
      dfodc(13,15)	 = (ATP*KiADPv13*KiPEPv13*Ru5P*V_maxv13*((ADP*RuBP)/(ATP*K_eqv13*Ru5P) - 1))/(KmATPv13*KmRuBPv13*KmRu5Pv13*(ADP + KiADPv13)*(KiPEPv13 + PEP)*(Ru5P/KmRu5Pv13 + RuBP/KmRuBPv13 + 1)^2*(ADP/KmADPv13 + ATP/KmATPv13 + 1)) - (ADP*KiADPv13*KiPEPv13*V_maxv13)/(K_eqv13*KmATPv13*KmRu5Pv13*(ADP + KiADPv13)*(KiPEPv13 + PEP)*(Ru5P/KmRu5Pv13 + RuBP/KmRuBPv13 + 1)*(ADP/KmADPv13 + ATP/KmATPv13 + 1));
      dfodc(13,16)	 = 0;
      dfodc(13,17)	 = 0;
      dfodc(13,18)	 = 0;
      dfodc(13,19)	 = 0;
      dfodc(13,20)	 = 0;
      dfodc(13,21)	 = (ATP*KiADPv13*KiPEPv13*Ru5P*V_maxv13*((ADP*RuBP)/(ATP*K_eqv13*Ru5P) - 1))/(KmATPv13^2*KmRu5Pv13*(ADP + KiADPv13)*(KiPEPv13 + PEP)*(Ru5P/KmRu5Pv13 + RuBP/KmRuBPv13 + 1)*(ADP/KmADPv13 + ATP/KmATPv13 + 1)^2) - (KiADPv13*KiPEPv13*Ru5P*V_maxv13*((ADP*RuBP)/(ATP*K_eqv13*Ru5P) - 1))/(KmATPv13*KmRu5Pv13*(ADP + KiADPv13)*(KiPEPv13 + PEP)*(Ru5P/KmRu5Pv13 + RuBP/KmRuBPv13 + 1)*(ADP/KmADPv13 + ATP/KmATPv13 + 1)) + (ADP*KiADPv13*KiPEPv13*RuBP*V_maxv13)/(ATP*K_eqv13*KmATPv13*KmRu5Pv13*(ADP + KiADPv13)*(KiPEPv13 + PEP)*(Ru5P/KmRu5Pv13 + RuBP/KmRuBPv13 + 1)*(ADP/KmADPv13 + ATP/KmATPv13 + 1));
      dfodc(13,22)	 = 0;
      dfodc(14,1)	 = 0;
      dfodc(14,2)	 = (P3G*V_maxv14*(P2G/(K_eqv14*P3G) - 1))/(KmP2Gv14*KmP3Gv14*(P2G/KmP2Gv14 + P3G/KmP3Gv14 + 1)^2) - V_maxv14/(K_eqv14*KmP3Gv14*(P2G/KmP2Gv14 + P3G/KmP3Gv14 + 1));
      dfodc(14,3)	 = (P3G*V_maxv14*(P2G/(K_eqv14*P3G) - 1))/(KmP3Gv14^2*(P2G/KmP2Gv14 + P3G/KmP3Gv14 + 1)^2) - (V_maxv14*(P2G/(K_eqv14*P3G) - 1))/(KmP3Gv14*(P2G/KmP2Gv14 + P3G/KmP3Gv14 + 1)) + (P2G*V_maxv14)/(K_eqv14*KmP3Gv14*P3G*(P2G/KmP2Gv14 + P3G/KmP3Gv14 + 1));
      dfodc(14,4)	 = 0;
      dfodc(14,5)	 = 0;
      dfodc(14,6)	 = 0;
      dfodc(14,7)	 = 0;
      dfodc(14,8)	 = 0;
      dfodc(14,9)	 = 0;
      dfodc(14,10)	 = 0;
      dfodc(14,11)	 = 0;
      dfodc(14,12)	 = 0;
      dfodc(14,13)	 = 0;
      dfodc(14,14)	 = 0;
      dfodc(14,15)	 = 0;
      dfodc(14,16)	 = 0;
      dfodc(14,17)	 = 0;
      dfodc(14,18)	 = 0;
      dfodc(14,19)	 = 0;
      dfodc(14,20)	 = 0;
      dfodc(14,21)	 = 0;
      dfodc(14,22)	 = 0;
      dfodc(15,1)	 = 0;
      dfodc(15,2)	 = (P2G*V_maxv15*(PEP/(K_eqv15*P2G) - 1))/(KmP2Gv15^2*(P2G/KmP2Gv15 + PEP/KmPEPv15 + 1)^2) - (V_maxv15*(PEP/(K_eqv15*P2G) - 1))/(KmP2Gv15*(P2G/KmP2Gv15 + PEP/KmPEPv15 + 1)) + (PEP*V_maxv15)/(K_eqv15*KmP2Gv15*P2G*(P2G/KmP2Gv15 + PEP/KmPEPv15 + 1));
      dfodc(15,3)	 = 0;
      dfodc(15,4)	 = 0;
      dfodc(15,5)	 = 0;
      dfodc(15,6)	 = 0;
      dfodc(15,7)	 = 0;
      dfodc(15,8)	 = 0;
      dfodc(15,9)	 = 0;
      dfodc(15,10)	 = 0;
      dfodc(15,11)	 = (P2G*V_maxv15*(PEP/(K_eqv15*P2G) - 1))/(KmPEPv15*KmP2Gv15*(P2G/KmP2Gv15 + PEP/KmPEPv15 + 1)^2) - V_maxv15/(K_eqv15*KmP2Gv15*(P2G/KmP2Gv15 + PEP/KmPEPv15 + 1));
      dfodc(15,12)	 = 0;
      dfodc(15,13)	 = 0;
      dfodc(15,14)	 = 0;
      dfodc(15,15)	 = 0;
      dfodc(15,16)	 = 0;
      dfodc(15,17)	 = 0;
      dfodc(15,18)	 = 0;
      dfodc(15,19)	 = 0;
      dfodc(15,20)	 = 0;
      dfodc(15,21)	 = 0;
      dfodc(15,22)	 = 0;
      dfodc(16,1)	 = 0;
      dfodc(16,2)	 = 0;
      dfodc(16,3)	 = 0;
      dfodc(16,4)	 = (ADP*KiATPv16*KiFBPv16*KiP_iv16*PEP*R5P*V_maxv16*((ATP*PYR)/(ADP*K_eqv16*PEP) - 1))/(KmADPv16^2*KmPEPv16*(ATP + KiATPv16)*(FBP + KiFBPv16)*(KiP_iv16 + P_i)*(KaR5Pv16 + R5P)*(PEP/KmPEPv16 + PYR/KmPYRv16 + 1)*(ADP/KmADPv16 + ATP/KmATPv16 + 1)^2) - (KiATPv16*KiFBPv16*KiP_iv16*PEP*R5P*V_maxv16*((ATP*PYR)/(ADP*K_eqv16*PEP) - 1))/(KmADPv16*KmPEPv16*(ATP + KiATPv16)*(FBP + KiFBPv16)*(KiP_iv16 + P_i)*(KaR5Pv16 + R5P)*(PEP/KmPEPv16 + PYR/KmPYRv16 + 1)*(ADP/KmADPv16 + ATP/KmATPv16 + 1)) + (ATP*KiATPv16*KiFBPv16*KiP_iv16*PYR*R5P*V_maxv16)/(ADP*K_eqv16*KmADPv16*KmPEPv16*(ATP + KiATPv16)*(FBP + KiFBPv16)*(KiP_iv16 + P_i)*(KaR5Pv16 + R5P)*(PEP/KmPEPv16 + PYR/KmPYRv16 + 1)*(ADP/KmADPv16 + ATP/KmATPv16 + 1));
      dfodc(16,5)	 = 0;
      dfodc(16,6)	 = 0;
      dfodc(16,7)	 = 0;
      dfodc(16,8)	 = (ADP*KiATPv16*KiFBPv16*KiP_iv16*PEP*R5P*V_maxv16*((ATP*PYR)/(ADP*K_eqv16*PEP) - 1))/(KmADPv16*KmPEPv16*(ATP + KiATPv16)*(FBP + KiFBPv16)^2*(KiP_iv16 + P_i)*(KaR5Pv16 + R5P)*(PEP/KmPEPv16 + PYR/KmPYRv16 + 1)*(ADP/KmADPv16 + ATP/KmATPv16 + 1));
      dfodc(16,9)	 = 0;
      dfodc(16,10)	 = 0;
      dfodc(16,11)	 = (ADP*KiATPv16*KiFBPv16*KiP_iv16*PEP*R5P*V_maxv16*((ATP*PYR)/(ADP*K_eqv16*PEP) - 1))/(KmADPv16*KmPEPv16^2*(ATP + KiATPv16)*(FBP + KiFBPv16)*(KiP_iv16 + P_i)*(KaR5Pv16 + R5P)*(PEP/KmPEPv16 + PYR/KmPYRv16 + 1)^2*(ADP/KmADPv16 + ATP/KmATPv16 + 1)) - (ADP*KiATPv16*KiFBPv16*KiP_iv16*R5P*V_maxv16*((ATP*PYR)/(ADP*K_eqv16*PEP) - 1))/(KmADPv16*KmPEPv16*(ATP + KiATPv16)*(FBP + KiFBPv16)*(KiP_iv16 + P_i)*(KaR5Pv16 + R5P)*(PEP/KmPEPv16 + PYR/KmPYRv16 + 1)*(ADP/KmADPv16 + ATP/KmATPv16 + 1)) + (ATP*KiATPv16*KiFBPv16*KiP_iv16*PYR*R5P*V_maxv16)/(K_eqv16*KmADPv16*KmPEPv16*PEP*(ATP + KiATPv16)*(FBP + KiFBPv16)*(KiP_iv16 + P_i)*(KaR5Pv16 + R5P)*(PEP/KmPEPv16 + PYR/KmPYRv16 + 1)*(ADP/KmADPv16 + ATP/KmATPv16 + 1));
      dfodc(16,12)	 = (ADP*KiATPv16*KiFBPv16*KiP_iv16*PEP*R5P*V_maxv16*((ATP*PYR)/(ADP*K_eqv16*PEP) - 1))/(KmADPv16*KmPEPv16*(ATP + KiATPv16)*(FBP + KiFBPv16)*(KiP_iv16 + P_i)^2*(KaR5Pv16 + R5P)*(PEP/KmPEPv16 + PYR/KmPYRv16 + 1)*(ADP/KmADPv16 + ATP/KmATPv16 + 1));
      dfodc(16,13)	 = (ADP*KiATPv16*KiFBPv16*KiP_iv16*PEP*R5P*V_maxv16*((ATP*PYR)/(ADP*K_eqv16*PEP) - 1))/(KmADPv16*KmPEPv16*(ATP + KiATPv16)*(FBP + KiFBPv16)*(KiP_iv16 + P_i)*(KaR5Pv16 + R5P)^2*(PEP/KmPEPv16 + PYR/KmPYRv16 + 1)*(ADP/KmADPv16 + ATP/KmATPv16 + 1)) - (ADP*KiATPv16*KiFBPv16*KiP_iv16*PEP*V_maxv16*((ATP*PYR)/(ADP*K_eqv16*PEP) - 1))/(KmADPv16*KmPEPv16*(ATP + KiATPv16)*(FBP + KiFBPv16)*(KiP_iv16 + P_i)*(KaR5Pv16 + R5P)*(PEP/KmPEPv16 + PYR/KmPYRv16 + 1)*(ADP/KmADPv16 + ATP/KmATPv16 + 1));
      dfodc(16,14)	 = 0;
      dfodc(16,15)	 = 0;
      dfodc(16,16)	 = 0;
      dfodc(16,17)	 = 0;
      dfodc(16,18)	 = 0;
      dfodc(16,19)	 = (ADP*KiATPv16*KiFBPv16*KiP_iv16*PEP*R5P*V_maxv16*((ATP*PYR)/(ADP*K_eqv16*PEP) - 1))/(KmADPv16*KmPEPv16*KmPYRv16*(ATP + KiATPv16)*(FBP + KiFBPv16)*(KiP_iv16 + P_i)*(KaR5Pv16 + R5P)*(PEP/KmPEPv16 + PYR/KmPYRv16 + 1)^2*(ADP/KmADPv16 + ATP/KmATPv16 + 1)) - (ATP*KiATPv16*KiFBPv16*KiP_iv16*R5P*V_maxv16)/(K_eqv16*KmADPv16*KmPEPv16*(ATP + KiATPv16)*(FBP + KiFBPv16)*(KiP_iv16 + P_i)*(KaR5Pv16 + R5P)*(PEP/KmPEPv16 + PYR/KmPYRv16 + 1)*(ADP/KmADPv16 + ATP/KmATPv16 + 1));
      dfodc(16,20)	 = 0;
      dfodc(16,21)	 = (ADP*KiATPv16*KiFBPv16*KiP_iv16*PEP*R5P*V_maxv16*((ATP*PYR)/(ADP*K_eqv16*PEP) - 1))/(KmADPv16*KmPEPv16*(ATP + KiATPv16)^2*(FBP + KiFBPv16)*(KiP_iv16 + P_i)*(KaR5Pv16 + R5P)*(PEP/KmPEPv16 + PYR/KmPYRv16 + 1)*(ADP/KmADPv16 + ATP/KmATPv16 + 1)) - (KiATPv16*KiFBPv16*KiP_iv16*PYR*R5P*V_maxv16)/(K_eqv16*KmADPv16*KmPEPv16*(ATP + KiATPv16)*(FBP + KiFBPv16)*(KiP_iv16 + P_i)*(KaR5Pv16 + R5P)*(PEP/KmPEPv16 + PYR/KmPYRv16 + 1)*(ADP/KmADPv16 + ATP/KmATPv16 + 1)) + (ADP*KiATPv16*KiFBPv16*KiP_iv16*PEP*R5P*V_maxv16*((ATP*PYR)/(ADP*K_eqv16*PEP) - 1))/(KmADPv16*KmATPv16*KmPEPv16*(ATP + KiATPv16)*(FBP + KiFBPv16)*(KiP_iv16 + P_i)*(KaR5Pv16 + R5P)*(PEP/KmPEPv16 + PYR/KmPYRv16 + 1)*(ADP/KmADPv16 + ATP/KmATPv16 + 1)^2);
      dfodc(16,22)	 = 0;
      dfodc(17,1)	 = 0;
      dfodc(17,2)	 = 0;
      dfodc(17,3)	 = 0;
      dfodc(17,4)	 = 0;
      dfodc(17,5)	 = 0;
      dfodc(17,6)	 = 0;
      dfodc(17,7)	 = 0;
      dfodc(17,8)	 = 0;
      dfodc(17,9)	 = 0;
      dfodc(17,10)	 = 0;
      dfodc(17,11)	 = 0;
      dfodc(17,12)	 = 0;
      dfodc(17,13)	 = 0;
      dfodc(17,14)	 = 0;
      dfodc(17,15)	 = 0;
      dfodc(17,16)	 = 0;
      dfodc(17,17)	 = 0;
      dfodc(17,18)	 = 0;
      dfodc(17,19)	 = (COA*NAD*PYR*V_maxv17*((ACCOA*CO2_cyt*NADH)/(COA*K_eqv17*NAD*PYR) - 1))/(KmCOAv17*KmNADv17*KmPYRv17^2*(ACCOA/KmACCOAv17 + COA/KmCOAv17)*(CO2_cyt/KmCO2_cytv17 + PYR/KmPYRv17 + 1)^2*(NAD/KmNADv17 + NADH/KmNADHv17 + 1)) - (COA*NAD*V_maxv17*((ACCOA*CO2_cyt*NADH)/(COA*K_eqv17*NAD*PYR) - 1))/(KmCOAv17*KmNADv17*KmPYRv17*(ACCOA/KmACCOAv17 + COA/KmCOAv17)*(CO2_cyt/KmCO2_cytv17 + PYR/KmPYRv17 + 1)*(NAD/KmNADv17 + NADH/KmNADHv17 + 1)) + (ACCOA*CO2_cyt*NADH*V_maxv17)/(K_eqv17*KmCOAv17*KmNADv17*KmPYRv17*PYR*(ACCOA/KmACCOAv17 + COA/KmCOAv17)*(CO2_cyt/KmCO2_cytv17 + PYR/KmPYRv17 + 1)*(NAD/KmNADv17 + NADH/KmNADHv17 + 1));
      dfodc(17,20)	 = 0;
      dfodc(17,21)	 = 0;
      dfodc(17,22)	 = 0;
      dfodc(18,1)	 = 0;
      dfodc(18,2)	 = 0;
      dfodc(18,3)	 = 0;
      dfodc(18,4)	 = 0;
      dfodc(18,5)	 = 0;
      dfodc(18,6)	 = (F6P*P_i*V_maxv18*((ACETP*E4P)/(F6P*K_eqv18*P_i) - 1))/(KmE4Pv18*KmF6Pv18*KmP_iv18*(ACETP/KmACETPv18 + P_i/KmP_iv18 + 1)*(GAP/KmGAPv18 + Xu5P/KmXu5Pv18 + 1)*(E4P/KmE4Pv18 + F6P/KmF6Pv18 + 1)^2) - (ACETP*V_maxv18)/(K_eqv18*KmF6Pv18*KmP_iv18*(ACETP/KmACETPv18 + P_i/KmP_iv18 + 1)*(GAP/KmGAPv18 + Xu5P/KmXu5Pv18 + 1)*(E4P/KmE4Pv18 + F6P/KmF6Pv18 + 1));
      dfodc(18,7)	 = (F6P*P_i*V_maxv18*((ACETP*E4P)/(F6P*K_eqv18*P_i) - 1))/(KmF6Pv18^2*KmP_iv18*(ACETP/KmACETPv18 + P_i/KmP_iv18 + 1)*(GAP/KmGAPv18 + Xu5P/KmXu5Pv18 + 1)*(E4P/KmE4Pv18 + F6P/KmF6Pv18 + 1)^2) - (P_i*V_maxv18*((ACETP*E4P)/(F6P*K_eqv18*P_i) - 1))/(KmF6Pv18*KmP_iv18*(ACETP/KmACETPv18 + P_i/KmP_iv18 + 1)*(GAP/KmGAPv18 + Xu5P/KmXu5Pv18 + 1)*(E4P/KmE4Pv18 + F6P/KmF6Pv18 + 1)) + (ACETP*E4P*V_maxv18)/(F6P*K_eqv18*KmF6Pv18*KmP_iv18*(ACETP/KmACETPv18 + P_i/KmP_iv18 + 1)*(GAP/KmGAPv18 + Xu5P/KmXu5Pv18 + 1)*(E4P/KmE4Pv18 + F6P/KmF6Pv18 + 1));
      dfodc(18,8)	 = 0;
      dfodc(18,9)	 = (F6P*P_i*V_maxv18*((ACETP*E4P)/(F6P*K_eqv18*P_i) - 1))/(KmGAPv18*KmF6Pv18*KmP_iv18*(ACETP/KmACETPv18 + P_i/KmP_iv18 + 1)*(GAP/KmGAPv18 + Xu5P/KmXu5Pv18 + 1)^2*(E4P/KmE4Pv18 + F6P/KmF6Pv18 + 1));
      dfodc(18,10)	 = 0;
      dfodc(18,11)	 = 0;
      dfodc(18,12)	 = 0;
      dfodc(18,13)	 = 0;
      dfodc(18,14)	 = 0;
      dfodc(18,15)	 = 0;
      dfodc(18,16)	 = 0;
      dfodc(18,17)	 = 0;
      dfodc(18,18)	 = (F6P*P_i*V_maxv18*((ACETP*E4P)/(F6P*K_eqv18*P_i) - 1))/(KmF6Pv18*KmP_iv18*KmXu5Pv18*(ACETP/KmACETPv18 + P_i/KmP_iv18 + 1)*(GAP/KmGAPv18 + Xu5P/KmXu5Pv18 + 1)^2*(E4P/KmE4Pv18 + F6P/KmF6Pv18 + 1));
      dfodc(18,19)	 = 0;
      dfodc(18,20)	 = (F6P*P_i*V_maxv18*((ACETP*E4P)/(F6P*K_eqv18*P_i) - 1))/(KmACETPv18*KmF6Pv18*KmP_iv18*(ACETP/KmACETPv18 + P_i/KmP_iv18 + 1)^2*(GAP/KmGAPv18 + Xu5P/KmXu5Pv18 + 1)*(E4P/KmE4Pv18 + F6P/KmF6Pv18 + 1)) - (E4P*V_maxv18)/(K_eqv18*KmF6Pv18*KmP_iv18*(ACETP/KmACETPv18 + P_i/KmP_iv18 + 1)*(GAP/KmGAPv18 + Xu5P/KmXu5Pv18 + 1)*(E4P/KmE4Pv18 + F6P/KmF6Pv18 + 1));
      dfodc(18,21)	 = 0;
      dfodc(18,22)	 = 0;
      dfodc(19,1)	 = 0;
      dfodc(19,2)	 = 0;
      dfodc(19,3)	 = 0;
      dfodc(19,4)	 = 0;
      dfodc(19,5)	 = 0;
      dfodc(19,6)	 = (P_i*V_maxv19*Xu5P*((ACETP*GAP)/(K_eqv19*P_i*Xu5P) - 1))/(KmE4Pv19*KmP_iv19*KmXu5Pv19*(ACETP/KmACETPv19 + P_i/KmP_iv19 + 1)*(GAP/KmGAPv19 + Xu5P/KmXu5Pv19 + 1)*(E4P/KmE4Pv19 + F6P/KmF6Pv19 + 1)^2);
      dfodc(19,7)	 = (P_i*V_maxv19*Xu5P*((ACETP*GAP)/(K_eqv19*P_i*Xu5P) - 1))/(KmF6Pv19*KmP_iv19*KmXu5Pv19*(ACETP/KmACETPv19 + P_i/KmP_iv19 + 1)*(GAP/KmGAPv19 + Xu5P/KmXu5Pv19 + 1)*(E4P/KmE4Pv19 + F6P/KmF6Pv19 + 1)^2);
      dfodc(19,8)	 = 0;
      dfodc(19,9)	 = (P_i*V_maxv19*Xu5P*((ACETP*GAP)/(K_eqv19*P_i*Xu5P) - 1))/(KmGAPv19*KmP_iv19*KmXu5Pv19*(ACETP/KmACETPv19 + P_i/KmP_iv19 + 1)*(GAP/KmGAPv19 + Xu5P/KmXu5Pv19 + 1)^2*(E4P/KmE4Pv19 + F6P/KmF6Pv19 + 1)) - (ACETP*V_maxv19)/(K_eqv19*KmP_iv19*KmXu5Pv19*(ACETP/KmACETPv19 + P_i/KmP_iv19 + 1)*(GAP/KmGAPv19 + Xu5P/KmXu5Pv19 + 1)*(E4P/KmE4Pv19 + F6P/KmF6Pv19 + 1));
      dfodc(19,10)	 = 0;
      dfodc(19,11)	 = 0;
      dfodc(19,12)	 = 0;
      dfodc(19,13)	 = 0;
      dfodc(19,14)	 = 0;
      dfodc(19,15)	 = 0;
      dfodc(19,16)	 = 0;
      dfodc(19,17)	 = 0;
      dfodc(19,18)	 = (P_i*V_maxv19*Xu5P*((ACETP*GAP)/(K_eqv19*P_i*Xu5P) - 1))/(KmP_iv19*KmXu5Pv19^2*(ACETP/KmACETPv19 + P_i/KmP_iv19 + 1)*(GAP/KmGAPv19 + Xu5P/KmXu5Pv19 + 1)^2*(E4P/KmE4Pv19 + F6P/KmF6Pv19 + 1)) - (P_i*V_maxv19*((ACETP*GAP)/(K_eqv19*P_i*Xu5P) - 1))/(KmP_iv19*KmXu5Pv19*(ACETP/KmACETPv19 + P_i/KmP_iv19 + 1)*(GAP/KmGAPv19 + Xu5P/KmXu5Pv19 + 1)*(E4P/KmE4Pv19 + F6P/KmF6Pv19 + 1)) + (ACETP*GAP*V_maxv19)/(K_eqv19*KmP_iv19*KmXu5Pv19*Xu5P*(ACETP/KmACETPv19 + P_i/KmP_iv19 + 1)*(GAP/KmGAPv19 + Xu5P/KmXu5Pv19 + 1)*(E4P/KmE4Pv19 + F6P/KmF6Pv19 + 1));
      dfodc(19,19)	 = 0;
      dfodc(19,20)	 = (P_i*V_maxv19*Xu5P*((ACETP*GAP)/(K_eqv19*P_i*Xu5P) - 1))/(KmACETPv19*KmP_iv19*KmXu5Pv19*(ACETP/KmACETPv19 + P_i/KmP_iv19 + 1)^2*(GAP/KmGAPv19 + Xu5P/KmXu5Pv19 + 1)*(E4P/KmE4Pv19 + F6P/KmF6Pv19 + 1)) - (GAP*V_maxv19)/(K_eqv19*KmP_iv19*KmXu5Pv19*(ACETP/KmACETPv19 + P_i/KmP_iv19 + 1)*(GAP/KmGAPv19 + Xu5P/KmXu5Pv19 + 1)*(E4P/KmE4Pv19 + F6P/KmF6Pv19 + 1));
      dfodc(19,21)	 = 0;
      dfodc(19,22)	 = 0;
      dfodc(20,1)	 = 0;
      dfodc(20,2)	 = 0;
      dfodc(20,3)	 = 0;
      dfodc(20,4)	 = 0;
      dfodc(20,5)	 = 0;
      dfodc(20,6)	 = 0;
      dfodc(20,7)	 = 0;
      dfodc(20,8)	 = 0;
      dfodc(20,9)	 = 0;
      dfodc(20,10)	 = 0;
      dfodc(20,11)	 = 0;
      dfodc(20,12)	 = 0;
      dfodc(20,13)	 = 0;
      dfodc(20,14)	 = 0;
      dfodc(20,15)	 = 0;
      dfodc(20,16)	 = 0;
      dfodc(20,17)	 = 0;
      dfodc(20,18)	 = 0;
      dfodc(20,19)	 = 0;
      dfodc(20,20)	 = (ACETP*COA*V_maxv20*((ACCOA*P_i)/(ACETP*COA*K_eqv20) - 1))/(KmACETPv20^2*KmCOAv20*(COA/KmCOAv20 + P_i/KmP_iv20 + 1)*(ACCOA/KmACCOAv20 + ACETP/KmACETPv20 + 1)^2) - (COA*V_maxv20*((ACCOA*P_i)/(ACETP*COA*K_eqv20) - 1))/(KmACETPv20*KmCOAv20*(COA/KmCOAv20 + P_i/KmP_iv20 + 1)*(ACCOA/KmACCOAv20 + ACETP/KmACETPv20 + 1)) + (ACCOA*P_i*V_maxv20)/(ACETP*K_eqv20*KmACETPv20*KmCOAv20*(COA/KmCOAv20 + P_i/KmP_iv20 + 1)*(ACCOA/KmACCOAv20 + ACETP/KmACETPv20 + 1));
      dfodc(20,21)	 = 0;
      dfodc(20,22)	 = 0;
      dfodc(21,1)	 = 0;
      dfodc(21,2)	 = 0;
      dfodc(21,3)	 = 0;
      dfodc(21,4)	 = (P_i*V_maxv21)/(KmADPv21*KmP_iv21*(ADP/KmADPv21 + ATP/KmATPv21 + P_i/KmP_iv21 + (ADP*P_i)/(KmADPv21*KmP_iv21) + 1)) + (V_maxv21*(1/KmADPv21 + P_i/(KmADPv21*KmP_iv21))*(ATP/K_eqv21 - ADP*P_i))/(KmADPv21*KmP_iv21*(ADP/KmADPv21 + ATP/KmATPv21 + P_i/KmP_iv21 + (ADP*P_i)/(KmADPv21*KmP_iv21) + 1)^2);
      dfodc(21,5)	 = 0;
      dfodc(21,6)	 = 0;
      dfodc(21,7)	 = 0;
      dfodc(21,8)	 = 0;
      dfodc(21,9)	 = 0;
      dfodc(21,10)	 = 0;
      dfodc(21,11)	 = 0;
      dfodc(21,12)	 = 0;
      dfodc(21,13)	 = 0;
      dfodc(21,14)	 = 0;
      dfodc(21,15)	 = 0;
      dfodc(21,16)	 = 0;
      dfodc(21,17)	 = 0;
      dfodc(21,18)	 = 0;
      dfodc(21,19)	 = 0;
      dfodc(21,20)	 = 0;
      dfodc(21,21)	 = (V_maxv21*(ATP/K_eqv21 - ADP*P_i))/(KmADPv21*KmATPv21*KmP_iv21*(ADP/KmADPv21 + ATP/KmATPv21 + P_i/KmP_iv21 + (ADP*P_i)/(KmADPv21*KmP_iv21) + 1)^2) - V_maxv21/(K_eqv21*KmADPv21*KmP_iv21*(ADP/KmADPv21 + ATP/KmATPv21 + P_i/KmP_iv21 + (ADP*P_i)/(KmADPv21*KmP_iv21) + 1));
      dfodc(21,22)	 = 0;
      dfodc(22,1)	 = 0;
      dfodc(22,2)	 = 0;
      dfodc(22,3)	 = 0;
      dfodc(22,4)	 = 0;
      dfodc(22,5)	 = 0;
      dfodc(22,6)	 = 0;
      dfodc(22,7)	 = 0;
      dfodc(22,8)	 = 0;
      dfodc(22,9)	 = 0;
      dfodc(22,10)	 = (NADP*V_maxv22*(NADPH/(K_eqv22*NADP) - 1))/(KmNADPv22*KmNADPHv22*(NADP/KmNADPv22 + NADPH/KmNADPHv22 + 1)^2) - V_maxv22/(K_eqv22*KmNADPv22*(NADP/KmNADPv22 + NADPH/KmNADPHv22 + 1));
      dfodc(22,11)	 = 0;
      dfodc(22,12)	 = 0;
      dfodc(22,13)	 = 0;
      dfodc(22,14)	 = 0;
      dfodc(22,15)	 = 0;
      dfodc(22,16)	 = 0;
      dfodc(22,17)	 = 0;
      dfodc(22,18)	 = 0;
      dfodc(22,19)	 = 0;
      dfodc(22,20)	 = 0;
      dfodc(22,21)	 = 0;
      dfodc(22,22)	 = (NADP*V_maxv22*(NADPH/(K_eqv22*NADP) - 1))/(KmNADPv22^2*(NADP/KmNADPv22 + NADPH/KmNADPHv22 + 1)^2) - (V_maxv22*(NADPH/(K_eqv22*NADP) - 1))/(KmNADPv22*(NADP/KmNADPv22 + NADPH/KmNADPHv22 + 1)) + (NADPH*V_maxv22)/(K_eqv22*KmNADPv22*NADP*(NADP/KmNADPv22 + NADPH/KmNADPHv22 + 1));
      dfodc(23,1)	 = 0;
      dfodc(23,2)	 = 0;
      dfodc(23,3)	 = 0;
      dfodc(23,4)	 = 0;
      dfodc(23,5)	 = 0;
      dfodc(23,6)	 = 0;
      dfodc(23,7)	 = 0;
      dfodc(23,8)	 = 0;
      dfodc(23,9)	 = 0;
      dfodc(23,10)	 = 0;
      dfodc(23,11)	 = 0;
      dfodc(23,12)	 = 0;
      dfodc(23,13)	 = V_maxv23/(KmR5Pv23 + R5P) - (R5P*V_maxv23)/(KmR5Pv23 + R5P)^2;
      dfodc(23,14)	 = 0;
      dfodc(23,15)	 = 0;
      dfodc(23,16)	 = 0;
      dfodc(23,17)	 = 0;
      dfodc(23,18)	 = 0;
      dfodc(23,19)	 = 0;
      dfodc(23,20)	 = 0;
      dfodc(23,21)	 = 0;
      dfodc(23,22)	 = 0;
      dfodc(24,1)	 = 0;
      dfodc(24,2)	 = 0;
      dfodc(24,3)	 = 0;
      dfodc(24,4)	 = 0;
      dfodc(24,5)	 = 0;
      dfodc(24,6)	 = 0;
      dfodc(24,7)	 = V_maxv24/(F6P + KmF6Pv24) - (F6P*V_maxv24)/(F6P + KmF6Pv24)^2;
      dfodc(24,8)	 = 0;
      dfodc(24,9)	 = 0;
      dfodc(24,10)	 = 0;
      dfodc(24,11)	 = 0;
      dfodc(24,12)	 = 0;
      dfodc(24,13)	 = 0;
      dfodc(24,14)	 = 0;
      dfodc(24,15)	 = 0;
      dfodc(24,16)	 = 0;
      dfodc(24,17)	 = 0;
      dfodc(24,18)	 = 0;
      dfodc(24,19)	 = 0;
      dfodc(24,20)	 = 0;
      dfodc(24,21)	 = 0;
      dfodc(24,22)	 = 0;
      dfodc(25,1)	 = 0;
      dfodc(25,2)	 = 0;
      dfodc(25,3)	 = 0;
      dfodc(25,4)	 = 0;
      dfodc(25,5)	 = 0;
      dfodc(25,6)	 = V_maxv25/(E4P + KmE4Pv25) - (E4P*V_maxv25)/(E4P + KmE4Pv25)^2;
      dfodc(25,7)	 = 0;
      dfodc(25,8)	 = 0;
      dfodc(25,9)	 = 0;
      dfodc(25,10)	 = 0;
      dfodc(25,11)	 = 0;
      dfodc(25,12)	 = 0;
      dfodc(25,13)	 = 0;
      dfodc(25,14)	 = 0;
      dfodc(25,15)	 = 0;
      dfodc(25,16)	 = 0;
      dfodc(25,17)	 = 0;
      dfodc(25,18)	 = 0;
      dfodc(25,19)	 = 0;
      dfodc(25,20)	 = 0;
      dfodc(25,21)	 = 0;
      dfodc(25,22)	 = 0;
      dfodc(26,1)	 = 0;
      dfodc(26,2)	 = 0;
      dfodc(26,3)	 = 0;
      dfodc(26,4)	 = 0;
      dfodc(26,5)	 = 0;
      dfodc(26,6)	 = 0;
      dfodc(26,7)	 = 0;
      dfodc(26,8)	 = 0;
      dfodc(26,9)	 = 0;
      dfodc(26,10)	 = 0;
      dfodc(26,11)	 = V_maxv26/(KmPEPv26 + PEP) - (PEP*V_maxv26)/(KmPEPv26 + PEP)^2;
      dfodc(26,12)	 = 0;
      dfodc(26,13)	 = 0;
      dfodc(26,14)	 = 0;
      dfodc(26,15)	 = 0;
      dfodc(26,16)	 = 0;
      dfodc(26,17)	 = 0;
      dfodc(26,18)	 = 0;
      dfodc(26,19)	 = 0;
      dfodc(26,20)	 = 0;
      dfodc(26,21)	 = 0;
      dfodc(26,22)	 = 0;
      dfodc(27,1)	 = 0;
      dfodc(27,2)	 = 0;
      dfodc(27,3)	 = 0;
      dfodc(27,4)	 = 0;
      dfodc(27,5)	 = 0;
      dfodc(27,6)	 = 0;
      dfodc(27,7)	 = 0;
      dfodc(27,8)	 = 0;
      dfodc(27,9)	 = 0;
      dfodc(27,10)	 = 0;
      dfodc(27,11)	 = 0;
      dfodc(27,12)	 = 0;
      dfodc(27,13)	 = 0;
      dfodc(27,14)	 = 0;
      dfodc(27,15)	 = 0;
      dfodc(27,16)	 = 0;
      dfodc(27,17)	 = 0;
      dfodc(27,18)	 = 0;
      dfodc(27,19)	 = V_maxv27/(KmPYRv27 + PYR) - (PYR*V_maxv27)/(KmPYRv27 + PYR)^2;
      dfodc(27,20)	 = 0;
      dfodc(27,21)	 = 0;
      dfodc(27,22)	 = 0;
      dfodc(28,1)	 = 0;
      dfodc(28,2)	 = 0;
      dfodc(28,3)	 = V_maxv28/(KmP3Gv28 + P3G) - (P3G*V_maxv28)/(KmP3Gv28 + P3G)^2;
      dfodc(28,4)	 = 0;
      dfodc(28,5)	 = 0;
      dfodc(28,6)	 = 0;
      dfodc(28,7)	 = 0;
      dfodc(28,8)	 = 0;
      dfodc(28,9)	 = 0;
      dfodc(28,10)	 = 0;
      dfodc(28,11)	 = 0;
      dfodc(28,12)	 = 0;
      dfodc(28,13)	 = 0;
      dfodc(28,14)	 = 0;
      dfodc(28,15)	 = 0;
      dfodc(28,16)	 = 0;
      dfodc(28,17)	 = 0;
      dfodc(28,18)	 = 0;
      dfodc(28,19)	 = 0;
      dfodc(28,20)	 = 0;
      dfodc(28,21)	 = 0;
      dfodc(28,22)	 = 0;
      dfodc(29,1)	 = 0;
      dfodc(29,2)	 = 0;
      dfodc(29,3)	 = 0;
      dfodc(29,4)	 = 0;
      dfodc(29,5)	 = 0;
      dfodc(29,6)	 = 0;
      dfodc(29,7)	 = 0;
      dfodc(29,8)	 = 0;
      dfodc(29,9)	 = 0;
      dfodc(29,10)	 = 0;
      dfodc(29,11)	 = 0;
      dfodc(29,12)	 = 0;
      dfodc(29,13)	 = 0;
      dfodc(29,14)	 = 0;
      dfodc(29,15)	 = 0;
      dfodc(29,16)	 = 0;
      dfodc(29,17)	 = 0;
      dfodc(29,18)	 = 0;
      dfodc(29,19)	 = 0;
      dfodc(29,20)	 = 0;
      dfodc(29,21)	 = 0;
      dfodc(29,22)	 = 0;
end
