# Supplementary material for: Kinetic modeling of the Calvin cycle identifies flux control and stable metabolomes in Synechocystis carbon fixation
Source: J Exp Bot. 2018 Oct 27;70(3):973–83. doi: 10.1093/jxb/ery382 (PMC6363089; doi:10.1093/jxb/ery382)
Supplement: Supplementary Material [file ery382_suppl_supplementary_material.zip › Scripts/README.txt]

# Metabolite and Parameter Sampling Scripts for Janasch et al., 2018  
"Kinetic modeling of the Calvin cycle identifies flux control and stable metabolomes in Synechocystis carbon fixation"

---

### 1. Metabolite Sampling

##### Input data used:

'Metabolite_Sampling/CBB_NET_Results_XFPK_171026.txt' as 'InputNET'- text file with metabolite concentration ranges in [mM]  
'Parameter_Sampling/Data/CBB_Data_XFPK_180307.mat' as 'InputDataStructure' - .mat-file containing model structure, equilibrium constants for relevant reactions, direction as they are employed in the model  
'NrSampling' - number of sampling rounds, 3.125E6 x 16 employed


##### Metabolite sampling scripts:

'Metabolite_Sampling/MJanasch_CBB_Metabolite_Sampling.m' - function to sample metabolite concentrations and evaluate thermodynamic feasibility  
'metabolite_sampling/MJanasch_CBB_ScriptToCallSamplingFunction.m' - script for calling metabolite sampling function (16x)  

##### Output:

16x 'MetConcDataSet', containing all feasible metabolite concentration sets from each of the 16 samplings (3.125E6 each)  

---

### 2. Data Analysis of Metabolite Sampling

'metabolite_sampling/data_analysis/metapipe_config' - define directory that contain metabolite sampling output and which model file was used  
'metabolite_sampling/data_analysis/metapipe' - pipeline for metabolite sampling analysis  

##### Output:

'all_metabolite_concentrations.all_vs_all.png' - metabolite concentration correlations  
'all_metabolite_concentrations.tab' - table containing all metabolite concentration sets in mM  

---

### 3. Parameter Sampling

##### Input data used:

'.../all_metabolite_concentrations.tab' as 'MetConcSamplingData'- .tab-file from metabolite sampling and subsequent data analysis  
'parameter_sampling/Data/CBB_Data_XFPK_180914.mat' as 'InputDataStructure' - .mat-file containing model structure, equilibrium constants for relevant reactions, direction as they are employed in the model  
'Iterations' - number of parameter sampling rounds per metabolite concentration set, here: 1000
'NrOfMetDataSet' - number of concentration set  

##### Parameter sampling scripts:

'parameter_sampling/MJanasch_Parameter_Sampling_II.m' - function to sample parameter values around metabolite concentrations, number of samplings defined as 'Iterations'  
'parameter_sampling/MJanasch_CBB_ScriptToCallParameterSampling_II.m' - script for calling parameter sampling function for each concentration set  
'MJanasch_CalDFODC' - function called by 'MJanasch_Parameter_Sampling_II.m' to set parameters right and calculate numerical values for derivatives of rate equations

##### Output:

 'DataOut' for each metabolite concentration set, containing the concentrations used, 1000 ('Iterations') parameter sets, their stability, and Flux Control Coefficients ('CJ_rec'), amongst other information  

---

### 4. Data Analysis of Parameter Sampling

'parameter_sampling/data_analysis/parapipe_config' - define directory that contain metabolite sampling output, parameter sampling output and which model file was used  
'parameter_sampling/data_analysis/parapipe' - pipeline for parameter sampling analysis  

##### Output:  
(amongst others)

'met_set_vs_percent_steady.tab' - table containing percentage of parameter sets resulting in stable steady states for each concentration set  
'concs_vs_stability.pdf' - tendencies for all metabolites causing most (top 10%) and fewest (bottom 10%) stable steady states  
'conc_over_Km.pdf' - tendencies for saturation states for each metabolite-reaction-pair to cause stable or unstable steady states  
'FCCs_heatmap.pdf' - Heatmap of the Flux Control Coefficients (FCCs) for each reaction pair  
'effector_patterns_pvclust.pdf' - Clustering of FCCs according to their ability of controlling other reactions  
'target_patterns_pvclust.pdf' - Clustering of FCCs according to their ability of being controlled  

---

## Dependencies
- MatLab ≥ v. 2015a  
- SBML Toolbox for MatLab ≥ 4.1.0 ([http://sbml.org/Software/SBMLToolbox](http://sbml.org/Software/SBMLToolbox))  
- R ≥ 3.0 with following libraries  
	data.table  
	dplyr  
	GGally  
	ggplot2  
	ggrepel  
	pvclust  
	reshape2  
	scales  

---

## Note:
The unparameterized model structure (not including S-matrices, L matrix and Fluxes) is also provided as a SBML-XML file under model_structure.

## Authors  
Johannes Asplund-Samuelsson (<johannes.asplund.samuelsson@scilifelab.se>)
Markus Janasch (<markus.janasch@scilifelab.se>)
